# Supplementary material for: Microbial diversity in the vaginal microbiota and its link to pregnancy outcomes
Source: Sci Rep. 2023 Jun 4;13:9061. doi: 10.1038/s41598-023-36126-z (PMC10239749; doi:10.1038/s41598-023-36126-z)
Supplement: Supplementary file 1 — Supplementary Information 1. [file 41598_2023_36126_MOESM1_ESM.xlsx]

## Sheet: S1_ClinicalVariables
SAMPLE_ID	GROUP	CONSENT_DT	INC_DT	GROSSESSE_DEB_DT	TERME_INC_SA	TERME_INC_JRS	MOTIF_INC	TAILLE	POIDS	TABAC_PDT_GROSS	TABAC_PDT_GROSS_P	AUT_DROG	DIABET_GESTA	HTA_PRE_ECLAM	RCIU	INF_URI_REPETE	VIH	CERCLAGE	GESTE_INVAS_DNA	BIL_INC_AB_PDT_GROS	BIL_INC_PV	HOSPITAL_MOTIF	BIL_INC_PV_DT_H_T	BIL_INC_PV_DT_H	MACRO_PCR_BAC_INC	ERMA_BAC_INC	ERMB_BAC_INC	ERMT_BAC_INC	BAC_INC_PV_CARBA	ENTREE_ACCOUCH_DT_1_T	ENTREE_ACCOUCH_DT_1	ADMISSION_TERME_SA_1	ADMISSION_TERM_JRS_1	ACC_MODE_ACCOUCH_1	ACCOU_DT_1_T	ACCOU_DT_1
A4138_0001	C	17/09/2018	17/09/2018	31/03/2018	26	2	C-Premature	157	48	no		no	no	no	no	no	neg	no	no	yes	yes	Spontaneous labor	10:00:00	17/09/2018						00:01:00	17/12/2018	39	2	2	20:58:00	17/12/2018
A4138_0002	D	19/09/2018	19/09/2018	28/04/2018	22	4	D-Premature-with-RPM	171	63	no		no	no	no	no	no	neg	no	no	yes	yes	Spontaneous labor	10:30:00	19/09/2018						17:40:00	06/01/2019	38	1	1	22:33:00	06/01/2019
A4138_0003	C	26/09/2018	26/09/2018	15/04/2018	25	3	C-Premature	155	79	no		no	no	no	no	no	neg	no	no	no	yes	Spontaneous labor	08:14:00	26/09/2018						13:30:00	27/11/2018	34	2	1	03:12:00	28/11/2018
A4138_0004	C	27/09/2018	27/09/2018	02/02/2018	35	6	C-Premature	160	96	no		no	no	no	no	no	neg	no	no	yes	no	Spontaneous labor								14:15:00	27/09/2018	35	6	4	15:17:00	27/09/2018
A4138_0005	C	08/10/2018	08/10/2018	18/05/2018	22	3	C-Premature	170	63	no		no	no	no	no	no	neg	yes	no	yes	yes	MAP	11:00:00	08/10/2018						10:30:00	12/01/2019	36	1	1	07:37:00	13/01/2019
A4138_0006	D	10/10/2018	10/10/2018	29/03/2018	29	6	D-Premature-with-RPM	160	64	yes	<10	no	no	no	no	no	neg	no	no	yes	yes	Spontaneous labor	10:32:00	10/10/2018						01:10:00	30/12/2018	41	3	1	21:51:00	30/12/2018
A4138_0007	C	12/10/2018	12/10/2018	13/04/2018	28	0	C-Premature	158	83	no		no	yes	no	no	no	neg	no	no	yes	yes	RPM	02:30:00	12/10/2018						15:10:00	08/11/2018	31	6	4	09:19:00	14/11/2018
A4138_0008	C	20/10/2018	20/10/2018	13/04/2018	29	1	C-Premature	166	55	no		no	no	no	no	no	neg	no	no	yes	yes	Spontaneous labor	19:10:00	20/10/2018						12:48:00	04/01/2019	40	0	1	03:08:00	05/01/2019
A4138_0009	D	28/10/2018	28/10/2018	27/02/2018	36	5	D-Premature-with-RPM	165	70	no		no	no	no	no	no	neg	no	no	no	yes	Spontaneous labor	05:35:00	28/10/2018						04:45:00	28/10/2018	36	5	1	10:05:00	28/10/2018
A4138_0010	C	04/11/2018	04/11/2018	12/03/2018	35	6	C-Premature	150	54				no	no	no	no	neg	no	no	no	yes	Spontaneous labor	04:30:00	04/11/2018						04:11:00	04/11/2018	35	6	1	09:13:00	04/11/2018
A4138_0011	C	04/11/2018	04/11/2018	08/06/2018	23	2	C-Premature	169	79	no		no	no	no	no	no	pos	no	no	no	yes	Spontaneous labor	14:35:00	04/11/2018						09:45:00	23/01/2019	34	5	1	06:00:00	24/01/2019
A4138_0012	D	06/11/2018	06/11/2018	12/03/2018	36	1	D-Premature-with-RPM	161	57	no		no	no	no	no	no	neg	no	no	no	yes	RPM	07:20:00	06/11/2018						06:45:00	06/11/2018	36	1	2	00:07:00	07/11/2018
A4138_0013	D	07/11/2018	07/11/2018	12/03/2018	36	2	C-Premature	162	110	no		no	no	no	no	no	neg	no	no	no	no	RPM								06:30:00	07/11/2018	36	2	4	00:43:00	08/11/2018
A4138_0014	D	07/11/2018	07/11/2018	08/04/2018	32	3	D-Premature-with-RPM	163	52	no		no	no	no	no	no	neg	no	no	yes	no	RPM								11:40:00	07/11/2018	32	3	1	17:35:00	07/11/2018
A4138_0015	C	07/11/2018	07/11/2018	01/05/2018	29	1	C-Premature	159	62	yes	<10	no	no	no	no	no	neg	no	no	yes	yes	RPM	13:30:00	07/11/2018						03:20:00	25/12/2018	36	0	2	13:09:00	25/12/2018
A4138_0016	C	07/11/2018	07/11/2018	14/03/2018	36	0	C-Premature	155	50	yes	<10	no	no	no	no	no	neg	no	no	no	yes	RPM	08:26:00	07/11/2018						16:00:00	14/12/2018	41	2	1	05:18:00	15/12/2018
A4138_0017	D	07/11/2018	07/11/2018	10/03/2018	36	4	D-Premature-with-RPM	169	81	no		no	yes	no	no	no	neg	no	no	no	no	Spontaneous labor								21:05:00	07/11/2018	36	4	1	03:15:00	08/11/2018
A4138_0018	C	12/11/2018	12/11/2018	03/06/2018	25	1	C-Premature	174	75	no		no	no	no	no	no	neg	no	no	yes	yes	Spontaneous labor	12:30:00	12/11/2018						05:00:00	10/01/2019	33	4	1	13:24:00	15/01/2019
A4138_0019	C	13/11/2018	13/11/2018	31/03/2018	34	3	C-Premature	168	67	no		no	no	no	no	no	neg	no	no	yes	yes	RPM	14:00:00	13/11/2018						23:05:00	29/11/2018	36	5	1	01:29:00	01/12/2018
A4138_0020	C	19/11/2018	19/11/2018	22/04/2018	32	1	C-Premature	167	62	no		no	no	no	no	no	neg	no	no	yes	yes	Spontaneous labor	09:30:00	19/11/2018						18:00:00	07/01/2019	39	1	2	07:03:00	08/01/2019
A4138_0021	C	19/11/2018	19/11/2018	05/05/2018	30	2	C-Premature	155	59	no		no	yes	no	no	no	neg	no	no	no	yes	Spontaneous labor	17:00:00	19/11/2018						02:12:00	09/01/2019	37	4	4	22:01:00	10/01/2019
A4138_0022	C	26/11/2018	26/11/2018	30/03/2018	36	3	C-Premature	170	60	no		no	no	yes	no	no	neg	no	no	yes	no	Spontaneous labor								02:39:00	26/11/2018	36	3	1	15:49:00	26/11/2018
A4138_0023	C	03/12/2018	03/12/2018	09/05/2018	31	5	C-Premature	169	64	no		no	no	no	no	no	neg	no	no	no	yes	Spontaneous labor	14:45:00	04/12/2018						09:10:00	24/01/2019	39	1	4	09:09:00	25/01/2019
A4138_0024	C	23/12/2018	23/12/2018	23/05/2018	32	4	C-Premature	168	66	no		no	no	no	no	no	neg	no	no	no	yes	Spontaneous labor	19:30:00	23/12/2018						17:30:00	14/02/2019	40	1	1	16:45:00	15/02/2019
A4138_0025	C	26/12/2018	26/12/2018	08/07/2018	26	3	C-Premature	159	87	no		no	yes	no	no	no	neg	no	no	no	yes	Spontaneous labor	19:00:00	26/12/2018						14:18:00	16/03/2019	37	6	1	22:00:00	16/03/2019
A4138_0026	D	31/12/2018	31/12/2018	06/05/2018	36	1	D-Premature-with-RPM	163	72	no		no	yes	no	no	no	neg	no	no	no	yes	RPM	07:00:00	01/01/2019						12:00:00	31/12/2018	36	1	2	17:34:00	01/01/2019
A4138_0027	D	10/01/2019	10/01/2019	13/05/2018	36	4	D-Premature-with-RPM	175	75	no		no	no	no	no	no	pos	no	no	no	no	RPM								13:30:00	10/01/2019	36	4	1	06:27:00	12/01/2019
A4138_0028	C	18/01/2019	18/01/2019	23/07/2018	27	4	C-Premature	168	65	no		no	no	yes	no	no	neg	no	no	yes	yes	Pathology maternal	11:00:00	18/01/2019						15:00:00	16/04/2019	40	1	4	09:59:00	17/04/2019
A4138_0029	D	20/01/2019	20/01/2019	24/05/2018	36	3	D-Premature-with-RPM	170	55	no		no	no	no	no	no	neg	no	no	no	no	RPM								08:20:00	20/01/2019	36	3	1	15:35:00	20/01/2019
A4138_0030	C	25/01/2019	25/01/2019	09/07/2018	30	4	C-Premature	157	60	no		no	no	no	no	no	pos	no	no	no	yes	Spontaneous labor	23:30:00	26/01/2019						06:12:00	16/03/2019	37	5	4	21:03:00	16/03/2019
A4138_0031	C	26/01/2019	26/01/2019	25/07/2018	28	3	C-Premature	175	78	no		no	no	no	no	no	neg	yes	no	yes	yes	MAP	14:45:00	26/01/2019						00:20:00	19/02/2019	31	6	2	04:15:00	20/02/2019
A4138_0032	D	20/02/2019	20/02/2019	03/07/2018	35	1	D-Premature-with-RPM	163	96	no		no	no	no	yes	no	neg	no	yes	yes	no	RPM								19:08:00	19/02/2019	35	0	4	21:53:00	20/02/2019
A4138_0033	C	20/02/2019	20/02/2019	05/09/2018	26	0	C-Premature	167	120	no		no	yes	no	no	no	neg	no	no	yes	yes	RPM	13:15:00	20/02/2019						17:43:00	24/04/2019	35	0	2	22:25:00	24/04/2019
A4138_0034	D	17/03/2019	17/03/2019	03/08/2018	34	2	D-Premature-with-RPM	168	61	no		no	no	no	no	no	neg	yes	no	yes	yes	MAP	20:30:00	17/03/2019						20:29:00	17/03/2019	34	2	1	06:00:00	23/03/2019
A4138_0035	C	21/03/2019	21/03/2019	10/08/2018	33	6	C-Premature	163	61	yes	>10	no	no	no	no	no	neg	no	no	yes	yes		22:15:00	21/03/2019						01:30	02/05/2019	39	6	1	05:38:00	03/05/2019
A4138_0036	D	25/03/2019	25/03/2019	05/09/2018	30	5	D-Premature-with-RPM	167	99	no		no	yes	no	no	no	neg	no	no	yes	yes	Induced labor	18:00:00	26/03/2019						11:51:00	06/05/2019	36	5	1	18:33:00	09/05/2019
A4138_0037	C	19/04/2019	19/04/2019	20/08/2018	36	4	C-Premature	154	77	no		no	yes	no	no	no	neg	no	no	no	yes	Induced labor	02:00:00	19/04/2019						10:00:00	06/05/2019	39	0	1	22:18:00	06/05/2019
A4138_0038	C	25/04/2019	25/04/2019	02/09/2018	35	4	C-Premature	165	78	no		no	no	no	no	no	neg	no	no	no	yes	Spontaneous labor	11:00:00	25/04/2019						00:20:00	27/04/2019	35	6	2	10:30:00	27/04/2019
A4138_0039	C	07/05/2019	07/05/2019	07/11/2018	27	6	C-Premature	155	84	no		no	no	no	no	no	neg	no	no	no	no	Spontaneous labor								22:30:00	06/05/2019	27	5	4	01:30:00	07/05/2019
A4138_0040	C	13/05/2019	13/05/2019	20/10/2018	31	2	C-Premature	168	54	no		no	no	no	no	no	neg	no	no	yes	no	MAP								03:00:00	13/05/2019	31	2	4	07:18:00	13/05/2019
A4138_0041	D	25/05/2019	25/05/2019	10/10/2018	34	3	D-Premature-with-RPM	167	74	no		no	no	no	no	no	neg	no	no	no	no	Pathology maternal								21:30:00	16/05/2019	33	1	1	11:51:00	25/05/2019
A4138_0042	D	18/06/2019	18/06/2019	17/10/2018	36	6	D-Premature-with-RPM	164	63	no		no	no	no	no	no	neg	no	no	no	no	RPM								13:22:00	18/06/2019	36	6	1	00:19:00	19/06/2019
A4138_0044	C	04/07/2019	04/07/2019	05/12/2018	32	1	C-Premature	164	69	no		no	no	no	no	no	neg	no	no	yes	yes	Spontaneous labor	01:30:00	04/07/2019					Escherichia coli	22:13:00	06/07/2019	32	3	1	01:39:00	07/07/2019
A4138_0045	A	09/07/2019	09/07/2019	01/11/2018	37	5	A-Control	163	52	no		no	no	no	no	no	neg	no	no	no	yes	Induced labor	12:00:00	09/07/2019						12:50:00	17/07/2019	38	6	1	17:07:00	18/07/2019
A4138_0046	C	09/07/2019	09/07/2019	08/12/2018	32	3	C-Premature	162	43	no		no	no	no	no	no	neg	no	no	no	yes	Spontaneous labor	13:00:00	09/07/2019						09:45:00	26/08/2019	39	2	1	17:46:00	26/08/2019
A4138_0047	A	10/07/2019	10/07/2019	17/11/2018	35	4	A-Control	160	60	no		no	no	no	no	no	neg	no	no	no	yes	Induced labor	12:00:00	10/07/2019						15:10:00	17/08/2019	41	0	4	05:45:00	18/08/2019
A4138_0048	A	10/07/2019	10/07/2019	21/11/2018	35	0	A-Control	157	65	no		no	no	no	no	no	neg	no	no	no	yes	Spontaneous labor	12:00:00	10/07/2019						23:40:00	05/08/2019	38	5	4	05:22:00	06/08/2019
A4138_0049	C	23/07/2019	23/07/2019	05/02/2019	26	0	C-Premature	166	50	no		no	no	no	no	no	neg	no	no	yes	yes	MAP	20:00:00	23/07/2019	pos	pos	neg	neg		17:30:00	23/07/2019	26	0	1	14:31:00	24/07/2019
A4138_0050	C	28/08/2018	28/08/2018	17/01/2018	33	6	C-Premature	152	48	no		no	no	no	no	no	neg	yes	no	no	yes	Induced labor	12:00:00	28/08/2018						09:10:00	03/10/2018	39	0	2	03:01:00	04/10/2018
A4138_0051	C	31/08/2018	31/08/2018	07/03/2018	27	2	C-Premature	155	48	no		no	no	no	no	no	neg	no	no	no	yes	Induced labor	10:25:00	31/08/2018						09:15:00	26/11/2018	39	5	1	16:27:00	26/11/2018
A4138_0052	D	03/09/2018	03/09/2018	09/02/2018	31	3	D-Premature-with-RPM	165	60	no		no	no	no	no	no	neg	no	no	yes	yes	MAP	16:45:00	03/09/2018						11:00:00	30/09/2018	35	2	1	18:21:00	05/10/2018
A4138_0053	C	11/09/2018	11/09/2018	25/02/2018	30	2	C-Premature	165	73	no		no	no	no	no	no	neg	yes	no	yes	yes	MAP	13:10:00	11/09/2018						13:30:00	11/09/2018	30	2	4	07:44:00	14/09/2018
A4138_0054	C	11/09/2018	11/09/2018	28/02/2018	29	6	C-Premature	163	58	no		no	no	no	no	no	neg	no	no	no	yes	Induced labor	16:40:00	11/09/2018							07/11/2018	38	0	2	12:00:00	08/11/2018
A4138_0055	C	13/09/2018	13/09/2018	28/03/2018	26	1	C-Premature	166	55	no		no	no	no	no	no	neg	no	no	no	yes	Spontaneous labor	13:10:00	13/09/2018					Escherichia coli	14:00:00	01/11/2018	33	1	4	21:31:00	01/11/2018
A4138_0056	C	15/09/2018	15/09/2018	03/04/2018	25	4	C-Premature	160	44	no		no	no	no	yes	no	neg	yes	no	no	yes	MAP	00:55:00	15/09/2018						23:45:00	14/09/2018	25	3	2	19:45:00	03/11/2018
A4138_0057	D	19/09/2018	19/09/2018	28/01/2018	35	3	D-Premature-with-RPM	156	84	no		no	no	no	no	no	neg	no	no	yes	yes	RPM	14:30:00	19/09/2018						13:30:00	19/09/2018	35	3	1	17:01:00	23/09/2018
A4138_0058	C	26/09/2018	26/09/2018	09/03/2018	30	5	C-Premature	176	65	no		no	no	no	no	no	neg	no	no	no	yes	RPM	00:15:00	26/09/2018						23:10:00	03/12/2018	40	3	4	06:33:00	04/12/2018
A4138_0059	C	26/09/2018	26/09/2018	15/02/2018	33	6	C-Premature	164	51	no		no	no	no	no	no	neg	no	no	no	yes	Spontaneous labor	21:10:00	25/09/2018						16:45:00	18/10/2018	37	0	1	02:21:00	19/10/2018
A4138_0060	C	27/09/2018	27/09/2018	30/04/2018	23	3	C-Premature	172	65	no		no	no	no	no	no	neg	no	no	yes	yes	MAP	16:50:00	27/09/2018	pos	pos	neg	neg			06/10/2018	24	5	1	05:46:00	08/10/2018
A4138_0061	C	15/09/2019	15/09/2019	16/12/2018	41	0	B-RPM-at-term	168	52	no		no	no	no	no	no	neg	no	no	no	yes	RPM	03:30:00	15/09/2019						03:20:00	15/09/2019	41	0	1	21:18:00	15/09/2019
A4138_0062	C	03/10/2018	03/10/2018	30/03/2018	28	5	C-Premature	161	48	no		no	no	no	no	no	neg	no	no	no	yes	Spontaneous labor	00:25:00	04/10/2018							17/12/2018	39	3	1	17:09:00	17/12/2018
A4138_0063	D	05/10/2018	05/10/2018	04/05/2018	24	0	D-Premature-with-RPM	168	58	yes	<10	no	no	no	no	no	neg	no	no	yes	yes	MAP	08:30:00	05/10/2018						04:46:00	28/11/2018	31	5	2	02:55:00	29/11/2018
A4138_0064	D	05/10/2018	05/10/2018	18/05/2018	22	0	D-Premature-with-RPM	170	67	no		no	no	no	no	no	neg	no	yes	yes	yes	Induced labor	13:00:00	05/10/2018							22/01/2019	37	4	1	13:05:00	23/01/2019
A4138_0065	D	13/10/2018	13/10/2018	22/04/2018	26	6	D-Premature-with-RPM	158	110	no		no	no	no	no	no	neg	no	no	yes	yes	Induced labor	17:30:00	13/10/2018							12/12/2018	35	3	1	21:02:00	13/12/2018
A4138_0066	C	15/10/2018	15/10/2018	19/03/2018	32	0	C-Premature	165	59	no		no	no	no	no	no	neg	no	no	no	yes	MAP	10:30:00	15/10/2018					Escherichia coli	19:00:00	20/10/2018	32	5	1	04:17:00	21/10/2018
A4138_0068	D	25/10/2018	25/10/2018	05/04/2018	31	0	D-Premature-with-RPM	173	68	no		no	no	no	no	no	neg	no	no	yes	yes	Induced labor	14:10:00	25/10/2018						09:00:00	06/12/2018	37	0	4	04:04:00	07/12/2018
A4138_0069	C	30/10/2018	31/10/2018	20/04/2018	29	5	C-Premature	170	70	no		no	no	no	no	no	neg	yes	no	no	yes	MAP	00:30:00	31/10/2018							30/10/2018	29	4	1	22:30:00	02/11/2018
A4138_0070	D	02/11/2018	02/11/2018	10/05/2018	27	1	D-Premature-with-RPM	158	64	no		no	yes	no	no	no	neg	no	no	yes	yes	MAP	07:00:00	02/11/2018					Escherichia coli	05:50:00	09/11/2018	28	1	1	14:32:00	13/11/2018
A4138_0071	C	06/11/2018	06/11/2018	24/05/2018	25	5	C-Premature	163	54	no		no	no	no	no	no	neg	no	no	no	yes	Spontaneous labor	14:05:00	06/11/2018						13:40:00	06/11/2018	25	5	1	20:46:00	10/11/2018
A4138_0072	C	08/11/2018	08/11/2018	09/05/2018	28	1	C-Premature	164	60	no		no	no	yes	no	no	neg	no	no	yes	yes	Pathology maternal	17:00:00	08/11/2018	pos	neg	neg	neg	Escherichia coli	15:00:00	15/01/2019	37	6	1	09:27:00	16/01/2019
A4138_0073	C	11/11/2018	11/11/2018	07/04/2018	33	1	C-Premature	152	49	no		no	yes	no	no	no	neg	no	no	no	yes	Pathology maternal	09:30:00	11/11/2018							06/12/2018	36	5	4	03:37:00	11/12/2018
A4138_0074	A	13/11/2018	13/11/2018	03/03/2018	38	3	A-Control	171	55	no		no	no	no	no	no	neg	no	no	no	yes	Spontaneous labor	12:00:00	13/11/2018						06:50:00	26/11/2018	40	2	1	12:21:00	26/11/2018
A4138_0075	B	15/11/2018	15/11/2018	17/02/2018	40	5	B-RPM-at-term	173	61	no		no	no	no	no	no	neg	no	no	yes	yes	Induced labor	17:30:00	15/11/2018	pos	neg	pos	neg	Escherichia coli		15/11/2018	40	5	1	19:07:00	16/11/2018
A4138_0076	A	16/11/2018	16/11/2018	30/03/2018	35	0	A-Control	168	55	no		no	no	no	no	no	neg	no	no	no	yes	Spontaneous labor	11:15:00	16/11/2018						05:00:00	26/12/2018	40	5	2	13:38:00	26/12/2018
A4138_0078	C	18/11/2018	19/11/2018	02/06/2018	26	2	C-Premature	170	56	no		no	no	no	no	no	neg	no	no	yes	yes	Spontaneous labor	18:00:00	19/11/2018						20:50:00	01/02/2019	36	6	1	07:20:00	02/02/2019
A4138_0079	A	21/11/2018	21/11/2018	07/04/2018	34	4	A-Control	168	56	no		no	no	no	no	no	neg	no	no	no	yes	RPM	17:40:00	21/11/2018						23:40:00	17/12/2018	38	2	1	00:49:00	19/12/2018
A4138_0080	B	22/11/2018	22/11/2018	09/03/2018	38	6	B-RPM-at-term	173	63	no		no	no	no	no	no	neg	no	no	yes	yes	RPM	00:00:00	22/11/2018					Escherichia coli	23:50:00	21/11/2018	38	5	4	05:38:00	24/11/2018
A4138_0081	A	23/11/2018	23/11/2018	15/04/2018	33	5	A-Control	158	64	no		no	no	no	no	no	neg	no	no	no	yes	Spontaneous labor	15:15:00	23/11/2018						01:00:00	17/01/2019	41	4	4	18:56:00	17/01/2019
A4138_0082	A	26/11/2018	26/11/2018	12/04/2018	34	4	A-Control	160	63	no		no	no	no	no	no	neg	no	no	yes	yes	Spontaneous labor	15:00:00	26/11/2018	pos	pos	neg	neg	Escherichia coli	12:35:00	04/01/2019	40	1	2	03:50:00	05/01/2019
A4138_0083	A	26/11/2018	26/11/2018	25/03/2018	37	1	A-Control	174	60	no		no	no	no	no	no	neg	no	no	yes	yes	RPM	15:30:00	26/11/2018						10:45:00	10/12/2018	39	1	1	11:16:00	11/12/2018
A4138_0084	B	27/11/2018	27/11/2018	09/03/2018	39	4	B-RPM-at-term	169	54	no		no	no	no	no	no	neg	no	no	yes	yes	RPM	10:45:00	27/11/2018					Escherichia coli	10:25:00	27/11/2018	39	4	1	18:19:00	28/11/2018
A4138_0085	A	27/11/2018	27/11/2018	10/04/2018	35	0	A-Control	158	52	no		no	no	no	no	no	neg	no	no	no	yes	Spontaneous labor	11:00:00	27/11/2018						02:50:00	07/01/2019	40	6	1	19:48:00	07/01/2019
A4138_0086	A	27/11/2018	27/11/2018	31/03/2018	36	3	A-Control	169	53	no		no	no	no	no	no	neg	no	no	no	yes	Spontaneous labor	11:26:00	27/11/2018						10:05:00	24/12/2018	40	2	4	17:26:00	24/12/2018
A4138_0087	B	27/11/2018	27/11/2018	06/03/2018	40	0	B-RPM-at-term	160	52	no		no	no	no	no	no	neg	no	no	yes	yes	RPM	14:30:00	27/11/2018						13:15:00	27/11/2018	40	0	4	19:14:00	28/11/2018
A4138_0088	A	30/01/2019	30/01/2019	10/06/2018	35	3	A-Control	160	53	no		no	no	no	no	no	neg	no	no	no	yes	Spontaneous labor	10:30:00	30/01/2019						22:20:00	23/02/2019	38	6	1	08:40:00	24/02/2019
A4138_0089	A	03/12/2018	03/12/2018	16/04/2018	35	0	A-Control	170	55	no		no	no	no	no	no	neg	no	no	no	yes	Spontaneous labor	15:20:00	03/12/2018					Escherichia coli	04:35:00	29/12/2018	38	5	1	11:03:00	29/12/2018
A4138_0090	A	04/12/2018	04/12/2018	17/04/2018	35	0	A-Control	160	48	no		no	no	no	yes	no	neg	no	no	no	yes	Spontaneous labor	11:00:00	04/12/2018						04:50:00	15/01/2019	41	0	1	14:31:00	15/01/2019
A4138_0091	A	04/12/2018	04/12/2018	08/04/2018	36	2	A-Control	180	71	no		no	no	no	no	no	neg	no	no	no	yes	Induced labor	11:30:00	04/12/2018							08/01/2019	41	2	1	15:55:00	08/01/2019
A4138_0092	A	04/12/2018	04/12/2018	24/03/2018	38	3	A-Control	170	71	no		no	no	no	no	no	neg	yes	no	no	yes	Induced labor	14:54:00	04/12/2018						12:00:00	13/12/2018	39	5	1	20:43:00	13/12/2018
A4138_0093	A	04/12/2018	04/12/2018	27/03/2018	38	0	A-Control	183	67	no		no	no	no	no	no	neg	no	no	no	yes	Spontaneous labor	16:00:00	04/12/2018					Escherichia coli		28/12/2018	41	3	1	20:38:00	28/12/2018
A4138_0094	B	04/12/2018	04/12/2018	13/03/2018	40	0	B-RPM-at-term	170	65	no		no	no	no	no	no	neg	no	no	no	yes	RPM	18:30:00	04/12/2018					Escherichia coli	18:00:00	04/12/2018	40	0	1	02:37:00	06/12/2018
A4138_0095	C	05/12/2018	05/12/2018	08/05/2018	32	1	C-Premature	168	59	no		no	no	no	no	no	neg	no	no	yes	yes	Spontaneous labor	13:35:00	05/12/2018						12:00:00	10/01/2019	37	2	1	19:57:00	10/01/2019
A4138_0096	A	05/12/2018	05/12/2018	22/04/2018	34	3	A-Control	157	55	no		no	yes	no	no	no	neg	no	no	no	yes	RPM	16:00:00	05/12/2018	pos	neg	pos	neg		02:00:00	31/12/2018	38	1	1	12:55:00	31/12/2018
A4138_0097	A	05/12/2018	05/12/2018	20/04/2018	34	5	A-Control	170	60	no		no	no	no	no	no	neg	no	no	no	yes	Spontaneous labor	17:00:00	05/12/2018						18:10:00	14/01/2019	40	3	1	03:48:00	15/01/2019
A4138_0098	A	06/12/2018	06/12/2018	14/04/2018	35	5	A-Control	160	74	no		no	yes	no	no	no	neg	no	no	no	yes	Spontaneous labor	11:15:00	06/12/2018						01:00:00	04/01/2019	39	6	1	01:53:00	04/01/2019
A4138_0099	C	07/12/2018	07/12/2018	26/06/2018	25	3	C-Premature	165	72	no		no	no	no	yes	no	neg	no	no	no	yes	Induced labor	12:30:00	07/12/2018							05/02/2019	34	0	1	17:20:00	06/02/2019
A4138_0100	A	10/12/2018	10/12/2018	19/04/2018	35	4	A-Control	168	57	no		no	yes	no	no	no	neg	no	no	no	yes	Induced labor	14:00:00	10/12/2018							31/12/2018	38	4	1	18:32:00	31/12/2018
A4138_0101	A	10/12/2018	10/12/2018	23/04/2018	35	0	A-Control	168	61	yes	<10	no	no	no	no	no	neg	no	no	yes	yes	RPM	15:00:00	10/12/2018						14:15:00	02/01/2019	38	2	1	15:43:00	03/01/2019
A4138_0102	A	10/12/2018	10/12/2018	16/04/2018	36	0	A-Control	160	57	no		no	no	no	no	no	neg	no	no	no	yes	Pathology maternal	16:55:00	10/12/2018						12:00:00	10/12/2018	36	0	2	14:02:00	11/12/2018
A4138_0103	C	11/12/2018	11/12/2018	21/05/2018	31	1	C-Premature	159	48	yes	<10	no	no	no	yes	no	neg	no	no	no	yes	Induced labor	12:30:00	11/12/2018							23/01/2019	37	2	1	20:14:00	23/01/2019
A4138_0104	A	12/12/2018	12/12/2018	22/04/2018	35	3	A-Control	154	46	no		no	no	no	no	no	neg	no	no	no	yes	Spontaneous labor	09:44:00	12/12/2018							12/01/2019	39	6	1	14:20:00	12/01/2019
A4138_0105	A	12/12/2018	12/12/2018	20/04/2018	35	5	A-Control	166	64	no		no	no	no	no	no	neg	no	no	no	yes	Spontaneous labor	10:05:00	12/12/2018						00:50:00	03/01/2019	38	6	1	05:02:00	03/01/2019
A4138_0106	A	12/12/2018	12/12/2018	29/04/2018	34	3	A-Control	158	50	no		no	no	no	no	no	neg	no	no	no	yes	RPM	10:50:00	12/12/2018							25/01/2019	40	5	3	20:08:00	25/01/2019
A4138_0107	A	13/12/2018	13/12/2018	28/04/2018	34	5	A-Control	168	51	no		no	yes	no	no	no	neg	no	no	no	yes	Spontaneous labor	14:15:00	13/12/2018						00:10:00	23/01/2019	40	4	1	16:44:00	23/01/2019
A4138_0108	C	23/11/2018	23/11/2018	11/05/2018	30	0	C-Premature	170	65	no		no	no	no	no	no	neg	no	no	no	yes	RPM	23:45:00	23/11/2018						17:15:00	15/01/2019	37	4	1	21:24:00	15/01/2019
A4138_0109	A	14/12/2018	14/12/2018	02/04/2018	38	4	A-Control	168	82	no		no	no	no	no	no	neg	no	no	yes	yes	RPM	15:15:00	14/12/2018						11:30:00	26/12/2018	40	2	1	18:38:00	27/12/2018
A4138_0110	A	17/12/2018	17/12/2018	24/04/2018	35	6	A-Control	165	57	no		no	no	no	no	no	neg	no	no	no	yes	Spontaneous labor	14:30:00	17/12/2018							18/01/2019	40	3	1	07:58:00	18/01/2019
A4138_0111	A	17/12/2018	17/12/2018	26/04/2018	35	4	A-Control	170	56	no		no	no	no	no	no	neg	no	no	no	yes	Cesarian	15:15:00	17/12/2018							10/01/2019	39	0	3	12:39:00	10/01/2019
A4138_0112	A	17/12/2018	17/12/2018	17/04/2018	36	6	A-Control	160	53	yes	<10	no	yes	no	no	no	neg	no	no	no	yes	Spontaneous labor	15:30:00	17/12/2018						00:10:00	29/12/2018	38	4	1	15:15:00	29/12/2018
A4138_0113	C	18/12/2018	18/12/2018	15/06/2018	28	4	C-Premature	160	61	no		no	no	no	no	no	neg	no	no	no	yes	Induced labor	15:45:00	18/12/2018						09:00:00	01/03/2019	39	0	1	12:49:00	01/03/2019
A4138_0114	C	18/12/2018	18/12/2018	21/07/2018	23	3	C-Premature	175	80	no		no	no	no	no	no	neg	yes	no	yes	yes	MAP	17:00:00	18/12/2018						17:30:00	18/12/2018	23	3	1	22:29:00	24/12/2018
A4138_0115	D	19/12/2018	19/12/2018	11/07/2018	25	0	D-Premature-with-RPM	161	67	no		no	no	no	no	no	neg	no	no	yes	yes	RPM	05:50:00	19/12/2018	0						12/12/2018	24	0	4	16:01:00	20/12/2018
A4138_0116	A	19/12/2018	19/12/2018	20/04/2018	36	5	A-Control	156	57	no		no	yes	no	no	no	neg	no	no	no	yes	Induced labor	11:30:00	19/12/2018						10:39:00	16/01/2019	40	5	1	20:24:00	16/01/2019
A4138_0117	A	19/12/2018	19/12/2018	24/04/2018	36	1	A-Control	164	68	no		no	no	no	no	no	neg	no	no	yes	yes	Pathology maternal	15:00:00	19/12/2018	pos	neg	pos	neg		07:40:00	22/01/2019	41	0	4	09:06:00	23/01/2019
A4138_0118	A	20/12/2018	20/12/2018	27/04/2018	35	6	A-Control	161	51	no		no	no	no	no	no	neg	no	no	no	yes	Spontaneous labor	11:00:00	20/12/2018					Escherichia coli		18/01/2019	40	0	1	05:52:00	19/01/2019
A4138_0119	A	21/12/2018	21/12/2018	25/04/2018	36	2	A-Control	163	60	no		no	no	no	no	no	neg	no	no	no	yes	Spontaneous labor	15:20:00	21/12/2018	pos	pos	neg	neg		00:45:00	25/01/2019	41	2	4	12:05:00	26/01/2019
A4138_0120	A	24/12/2018	24/12/2018	30/04/2018	36	0	A-Control	155	51	no		no	no	no	no	no	neg	no	no	no	yes	Spontaneous labor	15:10:00	24/12/2018					Proteus mirabilis	17:30:00	20/01/2019	39	6	1	09:57:00	21/01/2019
A4138_0121	C	27/12/2018	27/12/2018	18/06/2018	29	3	C-Premature	178	70	no		no	yes	no	no	no	neg	no	no	yes	yes	RPM	12:15:00	27/12/2018						12:15:00	14/03/2019	40	3	4	03:45:00	15/03/2019
A4138_0122	A	28/12/2018	28/12/2018	09/05/2018	35	2	A-Control	168	57	no		no	no	no	no	no	neg	no	no	no	yes	Induced labor	11:00:00	28/12/2018						18:10:00	21/01/2019	38	5	1	04:45:00	22/01/2019
A4138_0123	C	01/01/2019	01/01/2019	25/05/2018	33	4	C-Premature	172	59	no		no	no	no	no	no	neg	no	no	yes	yes	RPM	14:30:00	01/01/2019						09:45:00	10/02/2019	39	2	1	16:20:00	11/02/2019
A4138_0124	B	15/12/2018	15/12/2018	28/03/2018	39	3	B-RPM-at-term	158	50	no		no	no	no	no	no	neg	no	no	yes	yes	RPM	17:15:00	15/12/2018					Escherichia coli	16:30:00	15/12/2018	39	3	1	20:23:00	16/12/2018
A4138_0125	A	04/01/2019	04/01/2019	22/05/2018	34	3	A-Control	152	51	no		no	yes	no	no	no	neg	no	no	no	yes	Spontaneous labor	15:54:00	04/01/2019						23:00:00	05/02/2019	39	0	1	06:45:00	06/02/2019
A4138_0126	B	05/01/2019	05/01/2019	12/04/2018	40	2	B-RPM-at-term	160	75	no		no	no	yes	no	no	neg	no	no	yes	yes	RPM	10:30:00	05/01/2019						10:20:00	05/01/2019	40	2	4	14:33:00	06/01/2019
A4138_0127	A	17/12/2018	07/01/2019	30/04/2018	38	0	A-Control	163	58	no		no	yes	no	no	no	neg	no	no	yes	yes	RPM	14:20:00	07/01/2019						13:00:00	29/01/2019	41	1	4	03:11:00	30/01/2019
A4138_0128	A	07/01/2019	07/01/2019	03/05/2018	37	4	A-Control	163	53	no		no	no	no	no	no	neg	no	no	no	yes	Spontaneous labor	14:30:00	17/01/2019						06:45:00	17/01/2019	39	0	1	07:19:00	17/01/2019
A4138_0129	A	08/01/2019	08/01/2019	17/05/2018	35	5	A-Control	163	59	no		no	no	no	no	no	neg	no	no	no	yes	Spontaneous labor	09:30:00	08/01/2019	pos	neg	neg	neg		03:45:00	16/02/2019	41	2	4	10:37:00	16/02/2019
A4138_0130	A	08/01/2019	08/01/2019	04/05/2018	37	4	A-Control	165	79	no		no	no	no	no	no	neg	no	no	no	yes	Induced labor	13:00:00	08/01/2019						09:20:00	21/01/2019	39	3	1	03:03:00	22/01/2019
A4138_0131	A	08/01/2019	08/01/2019	02/05/2018	37	6	A-Control	169	60	no		no	no	no	no	no	neg	no	no	no	yes	Spontaneous labor	15:45:00	08/01/2019						01:10:00	25/01/2019	40	2	1	15:30:00	25/01/2019
A4138_0132	A	08/01/2019	08/01/2019	21/05/2018	35	1	A-Control	174	58	no		no	no	no	no	no	neg	no	no	yes	yes	RPM	16:35:00	08/01/2019							22/01/2019	37	1	1	09:38:00	25/01/2019
A4138_0133	A	09/01/2019	09/01/2019	28/04/2018	38	4	A-Control	172	65	no		no	no	no	no	no	neg	no	no	no	yes	Spontaneous labor	15:00:00	09/01/2019						04:00:00	30/01/2019	41	4	1	17:20:00	30/01/2019
A4138_0134	A	09/01/2019	09/01/2019	20/05/2018	35	3	A-Control	156	48	no		no	no	no	no	no	neg	no	no	yes	yes	RPM	16:30:00	09/01/2019							02/02/2019	38	6	1	02:20:00	03/02/2019
A4138_0135	A	10/01/2019	10/01/2019	28/05/2018	34	3	A-Control	163	55	no		no	no	no	no	no	neg	no	no	yes	yes	RPM	11:45:00	10/01/2019	pos	neg	pos	neg		10:00:00	15/02/2019	39	4	1	14:47:00	16/02/2019
A4138_0136	A	11/01/2019	11/01/2019	13/05/2018	36	5	A-Control	168	68	no		no	no	no	no	no	neg	no	no	no	yes	Induced labor	16:00:00	11/01/2019							15/02/2019	41	5	1	04:13:00	16/02/2019
A4138_0137	D	14/01/2019	14/01/2019	17/05/2018	36	4	D-Premature-with-RPM	160	60	no		no	no	no	no	no	neg	no	no	yes	yes	RPM	09:30:00	14/01/2019						08:20:00	14/01/2019	36	4	1	05:03:00	18/01/2019
A4138_0138	B	13/01/2019	13/01/2019	29/04/2018	39	0	B-RPM-at-term	159	58	no		no	no	no	no	no	neg	no	no	yes	yes	RPM	10:30:00	13/01/2019						10:20:00	13/01/2019	39	0	1	20:24:00	15/01/2019
A4138_0139	A	14/01/2019	14/01/2019	15/05/2018	36	6	A-Control	160	110	no		no	yes	no	no	no	neg	no	no	no	yes	Cesarian	11:00:00	14/01/2019					Proteus mirabilis	11:20:00	01/02/2019	39	3	3	15:23:00	01/02/2019
A4138_0140	A	14/01/2019	14/01/2019	02/06/2018	34	2	A-Control	177	55	no		no	no	no	no	no	neg	no	no	no	yes	Spontaneous labor	10:00:00	14/01/2019						04:00:00	04/03/2019	41	2	1	06:40:00	05/03/2019
A4138_0141	A	14/01/2019	14/01/2019	12/05/2018	37	2	A-Control	159	50	no		no	no	yes	no	no	neg	no	no	no	yes	Spontaneous labor	15:12:00	14/01/2019						18:20:00	02/02/2019	40	0	1	05:56:00	03/02/2019
A4138_0142	A	18/01/2019	18/01/2019	03/06/2018	34	5	A-Control	171	50	no		no	no	no	no	no	neg	no	no	no	yes	RPM	09:00:00	18/01/2019						06:26:00	15/02/2019	38	5	1	13:15:00	15/02/2019
A4138_0143	A	18/01/2019	18/01/2019	22/05/2018	36	3	A-Control	161	56	no		no	yes	no	no	no	neg	no	yes	yes	yes	RPM	10:06:00	18/01/2019	pos	pos	neg	neg	Escherichia coli		24/01/2019	37	2	1	00:10:00	27/01/2019
A4138_0144	B	18/01/2019	18/01/2019	04/05/2018	39	0	B-RPM-at-term	153	50	no		no	yes	no	no	no	neg	no	no	yes	yes	RPM	11:30:00	18/01/2019							18/01/2019	39	0	1	16:12:00	19/01/2019
A4138_0145	A	21/01/2019	21/01/2019	12/05/2018	38	2	A-Control	161	54	no		no	no	no	no	no	neg	no	no	no	yes	Spontaneous labor	16:20:00	21/01/2019						00:30:00	05/02/2019	40	3	1	08:20:00	06/02/2019
A4138_0146	B	22/01/2019	22/01/2019	28/04/2018	40	3	B-RPM-at-term	170	60	no		no	no	no	no	no	neg	no	no	no	yes	RPM	02:15:00	22/01/2019	pos	pos	neg	neg		02:15:00	22/01/2019	40	3	1	08:49:00	22/01/2019
A4138_0147	D	22/01/2019	22/01/2019	14/08/2018	25	0	D-Premature-with-RPM	168	65	no		no	no	no	no	no	neg	no	no	yes	yes	RPM	13:05:00	22/01/2019					Escherichia coli	20:30:00	15/01/2019	24	0	1	13:03:00	29/01/2019
A4138_0148	A	23/01/2019	23/01/2019	30/05/2018	36	0	A-Control	177	62	no		no	no	no	no	no	neg	no	no	no	yes	Spontaneous labor	16:30:00	23/01/2019					Escherichia coli	02:15:00	23/02/2019	40	3	1	17:42:00	23/02/2019
A4138_0149	B	25/01/2019	25/01/2019	28/04/2018	40	6	B-RPM-at-term	160	53	no		no	no	no	no	no	neg	no	no	yes	yes	RPM	01:20:00	25/01/2019						01:00:00	25/01/2019	40	6	4	18:10:00	25/01/2019
A4138_0150	B	26/01/2019	26/01/2019	28/04/2018	41	0	B-RPM-at-term	165	57	no		no	no	no	no	no	neg	no	no	no	yes	RPM	00:10:00	26/01/2019					Escherichia coli	22:00:00	25/01/2019	40	6	1	18:24:00	26/01/2019
A4138_0151	A	28/01/2019	28/01/2019	16/06/2018	34	2	A-Control	168	51	no		no	no	no	no	no	neg	no	no	yes	yes	RPM	14:15:00	28/01/2019					Escherichia coli		01/03/2019	38	6	4	07:21:00	02/03/2019
A4138_0152	A	28/01/2019	28/01/2019	21/05/2018	38	0	A-Control	160	86	no		no	yes	no	no	no	neg	no	no	no	yes	Spontaneous labor	14:00:00	28/01/2019	pos	pos	neg	neg		02:00:00	14/02/2019	40	3	1	06:17:00	14/02/2019
A4138_0153	A	28/01/2019	28/01/2019	30/05/2018	36	5	A-Control	162	52	no		no	yes	yes	no	no	neg	no	no	no	yes	RPM	15:00:00	28/01/2019						23:20:00	02/02/2019	37	3	4	09:26:00	03/02/2019
A4138_0154	A	28/01/2019	28/01/2019	19/05/2018	38	2	A-Control	165	56	no		no	no	no	no	no	neg	no	no	yes	yes	RPM	15:55:00	28/01/2019						22:45:00	31/01/2019	38	5	1	22:56:00	03/02/2019
A4138_0155	A	28/01/2019	28/01/2019	02/06/2018	36	2	A-Control	170	67	no		no	no	no	no	no	neg	no	no	no	yes	Spontaneous labor	16:00:00	28/01/2019						17:00:00	24/02/2019	40	1	1	06:24:00	25/02/2019
A4138_0156	A	28/01/2019	28/01/2019	11/06/2018	35	0	A-Control	170	74	no		no	no	no	no	no	neg	no	no	no	yes	Spontaneous labor	17:00:00	28/01/2019						15:00:00	14/03/2019	41	3	1	04:47:00	15/03/2019
A4138_0157	B	06/02/2019	06/02/2019	07/05/2018	41	2	B-RPM-at-term	162	80	no		no	no	no	no	no	neg	no	no	no	yes	RPM	03:30:00	06/02/2019					Escherichia coli	03:10:00	06/02/2019	41	2	1	17:17:00	06/02/2019
A4138_0158	B	06/02/2019	06/02/2019	06/06/2018	37	0	B-RPM-at-term	167	66	no		no	no	no	no	no	neg	no	no	yes	yes	RPM	11:50:00	06/02/2019					Proteus mirabilis	11:15:00	06/02/2019	37	0	1	14:50:00	08/02/2019
A4138_0159	B	06/02/2019	06/02/2019	14/05/2018	40	2	B-RPM-at-term	169	60	no		no	yes	no	no	no	neg	no	no	no	yes	RPM	14:15:00	06/02/2019						14:00:00	06/02/2019	40	2	1	20:22:00	06/02/2019
A4138_0160	D	09/02/2019	09/02/2019	12/06/2018	36	4	D-Premature-with-RPM	153	42	no		no	no	no	no	no	neg	no	no	yes	yes	RPM		.D						15:25:00	09/02/2019	36	4	1	04:33:00	13/02/2019
A4138_0161	B	10/02/2019	10/02/2019	07/05/2018	41	6	B-RPM-at-term	165	59	no		no	no	no	no	no	neg	no	no	no	yes	RPM	18:45:00	10/02/2019						18:30:00	10/02/2019	41	6	4	13:41:00	11/02/2019
A4138_0162	B	10/02/2019	10/02/2019	21/05/2018	39	6	B-RPM-at-term	168	68	no		no	no	no	no	no	neg	no	no	no	yes	Spontaneous labor	19:00:00	10/02/2019						19:15:00	10/02/2019	39	6	1	07:01:00	11/02/2019
A4138_0163	B	08/02/2019	08/02/2019	23/05/2018	39	2	B-RPM-at-term	170	65	no		no	no	no	no	no	neg	no	no	yes	yes	RPM	05:00:00	08/02/2019						04:30:00	08/02/2019	39	2	1	05:35:00	09/02/2019
A4138_0164	B	12/02/2019	12/02/2019	31/05/2018	38	5	B-RPM-at-term	171	60	no		no	no	no	no	no	neg	no	no	yes	yes	RPM	05:50:00	12/02/2019						05:50:00	12/02/2019	38	5	1	11:58:00	14/02/2019
A4138_0165	B	17/02/2019	17/02/2019	27/05/2018	40	0	B-RPM-at-term	164	52	no		no	no	no	no	no	neg	no	no	yes	yes	RPM	06:20:00	17/02/2019						06:20:00	17/02/2019	40	0	2	15:52:00	18/02/2019
A4138_0166	C	20/02/2019	20/02/2019	18/09/2018	24	1	C-Premature	167	100	no		no	yes	no	yes	yes	neg	no	no	yes	yes	RPM	19:30:00	20/02/2019						20:30:00	11/04/2019	31	2	1	19:22:00	01/05/2019
A4138_0167	B	23/02/2019	23/02/2019	08/06/2018	39	1	B-RPM-at-term	158	69	no		no	no	no	no	no	neg	no	no	no	yes	RPM	05:00:00	23/02/2019						13:25:00	23/02/2019	39	1	1	02:32:00	24/02/2019
A4138_0168	D	27/02/2019	27/02/2019	03/09/2018	27	2	D-Premature-with-RPM	160	62	no		no	no	no	no	no	neg	yes	no	yes	yes	RPM	11:35:00	27/02/2019						11:30:00	27/02/2019	27	2	1	17:29:00	28/02/2019
A4138_0169	D	28/02/2019	28/02/2019	19/09/2018	25	1	D-Premature-with-RPM	158	56	no		no	no	no	no	no	neg	no	no	yes	yes	RPM	11:00:00	28/02/2019							24/02/2019	24	4	3	05:04:00	01/03/2019
A4138_0170	C	28/02/2019	28/02/2019	19/08/2018	29	4	C-Premature	169	80	no		no	no	no	no	no	neg	no	no	yes	yes	Spontaneous labor	17:00:00	28/02/2019							09/05/2019	39	4	2	06:18:00	10/05/2019
A4138_0171	B	28/02/2019	28/02/2019	11/06/2018	39	3	B-RPM-at-term	170	53	no		no	no	no	no	no	neg	no	no	no	yes	RPM	22:45:00	28/02/2019						22:45:00	28/02/2019	39	3	1	14:38:00	01/03/2019
A4138_0172	B	13/09/2019	13/09/2019	07/01/2019	37	4	B-RPM-at-term	172	52	no		no	no	no	no	no	neg	no	no	yes	yes	RPM	12:00:00	13/09/2019						11:50:00	13/09/2019	37	4	2	19:59:00	13/09/2019
A4138_0173	B	01/03/2019	01/03/2019	19/06/2018	38	3	B-RPM-at-term	164	63	no		no	no	no	no	no	neg	no	no	yes	yes	RPM	03:15:00	01/03/2019					Escherichia coli	03:15:00	01/03/2019	38	3	2	15:31:00	03/03/2019
A4138_0174	B	02/03/2019	02/03/2019	23/06/2018	38	0	B-RPM-at-term	171	57	no		no	no	no	no	no	neg	no	no	no	yes	RPM	15:00:00	02/03/2019							02/03/2019	38	0	1	04:58:00	03/03/2019
A4138_0175	C	02/03/2019	02/03/2019	27/07/2018	33	1	C-Premature	180	68	no		no	no	no	no	no	neg	no	no	no	yes	Spontaneous labor	18:00:00	02/03/2019						22:40:00	01/04/2019	37	3	1	02:00:00	02/04/2019
A4138_0176	B	02/03/2019	02/03/2019	15/06/2018	39	1	B-RPM-at-term	153	53	no		no	no	no	no	no	neg	no	no	yes	yes	RPM	01:00:00	02/03/2019						01:00:00	02/03/2019	39	1	3	13:54:00	03/03/2019
A4138_0177	C	06/03/2019	06/03/2019	14/08/2018	31	1	C-Premature	173	78	no		no	no	no	no	no	neg	no	no	no	yes	MAP	11:45:00	06/03/2019							02/03/2019	30	4	1	03:11:00	08/03/2019
A4138_0178	C	07/03/2019	07/03/2019	15/09/2018	26	5	C-Premature	163	52	no		no	no	no	yes	no	neg	no	no	no	yes	Pathology maternal	00:10:00	07/03/2019						11:00:00	26/03/2019	29	3	3	16:14:00	25/04/2019
A4138_0179	D	07/03/2019	07/03/2019	17/09/2018	26	3	D-Premature-with-RPM	170	120	no		no	yes	no	no	no	neg	no	no	yes	yes	RPM	12:15:00	07/03/2019					Escherichia coli		01/03/2019	25	4	1	01:48:00	18/04/2019
A4138_0180	D	11/03/2019	11/03/2019	15/07/2018	36	1	D-Premature-with-RPM	169	57	no		no	no	no	no	no	neg	no	no	yes	yes	RPM	03:30:00	11/03/2019					Escherichia coli		11/03/2019	36	1	1	16:22:00	13/03/2019
A4138_0181	B	11/03/2019	11/03/2019	04/07/2018	37	5	B-RPM-at-term	177	78	no		no	no	no	no	no	neg	no	no	yes	yes	RPM	12:00:00	11/03/2019						10:00:00	11/03/2019	37	5	1	15:43:00	12/03/2019
A4138_0182	C	11/03/2019	11/03/2019	19/10/2018	22	3	C-Premature	180	61	no		no	no	no	no	no	neg	no	no	no	yes	MAP	16:50:00	11/03/2019						14:06:00	11/03/2019	22	3	1	14:56:00	13/04/2019
A4138_0183	C	11/03/2019	11/03/2019	07/08/2018	32	6	C-Premature	174	66	no		no	no	no	no	no	neg	no	no	no	yes	Spontaneous labor	17:00:00	11/03/2019						22:30:00	15/04/2019	37	6	2	11:29:00	16/04/2019
A4138_0184	D	19/03/2019	19/03/2019	01/08/2018	34	6	D-Premature-with-RPM	155	49	no		no	yes	no	no	no	neg	no	no	yes	yes	RPM	03:50:00	19/03/2019						03:50:00	19/03/2019	34	6	1	15:00:00	20/03/2019
A4138_0185	B	20/03/2019	20/03/2019	01/07/2018	39	3	B-RPM-at-term	172	63	no		no	no	no	no	no	neg	no	no	yes	yes	RPM	19:40:00	20/03/2019					Escherichia coli	18:00:00	20/03/2019	39	3	1	19:56:00	22/03/2019
A4138_0186	C	21/03/2019	21/03/2019	12/10/2018	24	6	C-Premature	168	73	no		no	yes	no	no	no	neg	no	no	no	yes	MAP	03:10:00	21/03/2019						03:20:00	21/03/2019	24	6	2	11:10:00	21/03/2019
A4138_0187	B	21/03/2019	21/03/2019	24/06/2018	40	4	B-RPM-at-term	169	59	yes	<10	no	no	no	no	no	neg	no	no	no	yes	RPM	09:02:00	21/03/2019						08:45:00	21/03/2019	40	4	1	21:38:00	21/03/2019
A4138_0188	B	21/03/2019	21/03/2019	30/06/2018	39	5	B-RPM-at-term	169	74	no		no	no	no	no	no	neg	no	no	yes	yes	Spontaneous labor	11:30:00	21/03/2019						11:15:00	21/03/2019	39	5	1	12:51:00	22/03/2019
A4138_0189	C	23/03/2019	23/03/2019	20/10/2018	24	0	C-Premature	167	69	no		no	no	yes	no	yes	neg	no	no	yes	yes	Cesarian	19:25:00	26/06/2019					Escherichia coli	17:20:00	26/06/2019	37	4	3	14:24:00	27/06/2019
A4138_0190	C	25/03/2019	25/03/2019	16/08/2018	33	4	C-Premature	169	63	no		no	yes	no	no	no	neg	no	no	no	yes	RPM	15:00:00	25/03/2019						03:00:00	11/04/2019	36	0	2	12:00:00	11/04/2019
A4138_0191	B	28/03/2019	28/03/2019	10/07/2018	39	2	B-RPM-at-term	170	63	no		no	no	no	no	no	neg	no	no	no	yes	RPM	10:00:00	28/03/2019						09:35:00	28/03/2019	39	2	4	04:00:00	29/03/2019
A4138_0192	B	28/03/2019	28/03/2019	29/06/2018	40	6	B-RPM-at-term	158	50	no		no	no	no	no	no	neg	no	no	no	yes	RPM	10:40:00	28/03/2019	pos	neg	neg	neg		10:30:00	28/03/2019	40	6	4	04:49:00	29/03/2019
A4138_0193	C	28/03/2019	28/03/2019	26/08/2018	32	4	C-Premature	172	60	no		no	no	no	no	no	pos	no	no	no	yes	RPM	10:20:00	28/03/2019						08:00:00	30/04/2019	37	2	1	18:13:00	30/04/2019
A4138_0194	D	28/03/2019	28/03/2019	02/08/2018	36	0	D-Premature-with-RPM	173	107	no		no	yes	no	no	no	neg	yes	no	yes	yes	RPM	16:50:00	28/03/2019					Escherichia coli		28/03/2019	36	0	1	21:16:00	31/03/2019
A4138_0195	C	02/04/2019	02/04/2019	10/10/2018	26	6	C-Premature	178	60	no		no	no	no	no	no	neg	no	no	no	yes	MAP	14:00:00	02/04/2019						13:00:00	02/04/2019	26	6	2	09:20:00	07/04/2019
A4138_0196	B	03/04/2019	03/04/2019	06/07/2018	40	5	B-RPM-at-term	171	105	yes	<10	no	yes	no	no	no	neg	no	no	yes	yes	RPM	18:15:00	03/04/2019						19:00:00	03/04/2019	40	5	1	12:12:00	04/04/2019
A4138_0197	B	04/04/2019	04/04/2019	16/07/2018	39	3	B-RPM-at-term	149	61	no		no	no	no	no	no	neg	no	no	yes	yes	RPM	10:45:00	04/04/2019						10:30:00	04/04/2019	39	3	4	18:56:00	05/04/2019
A4138_0198	B	04/04/2019	04/04/2019	17/07/2018	39	2	B-RPM-at-term	164	61	no		no	no	no	no	no	neg	no	no	yes	yes	RPM	14:15:00	04/04/2019					Escherichia coli		04/04/2019	39	2	1	17:11:00	05/04/2019
A4138_0199	B	05/04/2019	05/04/2019	20/07/2018	39	0	B-RPM-at-term	159	50	no		no	no	no	no	no	neg	no	no	no	yes	Spontaneous labor	10:10:00	05/04/2019						10:10:00	05/04/2019	39	0	4	04:39:00	06/04/2019
A4138_0200	B	07/04/2019	07/04/2019	23/07/2018	38	6	B-RPM-at-term	159	59	no		no	no	no	no	no	neg	no	no	yes	yes	RPM	08:10:00	07/04/2019	pos	pos	neg	neg		08:05:00	07/04/2019	38	6	1	06:02:00	08/04/2019
A4138_0201	B	07/04/2019	07/04/2019	25/07/2018	38	4	B-RPM-at-term	160	68	no		no	no	no	no	no	neg	no	no	no	yes	RPM	02:50:00	07/04/2019						02:45:00	07/04/2019	38	4	4	14:05:00	07/04/2019
A4138_0202	B	07/04/2019	07/04/2019	17/07/2018	39	5	B-RPM-at-term	161	46	no		no	no	no	no	no	neg	no	no	no	yes	Spontaneous labor	05:40:00	07/04/2019					Escherichia coli	05:45:00	07/04/2019	39	5	1	17:40:00	07/04/2019
A4138_0203	B	10/04/2019	10/04/2019	24/07/2018	39	1	B-RPM-at-term	162	57	no		no	no	no	no	no	neg	no	no	yes	yes	RPM	14:45:00	10/04/2019						14:45:00	10/04/2019	39	1	4	00:10:00	13/04/2019
A4138_0204	D	12/04/2019	12/04/2019	12/11/2018	23	4	D-Premature-with-RPM	174	82	no		no	no	no	no	no	neg	yes	no	no	yes	Spontaneous labor	12:30:00	12/04/2019					Escherichia coli	23:20:00	02/05/2019	26	3	1	22:19:00	03/05/2019
A4138_0205	B	12/04/2019	12/04/2019	11/07/2018	41	2	B-RPM-at-term	162	65	no		no	no	no	no	yes	neg	no	no	yes	yes	RPM	12:20:00	12/04/2019					Escherichia coli		12/04/2019	41	2	2	07:59:00	13/04/2019
A4138_0206	B	12/04/2019	12/04/2019	20/07/2018	40	0	B-RPM-at-term	171	69	no		no	no	no	no	no	neg	no	no	yes	yes	RPM	11:00:00	12/04/2019						10:35:00	12/04/2019	40	0	1	07:38:00	13/04/2019
A4138_0207	B	12/04/2019	12/04/2019	01/08/2018	38	2	B-RPM-at-term	160	58	no		no	no	no	no	no	neg	no	no	yes	yes	RPM	14:45:00	12/04/2019						01:30:00	12/04/2019	38	2	1	02:25:00	14/04/2019
A4138_0208	B	12/04/2019	12/04/2019	08/08/2018	37	2	B-RPM-at-term	158	58	no		no	no	no	no	no	neg	no	no	yes	yes	RPM	20:00:00	12/04/2019						18:45:00	12/04/2019	37	2	1	12:33:00	15/04/2019
A4138_0209	B	20/04/2019	20/04/2019	28/07/2018	40	0	B-RPM-at-term	173	60	no		no	no	no	no	no	neg	no	no	yes	yes	RPM	12:00:00	20/04/2019							20/04/2019	40	0	1	07:41:00	24/04/2019
A4138_0210	D	24/04/2019	24/04/2019	28/08/2018	36	1	D-Premature-with-RPM	166	69	no		no	yes	no	no	no	neg	no	no	yes	yes	RPM	09:20:00	24/04/2019						07:20:00	24/04/2019	36	1	2	19:35:00	24/04/2019
A4138_0211	B	24/04/2019	24/04/2019	29/07/2018	40	3	B-RPM-at-term	171	78	no		no	no	no	no	no	neg	no	no	yes	yes	RPM	10:30:00	24/04/2019						09:30:00	24/04/2019	40	3	1	15:57:00	26/04/2019
A4138_0212	B	21/04/2019	21/04/2019	19/07/2018	41	3	B-RPM-at-term	160	48	no		no	no	no	no	no	neg	no	no	yes	yes	RPM	11:45:00	21/04/2019						10:40:00	21/04/2019	41	3	2	10:47:00	23/04/2019
A4138_0213	B	26/04/2019	26/04/2019	10/08/2018	39	0	B-RPM-at-term	180	60	yes		no	no	no	no	no	neg	no	no	yes	yes	RPM	06:20:00	26/04/2019						05:30:00	26/04/2019	39	0	1	23:41:00	26/04/2019
A4138_0214	C	29/03/2019	29/03/2019	02/09/2018	31	5	C-Premature	167	60	no		no	no	no	no	no	neg	no	no	no	yes	Induced labor	00:00:00	30/03/2019						08:45:00	14/05/2019	38	2	1	06:14:00	15/05/2019
A4138_0215	C	02/05/2019	02/05/2019	20/11/2018	25	2	C-Premature	155	54	no		no	no	no	no	no	neg	no	no	yes	yes	MAP	00:05:00	03/05/2019						23:45:00	02/05/2019	25	2	1	23:45:00	06/05/2019
A4138_0216	B	04/05/2019	04/05/2019	16/08/2018	39	2	B-RPM-at-term	160	57	no		no	no	no	no	no	neg	no	no	yes	yes	RPM	11:20:00	04/05/2019						10:58:00	04/05/2019	39	2	2	05:34:00	05/05/2019
A4138_0218	B	05/05/2019	05/05/2019	07/08/2018	40	5	B-RPM-at-term	165	53	no		no	no	no	no	no	neg	no	no	yes	yes	RPM	10:00:00	05/05/2019	pos	neg	pos	neg		08:53:00	05/05/2019	40	5	1	18:24:00	06/05/2019
A4138_0219	C	09/05/2019	09/05/2019	08/12/2018	23	5	C-Premature	160	63	no		no	no	no	no	no	neg	no	no	yes	yes	MAP	20:00:00	09/05/2019					Escherichia coli		09/05/2019	23	5	2	16:03:00	19/05/2019
A4138_0220	B	10/05/2019	10/05/2019	13/08/2018	40	4	B-RPM-at-term	167	55	no		no	no	no	no	no	neg	no	no	yes	yes	RPM	13:15:00	10/05/2019						11:39:00	10/05/2019	40	4	1	02:05:00	12/05/2019
A4138_0221	B	10/05/2019	10/05/2019	10/08/2018	41	0	B-RPM-at-term	176	58	no		no	no	no	no	no	neg	no	no	no	yes	RPM	16:50:00	10/05/2019						16:45:00	10/05/2019	41	0	2	17:51:00	11/05/2019
A4138_0222	C	11/05/2019	11/05/2019	06/10/2018	33	0	C-Premature	165	65	no		no	no	no	no	no	neg	no	no	no	yes	Induced labor	18:00:00	11/05/2019						12:20:00	29/06/2019	40	0	2	05:53:00	30/06/2019
A4138_0223	B	13/05/2019	13/05/2019	27/08/2018	39	0	B-RPM-at-term	166	60	no		no	yes	no	no	no	neg	no	no	yes	yes	RPM	20:50:00	13/05/2019						19:43:00	13/05/2019	39	0	1	06:33:00	14/05/2019
A4138_0224	B	14/05/2019	14/05/2019	24/08/2018	39	4	B-RPM-at-term	149	59	no		no	yes	no	no	no	neg	no	no	no	yes	RPM	00:30:00	13/05/2019					Proteus mirabilis	23:19:00	13/05/2019	39	3	4	12:37:00	14/05/2019
A4138_0225	C	16/05/2019	16/05/2019	19/10/2018	31	6	C-Premature	169	90	no		no	no	yes	no	no	neg	no	no	no	yes	Cesarian	00:30:00	16/05/2019					Escherichia coli	08:23:00	20/06/2019	36	6	3	13:05:00	20/06/2019
A4138_0226	B	16/05/2019	16/05/2019	13/09/2018	37	0	B-RPM-at-term	158	57	no		no	yes	no	no	no	neg	no	no	yes	yes	RPM	10:30:00	16/05/2019							16/05/2019	37	0	2	02:35:00	20/05/2019
A4138_0227	D	15/05/2019	15/05/2019	13/10/2018	32	4	C-Premature	163	49	no		no	no	no	no	no	neg	no	no	yes	yes	RPM	16:00:00	15/05/2019						11:00:00	14/05/2019	32	3	1	15:43:00	21/05/2019
A4138_0228	C	20/05/2019	20/05/2019	11/12/2018	24	6	C-Premature	180	75	no		no	no	no	no	no	neg	no	no	no	yes	RPM	16:20:00	20/05/2019						20:15:00	16/08/2019	37	3	1	03:30:00	17/08/2019
A4138_0229	B	21/05/2019	21/05/2019	29/08/2018	39	6	B-RPM-at-term	170	55	no		no	no	no	no	no	neg	no	no	yes	yes	RPM	20:33:00	21/05/2019						19:53:00	21/05/2019	39	6	1	08:08:00	24/05/2019
A4138_0230	B	22/05/2019	22/05/2019	23/08/2018	40	6	B-RPM-at-term	173	68	no		no	no	no	no	no	neg	no	no	yes	yes	RPM	13:00:00	22/05/2019	pos	pos	neg	neg		10:40:00	22/05/2019	40	6	1	10:57:00	23/05/2019
A4138_0231	C	28/05/2019	28/05/2019	11/11/2018	30	2	C-Premature	166	57	no		no	no	no	no	no	neg	no	no	no	yes	Spontaneous labor	16:45:00	28/05/2019						09:35:00	03/08/2019	39	6	1	17:18:00	03/08/2019
A4138_0232	B	29/05/2019	29/05/2019	12/09/2018	39	0	B-RPM-at-term	163	52	no		no	no	no	no	no	neg	no	no	yes	yes	RPM	15:50:00	29/05/2019						14:30:00	29/05/2019	39	0	1	10:38:00	30/05/2019
A4138_0233	B	31/05/2019	31/05/2019	08/09/2018	39	6	B-RPM-at-term	165	83	no		no	no	no	no	no	neg	no	no	yes	yes	RPM	15:00:00	31/05/2019					Escherichia coli	14:25:00	31/05/2019	39	6	4	04:06:00	04/06/2019
A4138_0234	B	02/06/2019	02/06/2019	08/09/2018	40	1	B-RPM-at-term	168	53	no		no	no	no	no	no	neg	no	no	no	yes	RPM	01:30:00	02/06/2019						01:15:00	02/06/2019	40	1	1	17:44:00	02/06/2019
A4138_0235	B	03/06/2019	03/06/2019	25/09/2018	37	6	B-RPM-at-term	163	55	no		no	no	no	no	no	neg	no	no	yes	yes	RPM	04:40:00	03/06/2019						23:00:00	02/06/2019	37	5	1	10:04:00	03/06/2019
A4138_0236	B	04/06/2019	04/06/2019	08/09/2018	40	3	B-RPM-at-term	168	67	no		no	yes	no	no	no	neg	no	no	yes	yes	RPM	21:45:00	05/06/2019						21:41:00	04/06/2019	40	3	1	03:19:00	07/06/2019
A4138_0237	B	12/06/2019	12/06/2019	24/09/2018	39	2	B-RPM-at-term	153	70	no		no	no	no	no	no	neg	no	no	yes	yes	RPM	06:30:00	12/06/2019						06:00:00	12/06/2019	39	2	4	11:35:00	13/06/2019
A4138_0238	B	14/06/2019	14/06/2019	24/09/2018	39	4	B-RPM-at-term	162	54	no		no	no	no	no	no	neg	no	no	yes	yes	RPM	04:50:00	14/06/2019						04:40:00	14/06/2019	39	4	1	23:38:00	16/06/2019
A4138_0239	B	14/06/2019	14/06/2019	06/10/2018	37	6	B-RPM-at-term	175	82	no		no	no	no	no	no	neg	no	no	yes	yes	RPM	10:20:00	14/06/2019						07:00:00	14/06/2019	37	6	1	00:12:00	16/06/2019
A4138_0240	B	18/06/2019	18/06/2019	29/09/2018	39	3	B-RPM-at-term	165	73	no		no	no	no	no	no	neg	no	no	yes	yes	RPM	01:20:00	18/06/2019						23:50:00	18/06/2019	39	3	4	07:56:00	20/06/2019
A4138_0241	D	28/06/2019	28/06/2019	25/01/2019	24	0	D-Premature-with-RPM	165	50	no		no	no	no	no	no	neg	no	no	yes	yes	Spontaneous labor	10:30:00	28/06/2019						14:50:00	08/09/2019	34	2	1	18:03:00	08/09/2019
A4138_0242	B	28/06/2019	28/06/2019	28/09/2018	41	0	B-RPM-at-term	168	55	no		no	no	no	no	no	neg	no	no	yes	yes	RPM	16:45:00	28/06/2019						07:20:00	28/06/2019	41	0	1	22:54:00	29/06/2019
A4138_0243	B	28/06/2019	28/06/2019	15/10/2018	38	4	B-RPM-at-term	160	53	no		no	no	no	no	no	neg	no	no	yes	yes	RPM	16:46:00	28/06/2019					Escherichia coli	00:40:00	28/06/2019	38	4	1	13:17:00	29/06/2019
A4138_0244	B	01/07/2019	01/07/2019	15/10/2018	39	0	B-RPM-at-term	173	53	no		no	no	no	no	no	neg	no	no	yes	yes	RPM	15:45:00	01/07/2019						15:25:00	01/07/2019	39	0	1	11:48:00	02/07/2019
A4138_0245	B	01/07/2019	01/07/2019	19/10/2018	38	3	B-RPM-at-term	168	71	no		no	no	no	no	no	neg	no	no	yes	yes	RPM	16:30:00	01/07/2019						16:30:00	01/07/2019	38	3	1	17:58:00	03/07/2019
A4138_0246	B	03/07/2019	03/07/2019	24/10/2018	38	0	B-RPM-at-term	170	54	no		no	no	no	no	yes	neg	no	no	yes	yes	RPM	10:00:00	03/07/2019						12:20:00	03/07/2019	38	0	2	18:59:00	05/07/2019
A4138_0247	B	07/07/2019	07/07/2019	22/10/2018	38	6	B-RPM-at-term	166	62	no		no	no	no	no	no	neg	no	no	yes	yes	RPM	23:20:00	07/07/2019						23:10:00	07/07/2019	38	6	1	16:15:00	08/07/2019
A4138_0248	B	08/07/2019	08/07/2019	24/10/2018	38	5	B-RPM-at-term	163	56	no		no	no	no	no	no	neg	no	no	yes	yes	RPM	17:00:00	08/07/2019						16:08:00	08/07/2019	38	5	1	20:53:00	09/07/2019
A4138_0249	B	08/07/2019	08/07/2019	12/10/2018	40	3	B-RPM-at-term	176	63	no		no	no	no	no	no	neg	no	no	yes	yes	RPM	20:00:00	08/07/2019					Escherichia coli	19:23:00	08/07/2019	40	3	4	07:36:00	09/07/2019
A4138_0250	B	10/07/2019	10/07/2019	28/10/2018	38	3	B-RPM-at-term	176	63	no		no	no	no	no	no	neg	no	no	yes	yes	RPM	05:30:00	10/07/2019						05:15:00	10/07/2019	38	3	1	21:51:00	10/07/2019
A4138_0251	B	10/07/2019	10/07/2019	12/10/2018	40	5	B-RPM-at-term	153	52	no		no	no	no	no	no	neg	no	no	yes	yes	RPM	06:40:00	10/07/2019						06:40:00	10/07/2019	40	5	1	00:09:00	12/07/2019
A4138_0252	B	11/07/2019	11/07/2019	01/11/2018	38	0	B-RPM-at-term	162	58	no		no	no	no	no	no	neg	no	no	yes	yes	RPM	01:15:00	11/07/2019						01:05:00	11/07/2019	38	0	1	18:55:00	14/07/2019
A4138_0253	B	10/07/2019	10/07/2019	21/10/2018	39	3	B-RPM-at-term	164	55	no		no	no	no	no	no	neg	no	no	yes	yes	RPM	23:30:00	10/07/2019						23:00:00	10/07/2019	39	3	1	07:10:00	13/07/2019
A4138_0254	D	18/07/2019	18/07/2019	30/10/2018	39	2	B-RPM-at-term	166	52	no		no	yes	no	no	no	neg	no	no	no	yes	RPM	19:10:00	18/07/2019					Escherichia coli	19:10:00	18/07/2019	39	2	2	11:25:00	19/07/2019
A4138_0255	C	19/07/2019	19/07/2019	08/01/2019	29	3	C-Premature	169	54	no		no	no	yes	no	no	neg	no	no	no	yes	Spontaneous labor	12:30:00	19/07/2019						13:30:00	31/08/2019	35	4	1	02:52:00	01/09/2019
A4138_0256	D	21/07/2019	21/07/2019	27/11/2018	35	5	D-Premature-with-RPM	170	57	no		no	yes	no	no	no	neg	no	no	yes	yes	RPM	08:20:00	21/07/2019						07:30:00	21/07/2019	35	5	2	08:44:00	22/07/2019
A4138_0257	B	22/07/2019	22/07/2019	30/10/2018	39	6	B-RPM-at-term	159	49	no		no	no	no	no	no	neg	no	no	no	yes	RPM	15:05:00	22/07/2019					Escherichia coli	10:35:00	22/07/2019	39	6	1	19:39:00	22/07/2019
A4138_0258	B	21/07/2019	21/07/2019	10/11/2018	38	1	B-RPM-at-term	165	56	no		no	no	no	no	no	neg	no	no	yes	yes	RPM	23:30:00	21/07/2019						22:50:00	21/07/2019	38	1	2	15:04:00	23/07/2019
A4138_0259	B	23/07/2019	23/07/2019	04/11/2018	39	2	B-RPM-at-term	170	55	no		no	no	no	no	no	neg	no	no	no	yes	RPM	05:00:00	23/07/2019					Escherichia coli	04:30:00	23/07/2019	39	2	1	15:41:00	23/07/2019
A4138_0260	B	23/07/2019	23/07/2019	07/11/2018	38	6	B-RPM-at-term	156	48	no		no	no	no	no	no	neg	no	no	yes	yes	RPM	08:30:00	23/07/2019						08:30:00	23/07/2019	38	6	1	04:58:00	24/07/2019
A4138_0261	B	24/07/2019	24/07/2019	13/11/2018	38	1	B-RPM-at-term	167	56	no		no	no	no	no	no	neg	no	no	yes	yes	RPM	22:40:00	24/07/2019						21:30:00	24/07/2019	38	1	1	07:06:00	25/07/2019
A4138_0262	C	26/07/2019	26/07/2019	23/12/2018	32	5	C-Premature	176	60	no		no	no	no	no	no	neg	no	no	no	yes	RPM	12:45:00	26/07/2019						02:30:00	11/09/2019	39	3	1	03:46:00	11/09/2019
A4138_0263	D	30/07/2019	30/07/2019	15/12/2018	34	3	D-Premature-with-RPM	164	53	no		no	no	no	no	no	neg	yes	no	yes	yes	RPM	08:30:00	30/07/2019	pos	neg	neg	neg	Escherichia coli		30/07/2019	34	3	2	19:55:00	01/08/2019
A4138_0264	B	03/08/2019	03/08/2019	03/11/2018	41	0	B-RPM-at-term	160	51	no		no	no	no	no	no	neg	no	no	no	yes	RPM	16:20:00	03/08/2019						16:30:00	03/08/2019	41	0	1	16:55:00	04/08/2019
A4138_0265	D	05/08/2019	05/08/2019	04/03/2019	24	0	D-Premature-with-RPM	175	96	no		no	yes	no	no	no	neg	yes	no	yes	yes	MAP	16:30:00	05/08/2019					Escherichia coli		05/08/2019	24	0	1	09:39:00	07/08/2019
A4138_0266	D	07/08/2019	07/08/2019	09/12/2018	36	3	D-Premature-with-RPM	173	56	no		no	no	no	no	no	neg	no	no	yes	yes	RPM	09:10:00	07/08/2019						08:20:00	07/08/2019	36	3	1	20:27:00	07/08/2019
A4138_0267	B	07/08/2019	07/08/2019	26/11/2018	38	2	B-RPM-at-term	170	57	no		no	no	no	no	no	neg	no	no	yes	yes	RPM	16:00:00	07/08/2019						15:35:00	07/08/2019	38	2	1	01:22:00	09/08/2019
A4138_0268	B	08/08/2019	08/08/2019	24/11/2018	38	5	B-RPM-at-term	160	57	no		no	no	no	no	no	neg	no	no	yes	yes	RPM	02:15:00	08/08/2019					Escherichia coli	02:05:00	08/08/2019	38	5	1	07:15:00	11/08/2019
A4138_0269	C	16/08/2019	16/08/2019	29/01/2019	30	3	C-Premature	163	71	no		no	no	no	no	no	neg	no	no	no	yes	Spontaneous labor	21:00:00	16/08/2019							01/10/2019	37	0	1	01:06:00	07/10/2019
A4138_0270	C	29/08/2019	29/08/2019	24/02/2019	28	4	C-Premature	154	70	no		no	no	no	no	no	neg	no	no	no	yes	Induced labor	14:00:00	29/08/2019						09:00:00	15/11/2019	39	5	1	16:16:00	15/11/2019
A4138_0271	B	01/09/2019	01/09/2019	28/11/2018	41	4	B-RPM-at-term	170	85	no		no	no	no	no	no	neg	no	no	yes	yes	RPM	04:10:00	01/09/2019					Klebsiella pneumoniae	04:10:00	01/09/2019	41	4	1	21:06:00	02/09/2019
A4138_0272	B	01/09/2019	01/09/2019	28/11/2018	41	4	B-RPM-at-term	165	56	no		no	no	no	no	no	neg	no	no	yes	yes	RPM	12:45:00	01/09/2019					Klebsiella pneumoniae	12:45:00	01/09/2019	41	4	3	20:09:00	01/09/2019
A4138_0273	B	01/09/2019	01/09/2019	11/12/2018	39	5	B-RPM-at-term	162	49	yes	<10	no	no	no	no	no	neg	no	no	yes	yes	RPM	09:30:00	02/09/2019					Escherichia coli	10:00:00	01/09/2019	39	5	1	02:50:00	03/09/2019
A4138_0274	B	03/09/2019	03/09/2019	01/01/2019	37	0	B-RPM-at-term	161	47	no		no	no	no	no	no	neg	no	no	no	yes	RPM	09:30:00	03/09/2019					Escherichia coli	08:30:00	03/09/2019	37	0	2	19:40:00	03/09/2019
A4138_0275	C	03/09/2019	03/09/2019	04/04/2019	23	5	C-Premature	174	82	no		no	no	no	no	no	neg	no	no	no	yes	MAP	14:40:00	03/09/2019	pos	neg	pos	neg		11:00:00	03/09/2019	23	5	2	12:16:00	08/09/2019
A4138_0276	B	03/09/2019	03/09/2019	21/12/2018	38	4	B-RPM-at-term	163	44	no		no	no	no	no	no	neg	no	no	no	yes	RPM	03:20:00	03/09/2019						02:00:00	03/09/2019	38	4	1	10:25:00	03/09/2019
A4138_0277	C	06/09/2019	06/09/2019	09/03/2019	27	6	C-Premature	171	85	no		no	no	no	no	no	neg	yes	no		yes	Induced labor	02:00:00	06/09/2019	pos	neg	pos	neg	Klebsiella pneumoniae		24/11/2019	39	1	1	17:17:00	25/11/2019
A4138_0278	C	06/09/2019	06/09/2019	06/02/2019	32	2	C-Premature	175	95	no		no	yes	no	no	no	neg	yes	no	yes	yes	MAP	01:40:00	06/09/2019	pos	pos	neg	neg	Escherichia coli	08:50:00	02/10/2019	36	0	3	11:47:00	09/10/2019
A4138_0279	B	07/09/2019	07/09/2019	03/12/2018	41	5	B-RPM-at-term	170	61	no		no	no	no	no	no	neg	no	no	yes	yes	RPM	10:00:00	07/09/2019					Escherichia coli	08:45:00	07/09/2019	41	5	1	06:14:00	08/09/2019
A4138_0280	B	08/09/2019	08/09/2019	17/12/2018	39	6	B-RPM-at-term	164	51	no		no	no	no	no	no	neg	no	no	no	yes	RPM	08:30:00	08/09/2019					Escherichia coli	08:30:00	08/09/2019	39	6	1	18:31:00	08/09/2019
A4138_0281	B	09/09/2019	09/09/2019	20/12/2018	39	4	B-RPM-at-term	162	64	no		no	no	no	no	no	neg	no	no	no	yes	RPM	11:30:00	09/09/2019					Escherichia coli	11:20:00	09/09/2019	39	4	4	10:09:00	10/09/2019
A4138_0282	B	11/09/2019	11/09/2019	04/01/2019	37	5	B-RPM-at-term	161	74	no		no	no	no	no	no	neg	no	no	yes	yes	RPM	08:45:00	11/09/2019					Escherichia coli	08:24:00	11/09/2019	37	5	1	09:20:00	13/09/2019
A4138_0283	B	11/09/2019	11/09/2019	19/12/2018	40	0	B-RPM-at-term	172	57	no		no	no	no	no	no	neg	no	no	yes	yes	RPM	11:20:00	11/09/2019						10:15:00	11/09/2019	40	0	1	20:36:00	12/09/2019
A4138_0284	D	30/08/2018	31/08/2018	10/02/2018	30	6	D-Premature-with-RPM	159	90	no		no	yes	no	no	no	neg	no	no	yes	yes	RPM	11:37:00	31/08/2018					Escherichia coli	09:40:00	06/10/2018	36	0	1	23:23:00	06/10/2018
A4138_0285	D	31/08/2018	31/08/2018	24/02/2018	28	6	C-Premature	169	97	yes	<10	no	no	no	no	no	neg	no	no	no	yes	Spontaneous labor	14:45:00	31/08/2018						19:49:00	08/11/2018	38	5	1	10:43:00	09/11/2018
A4138_0286	C	06/09/2018	06/09/2018	01/02/2018	33	0	C-Premature	167	66	no		no	no	no	no	no	neg	no	no	no	yes	MAP	15:45:00	06/09/2018						01:30:00	11/10/2018	38	0	1	05:49:00	11/10/2018
A4138_0287	C	07/09/2018	07/09/2018	31/03/2018	24	6	C-Premature	166	70	no		no	no	no	no	no	neg	no	yes	yes	yes	MAP	20:00:00	07/09/2018					Klebsiella pneumoniae	16:23:00	07/09/2018	24	6	4	06:47:00	11/09/2018
A4138_0288	C	17/09/2018	17/09/2018	19/02/2018	32	0	C-Premature	166	63	no		no	no	no	no	no	neg	no	no	no	yes	RPM	11:45:00	17/09/2018						00:30:00	05/11/2018	39	0	2	16:47:00	05/11/2018
A4138_0289	C	25/09/2018	25/09/2018	01/03/2018	31	5	C-Premature	170	53	yes	>10	no	no	no	no	no	neg	no	no	no	yes	Pathology foetal	13:15:00	25/09/2018						18:34:00	17/10/2018	34	6	2	23:47:00	17/10/2018
A4138_0290	C	01/10/2018	01/10/2018	27/03/2018	28	6	C-Premature	163	62	no		no	no	no	no	no	neg	no	no	no	yes	RPM	02:50:00	01/10/2018						12:28:00	19/12/2018	40	1	2	23:55:00	19/12/2018
A4138_0291	D	03/10/2018	03/10/2018	22/03/2018	29	6	D-Premature-with-RPM	156	76	no		no	no	no	no	no	neg	no	no	yes	yes	RPM	13:00:00	03/10/2018						12:33:00	03/10/2018	29	6	3	14:39:00	05/10/2018
A4138_0292	D	27/10/2018	27/10/2018	27/03/2018	32	4	D-Premature-with-RPM	168	57	no		no	no	no	no	no	neg	no	no	yes	yes	RPM	18:30:00	27/10/2018						18:17:00	27/10/2018	32	4	2	14:04:00	29/10/2018
A4138_0293	C	30/10/2018	30/10/2018	19/05/2018	25	3	C-Premature	170	68	no		no	no	no	yes	no	neg	no	no	yes	yes	Spontaneous labor	23:00:00	29/10/2018						03:22:00	28/01/2019	38	2	1	08:23:00	28/01/2019
A4138_0294	C	07/11/2018	07/11/2018	04/05/2018	28	5	C-Premature	160	48	no		no	no	no	no	no	neg	no	no	no	yes	RPM	00:45:00	07/11/2018						03:45:00	13/12/2018	33	6	1	22:53:00	13/12/2018
A4138_0295	A	14/11/2018	14/11/2018	16/03/2018	36	5	A-Control	165	54	no		no	no	no	no	no	neg	no	no	no	yes	Spontaneous labor	11:30:00	14/11/2018						00:00:00	10/12/2018	40	3	1	03:31:00	10/12/2018
A4138_0296	A	14/11/2018	14/11/2018	27/03/2018	35	1	A-Control	158	65	no		no	no	no	no	no	neg	no	no	no	yes	Spontaneous labor	12:00:00	14/11/2018					Escherichia coli	23:20:00	21/12/2018	40	3	1	12:50:00	22/12/2018
A4138_0297	A	21/11/2018	21/11/2018	27/03/2018	36	1	A-Control	169	56	no		no	no	no	no	no	neg	no	no	no	yes	Spontaneous labor	10:40:00	21/11/2018	pos	neg	pos	neg		23:55:00	17/12/2018	39	6	1	01:00:00	18/12/2018
A4138_0298	D	21/11/2018	21/11/2018	01/04/2018	35	3	D-Premature-with-RPM	165	68	no		no	no	no	no	no	neg	no	no	yes	yes	Induced labor	13:30:00	21/11/2018	pos	neg	pos	neg		11:00:00	26/11/2018	36	1	4	19:34:00	26/11/2018
A4138_0299	A	22/11/2018	22/11/2018	06/04/2018	34	6	A-Control	165	87	no		no	no	no	no	no	neg	no	no	no	yes	RPM	13:00:00	22/11/2018						05:23:00	31/12/2018	40	3	4	17:00:00	31/12/2018
A4138_0300	C	26/11/2018	26/11/2018	01/07/2018	23	1	C-Premature	173	60	no		no	yes	no	no	no	neg	yes	no	yes	yes	Spontaneous labor	13:50:00	26/11/2018						08:38:00	10/03/2019	38	0	1	03:08:00	11/03/2019
A4138_0301	A	26/11/2018	26/11/2018	07/04/2018	35	2	A-Control	158	79	no		no	no	no	no	no	neg	no	no	no	yes	RPM	15:09:00	26/11/2018						21:10:00	19/12/2018	38	4	1	01:40:00	20/12/2018
A4138_0302	A	26/11/2018	26/11/2018	07/04/2018	35	2	A-Control	160	71	no		no	no	no	no	no	neg	no	no	no	yes	Induced labor	15:20:00	26/11/2018						19:11:00	09/01/2019	41	4	2	00:02:00	10/01/2019
A4138_0303	D	27/11/2018	27/11/2018	23/06/2018	24	3	C-Premature	161	69	no		no	no	no	no	no	neg	no	no	yes	yes	RPM	21:00:00	26/11/2018					Escherichia coli	04:08:00	17/01/2019	31	5	4	08:14:00	18/01/2019
A4138_0304	A	27/11/2018	27/11/2018	26/03/2018	37	1	A-Control	162	70	no		no	yes	no	no	no	neg	no	no	yes	yes	Spontaneous labor	10:45:00	27/11/2018						10:34:00	24/12/2018	41	0	2	19:11:00	24/12/2018
A4138_0305	A	28/11/2018	28/11/2018	27/03/2018	37	1	A-Control	178	71	no		no	no	no	no	no	neg	no	no	no	yes	Spontaneous labor	12:32:00	28/11/2018						22:47:00	21/12/2018	40	3	2	16:29:00	22/12/2018
A4138_0306	C	28/11/2018	28/11/2018	30/05/2018	28	0	C-Premature	168	72	no		no	no	no	no	no	neg	no	no	no	yes	Induced labor	19:00:00	28/11/2018						10:52:00	18/02/2019	39	5	4	01:53:00	19/02/2019
A4138_0307	D	02/12/2018	02/12/2018	26/06/2018	24	5	D-Premature-with-RPM	158	76	no		no	no	no	no	no	neg	no	no	yes	yes	RPM	16:30:00	02/12/2018					Escherichia coli	18:52:00	24/12/2018	27	6	1	11:12:00	26/12/2018
A4138_0308	A	04/12/2018	04/12/2018	08/04/2018	36	2	A-Control	160	84	no		no	yes	no	no	no	neg	no	no	no	yes	Spontaneous labor	11:20:00	04/12/2018						09:20:00	08/01/2019	41	2	1	12:18:00	08/01/2019
A4138_0309	A	05/12/2018	05/12/2018	16/04/2018	35	2	A-Control	169	68	no		no	yes	no	no	no	neg	no	no	no	yes	Induced labor	10:50:00	05/12/2018						09:00:00	27/12/2018	38	3	1	09:34:00	28/12/2018
A4138_0310	A	12/12/2018	12/12/2018	11/04/2018	37	0	A-Control	165	54	no		no	yes	no	no	no	neg	no	no	yes	yes	RPM	10:50:00	12/12/2018						22:18:00	01/01/2019	39	6	1	07:54:00	02/01/2019
A4138_0311	B	18/12/2018	19/12/2018	03/04/2018	39	1	B-RPM-at-term	159	58	no		no	no	no	no	no	neg	no	no	no	yes	RPM	09:45:00	18/12/2018						22:22:00	18/12/2018	39	0	1	10:31:00	19/12/2018
A4138_0312	C	19/12/2018	19/12/2018	19/06/2018	28	1	C-Premature	160	59	no		no	yes	no	no	no	neg	no	no	no	yes	MAP	07:15:00	19/12/2018						06:03:00	19/12/2018	28	1	1	05:50:00	21/12/2018
A4138_0313	A	19/12/2018	19/12/2018	15/04/2018	37	3	A-Control	169	70	no		no	yes	no	no	no	neg	no	yes	yes	yes	Spontaneous labor	12:30:00	19/12/2018					Escherichia coli	13:00:00	13/01/2019	41	0	1	03:04:00	14/01/2019
A4138_0314	C	19/12/2018	19/12/2018	14/06/2018	28	6	C-Premature	154	54	yes	>10	no	no	no	yes	no	neg	no	no	no	yes	Cesarian	14:00:00	19/12/2018						07:33:00	07/02/2019	36	0	3	10:49:00	07/02/2019
A4138_0315	A	20/12/2018	20/12/2018	24/04/2018	36	2	A-Control	163	54	no		no	no	no	no	no	neg	no	no	no	yes	Spontaneous labor	11:00:00	20/12/2018	pos	neg	neg	neg		12:00:00	12/01/2019	39	4	1	21:40:00	12/01/2019
A4138_0316	B	29/12/2018	29/12/2018	06/04/2018	40	1	B-RPM-at-term	165	72	no		no	yes	no	no	no	neg	no	no	yes	yes	RPM	23:30:00	29/12/2018						23:04:00	29/12/2018	40	1	1	00:21:00	31/12/2018
A4138_0317	B	01/01/2019	01/01/2019	23/04/2018	38	1	B-RPM-at-term	158	56	no		no	yes	no	no	no	neg	no	no	no	yes	RPM	15:15:00	01/01/2019						08:30:00	02/01/2019	38	2	1	20:45:00	02/01/2019
A4138_0318	A	02/01/2019	02/01/2019	15/05/2018	35	1	A-Control	172	60	no		no	no	no	no	no	neg	no	no	no	yes	RPM	10:30:00	02/01/2019						02:27:00	27/01/2019	38	5	1	13:18:00	28/01/2019
A4138_0319	B	03/01/2019	03/01/2019	30/04/2018	37	3	B-RPM-at-term	168	69	no		no	no	no	no	no	neg	no	no	no	yes	RPM	06:40:00	03/01/2019						17:00:00	03/01/2019	37	3	2	22:13:00	03/01/2019
A4138_0320	A	03/01/2019	03/01/2019	25/04/2018	38	1	A-Control	171	131	no		no	yes	no	no	no	neg	no	no	yes	yes	Spontaneous labor	12:15:00	03/01/2019						04:15:00	11/01/2019	39	2	1	10:19:00	11/01/2019
A4138_0321	D	06/01/2019	06/01/2019	01/06/2018	33	2	D-Premature-with-RPM	162	51	no		no	no	no	no	no	neg	no	no	yes	yes	RPM	20:35:00	06/01/2019						07:32:00	15/01/2019	34	4	2	17:47:00	15/01/2019
A4138_0322	A	07/01/2019	07/01/2019	19/05/2018	35	2	A-Control	171	60	no		no	yes	no	no	no	neg	no	no	no	yes	Induced labor	14:00:00	07/01/2019						06:23:00	07/02/2019	39	5	1	07:42:00	08/02/2019
A4138_0323	B	08/01/2019	08/01/2019	06/05/2018	37	2	B-RPM-at-term	163	63	no		no	no	no	no	no	neg	no	no	no	yes	RPM	18:50:00	08/01/2019						19:08:00	08/01/2019	37	2	1	22:50:00	10/01/2019
A4138_0324	B	09/01/2019	09/01/2019	11/04/2018	41	0	B-RPM-at-term	168	58	no		no	no	no	no	no	neg	no	no	no	yes	RPM	11:00:00	09/01/2019					Escherichia coli	11:15:00	09/01/2019	41	0	1	20:03:00	09/01/2019
A4138_0325	A	09/01/2019	09/01/2019	28/04/2018	38	4	A-Control	170	57	no		no	no	no	no	no	neg	no	no	yes	yes	Spontaneous labor	12:10:00	09/01/2019						03:49:00	23/01/2019	40	4	2	17:47:00	23/01/2019
A4138_0326	B	09/01/2019	09/01/2019	04/04/2018	42	0	B-RPM-at-term	155	55	no		no	no	no	no	no	neg	no	no	yes	yes	RPM	14:20:00	09/01/2019						17:45:00	08/01/2019	41	6	4	02:38:00	10/01/2019
A4138_0327	A	13/01/2019	13/01/2019	26/05/2018	35	1	A-Control	168	53	no		no	no	no	no	no	neg	no	no	no	yes	Induced labor	17:35:00	13/01/2019						09:30:00	04/02/2019	38	2	1	08:12:00	05/02/2019
A4138_0328	C	14/01/2019	14/01/2019	16/05/2018	36	5	C-Premature	168	75	yes	<10	no	no	no	no	no	neg	no	no	no	yes	Spontaneous labor	12:10:00	14/01/2019						20:00:00	23/01/2019	38	0	1	00:16:00	24/01/2019
A4138_0329	A	14/01/2019	14/01/2019	31/05/2018	34	4	A-Control	165	90	no		no	yes	no	no	no	neg	no	no	no	yes	Induced labor	15:00:00	14/01/2019						10:34:00	26/02/2019	40	5	4	03:18:00	27/02/2019
A4138_0330	D	14/01/2019	14/01/2019	29/05/2018	34	6	D-Premature-with-RPM	155	80	no		no	no	no	yes	no	neg	no	no	yes	yes	RPM	14:30:00	14/01/2019						16:11:00	14/01/2019	34	6	1	18:46:00	21/01/2019
A4138_0331	A	14/01/2019	14/01/2019	27/05/2018	35	1	A-Control	154	70	no		no	no	no	yes	no	neg	no	no	no	yes	Induced labor	16:20:00	14/01/2019						18:30:00	27/01/2019	37	0	1	01:08:00	29/01/2019
A4138_0332	B	15/01/2019	15/01/2019	21/04/2018	40	3	B-RPM-at-term	157	57	no		no	no	no	no	no	neg	no	no	no	yes	RPM	00:15:00	15/01/2019						22:45:00	14/01/2019	40	2	4	12:44:00	15/01/2019
A4138_0333	A	15/01/2019	15/01/2019	25/05/2018	35	4	A-Control	162	98	yes	<10	no	no	no	no	no	neg	no	no	no	yes	RPM	11:00:00	15/01/2019						15:16:00	23/01/2019	36	5	1	23:56:00	23/01/2019
A4138_0334	A	15/01/2019	15/01/2019	18/05/2018	36	4	A-Control	159	59	no		no	no	no	no	no	neg	no	no	no	yes	Spontaneous labor	16:15:00	15/01/2019						05:30:00	02/02/2019	39	1	4	14:25:00	02/02/2019
A4138_0335	B	16/01/2019	16/01/2019	18/04/2018	41	0	B-RPM-at-term	165	90	no		no	no	no	no	no	neg	no	no	no	yes	RPM	16:00:00	16/01/2019					Escherichia coli	15:16:00	16/01/2019	41	0	4	07:16:00	18/01/2019
A4138_0336	B	18/01/2019	18/01/2019	19/04/2018	41	1	B-RPM-at-term	180	90	no		no	no	no	no	no	neg	no	no	yes	yes	RPM	06:55:00	18/01/2019						07:11:00	18/01/2019	41	1	2	17:25:00	19/01/2019
A4138_0337	A	21/01/2019	21/01/2019	29/05/2018	35	6	A-Control	159	99	no		no	no	no	no	no	neg	no	no	no	yes	Cesarian	15:00:00	21/01/2019						07:04:00	13/02/2019	39	1	3	14:22:00	13/02/2019
A4138_0338	A	22/01/2019	22/01/2019	06/06/2018	34	6	A-Control	158	54	no		no	no	no	no	yes	neg	no	no	yes	yes	RPM	10:00:00	22/01/2019					Escherichia coli	09:40:00	02/03/2019	40	3	2	20:15:00	03/03/2019
A4138_0339	A	23/01/2019	23/01/2019	02/06/2018	35	4	A-Control	156	53	no		no	no	no	no	no	neg	no	no	no	yes	RPM	14:50:00	23/01/2019						21:45:00	15/02/2019	38	6	1	15:15:00	16/02/2019
A4138_0340	B	24/01/2019	24/01/2019	06/05/2018	39	4	B-RPM-at-term	176	50	no		no	no	no	no	no	neg	no	no	no	yes	RPM	06:15:00	24/01/2019						06:03:00	24/01/2019	39	4	2	07:04:00	25/01/2019
A4138_0341	A	24/01/2019	24/01/2019	02/06/2018	35	5	A-Control	163	53	no		no	no	no	no	no	pos	no	no	no	yes	Induced labor	10:15:00	24/01/2019						09:30:00	19/02/2019	39	3	1	14:34:00	19/02/2019
A4138_0342	A	30/01/2019	30/01/2019	05/06/2018	36	1	A-Control	175	64	no		no	no	no	no	no	neg	no	no	no	yes	Induced labor	12:00:00	30/01/2019						10:08:00	18/02/2019	38	6	4	21:21:00	18/02/2019
A4138_0343	A	30/01/2019	30/01/2019	10/06/2018	35	3	A-Control	164	72	no		no	no	no	yes	no	neg	no	yes	no	yes	RPM	15:15:00	30/01/2019						03:24:00	23/02/2019	38	6	1	08:07:00	24/02/2019
A4138_0344	A	31/01/2019	31/01/2019	10/06/2018	35	4	A-Control	170	75	yes	<10	no	yes	no	no	no	neg	yes	no	no	yes	Induced labor	09:30:00	31/01/2019					Escherichia coli	08:20:00	18/02/2019	38	1	1	21:04:00	18/02/2019
A4138_0345	A	04/02/2019	04/02/2019	10/06/2018	36	1	A-Control	175	84	no		no	no	no	no	no	neg	yes	no	no	yes	Induced labor	16:00:00	04/02/2019						15:00:00	22/02/2019	38	5	1	21:07:00	22/02/2019
A4138_0346	A	05/02/2019	05/02/2019	09/06/2018	36	3	A-Control	168	57	no		no	no	no	no	yes	neg	no	no	yes	yes	Induced labor	09:30:00	05/02/2019						09:50:00	09/03/2019	41	0	2	11:25:00	12/03/2019
A4138_0347	A	05/02/2019	05/02/2019	17/06/2018	35	2	A-Control	177	95	no		no	no	no	no	no	neg	no	no	yes	yes	Induced labor	14:30:00	05/02/2019	pos	neg	pos	neg		11:26:00	17/03/2019	41	0	4	04:22:00	18/03/2019
A4138_0348	A	06/02/2019	06/02/2019	16/06/2018	35	4	A-Control	173	54	yes	<10	no	no	no	no	no	neg	yes	no	no	yes	Induced labor	11:00:00	06/02/2019					Proteus mirabilis	10:08:00	25/02/2019	38	2	2	11:59:00	27/02/2019
A4138_0349	A	12/02/2019	12/02/2019	15/06/2018	36	4	A-Control	171	86	no		no	no	yes	no	no	neg	no	no	no	yes	Spontaneous labor	10:50:00	12/02/2019						08:55:00	02/03/2019	39	1	1	14:28:00	02/03/2019
A4138_0350	A	13/02/2019	13/02/2019	15/06/2018	36	5	A-Control	162	86	no		no	yes	yes	no	no	neg	yes	no	no	yes	Spontaneous labor	09:30:00	13/02/2019						21:59:00	15/02/2019	37	0	1	00:26:00	16/02/2019
A4138_0351	C	17/02/2019	17/02/2019	19/09/2018	23	4	C-Premature	172	55	no		no	no	no	yes	no	neg	no	no	no	yes	RPM	09:45:00	17/02/2019						22:44:00	09/06/2019	39	4	1	02:55:00	10/06/2019
A4138_0352	A	18/02/2019	18/02/2019	15/06/2018	37	3	A-Control	170	65	no		no	no	no	no	no	neg	no	no	no	yes	RPM	10:16:00	18/02/2019						02:55:00	06/03/2019	39	5	1	13:52:00	06/03/2019
A4138_0353	A	18/02/2019	18/02/2019	30/06/2018	35	2	A-Control	172	54	no		no	no	no	no	no	neg	no	no	no	yes	Induced labor	16:15:00	18/02/2019						09:15:00	02/03/2019	37	0	1	19:46:00	02/03/2019
A4138_0354	C	18/02/2019	18/02/2019	13/07/2018	33	3	C-Premature	156	57	no		no	no	no	no	no	neg	no	no	yes	yes	Cesarian	18:50:00	18/02/2019						07:53:00	21/03/2019	37	6	3	10:34:00	21/03/2019
A4138_0355	A	19/02/2019	19/02/2019	19/06/2018	37	0	A-Control	164	68	no		no	no	no	no	no	neg	no	no	no	yes	Spontaneous labor	11:35:00	19/02/2019						21:42:00	16/03/2019	40	4	1	02:16:00	17/03/2019
A4138_0356	B	19/02/2019	19/02/2019	02/06/2018	39	3	B-RPM-at-term	150	60	no		no	no	no	no	no	neg	no	no	no	yes	RPM	23:00:00	19/02/2019						21:40:00	19/02/2019	39	3	1	17:44:00	20/02/2019
A4138_0357	A	20/02/2019	20/02/2019	13/06/2018	38	0	A-Control	160	59	no		no	no	no	no	no	neg	no	no	no	yes	RPM	18:00:00	20/02/2019						23:40:00	12/03/2019	40	6	2	10:49:00	13/03/2019
A4138_0358	C	20/02/2019	20/02/2019	16/09/2018	24	3	C-Premature	156	65	no		no	yes	no	yes	no	neg	yes	no	yes	yes	RPM	17:50:00	20/02/2019						21:15:00	14/04/2019	32	0	1	11:22:00	22/04/2019
A4138_0359	D	20/02/2019	20/02/2019	10/07/2018	34	1	D-Premature-with-RPM	160	53	no		no	no	no	no	no	neg	no	no	yes	yes	RPM	23:00:00	20/02/2019						16:49:00	01/03/2019	35	3	1	23:38:00	01/03/2019
A4138_0360	A	21/02/2019	21/02/2019	24/06/2018	36	4	A-Control	163	62	no		no	no	no	no	yes	pos	no	no	yes	yes	Induced labor	10:15:00	21/02/2019						15:06:00	18/03/2019	40	1	4	05:34:00	19/03/2019
A4138_0361	B	22/02/2019	22/02/2019	19/05/2018	41	6	B-RPM-at-term	165	60	no		no	no	no	no	no	neg	no	no	no	yes	Induced labor	20:45:00	22/02/2019					Escherichia coli	10:23:00	22/02/2019	41	6	1	11:01:00	23/02/2019
A4138_0362	D	24/02/2019	24/02/2019	12/09/2018	25	4	D-Premature-with-RPM	168	52	no		no	no	no	no	no	neg	yes	no	yes	yes	MAP	17:30:00	24/02/2019					.A	14:12:00	24/02/2019	25	4	4	15:22:00	25/02/2019
A4138_0363	A	25/02/2019	25/02/2019	07/07/2018	35	2	A-Control	165	65	no		no	no	no	no	no	neg	no	no	no	yes	Spontaneous labor	14:40:00	25/02/2019						05:30:00	30/03/2019	40	0	2	10:15:00	30/03/2019
A4138_0364	A	25/02/2019	25/02/2019	05/07/2018	35	4	A-Control	160	80	no		no	no	no	no	no	neg	no	no	no	yes	Cesarian	16:00:00	25/02/2019					Escherichia coli	07:03:00	22/03/2019	39	1	3	10:37:00	22/03/2019
A4138_0365	B	26/02/2019	26/02/2019	06/06/2018	39	6	B-RPM-at-term	175	69	no		no	no	no	no	no	neg	no	no	no	yes	RPM	06:30:00	26/02/2019						05:30:00	26/02/2019	39	6	1	07:16:00	26/02/2019
A4138_0366	B	26/02/2019	26/02/2019	05/06/2018	40	0	B-RPM-at-term	170	73	no		no	no	no	no	no	neg	no	no	no	yes	RPM	07:30:00	26/02/2019						06:48:00	26/02/2019	40	0	2	19:52:00	26/02/2019
A4138_0367	A	26/02/2019	26/02/2019	29/06/2018	36	4	A-Control	175	73	no		no	no	no	no	no	neg	no	yes	yes	yes	Spontaneous labor	09:50:00	26/02/2019					Escherichia coli	01:30:00	31/03/2019	41	2	1	07:47:00	31/03/2019
A4138_0368	B	27/02/2019	27/02/2019	04/06/2018	40	2	B-RPM-at-term	170	52	no		no	no	no	no	no	neg	no	no	no	yes	RPM	04:00:00	27/02/2019					Escherichia coli	04:25:00	27/02/2019	40	2	2	06:19:00	28/02/2019
A4138_0369	C	01/03/2019	01/03/2019	14/08/2018	30	3	C-Premature	170	49	no		no	no	no	no	no	neg	no	no	no	yes	Induced labor	12:45:00	01/03/2019						17:40:00	23/04/2019	38	0	2	03:18:00	24/04/2019
A4138_0370	C	01/03/2019	01/03/2019	01/09/2018	27	6	C-Premature	158	64	no		no	no	yes	no	no	neg	no	no	no	yes	MAP	22:15:00	01/03/2019						20:00:00	11/03/2019	29	2	1	22:18:00	12/03/2019
A4138_0371	B	06/03/2019	06/03/2019	24/06/2018	38	3	B-RPM-at-term	163	70	no		no	no	no	no	no	neg	no	no	no	yes	RPM	14:20:00	06/03/2019						13:51:00	06/03/2019	38	3	1	22:50:00	06/03/2019
A4138_0372	B	09/03/2019	09/03/2019	06/07/2018	37	1	B-RPM-at-term	160	64	no		no	no	no	no	no	neg	no	no	yes	yes	RPM	02:45:00	09/03/2019					Escherichia coli	03:51:00	09/03/2019	37	1	1	16:09:00	10/03/2019
A4138_0373	A	12/03/2019	12/03/2019	24/07/2018	35	0	A-Control	158	85	no		no	yes	no	no	no	neg	no	no	no	yes	Spontaneous labor	10:50:00	12/03/2019						13:30:00	18/04/2019	40	2	1	16:08:00	18/04/2019
A4138_0374	B	12/03/2019	12/03/2019	08/07/2018	37	2	B-RPM-at-term	155	92	no		no	no	no	no	no	neg	no	no	no	yes	RPM	14:00:00	12/03/2019						06:12:00	12/03/2019	37	2	1	17:37:00	12/03/2019
A4138_0375	A	19/03/2019	19/03/2019	12/07/2018	37	5	A-Control	168	100	no		no	yes	no	no	no	neg	no	no	no	yes	Spontaneous labor	09:40:00	19/03/2019						03:10:00	01/04/2019	39	4	1	06:17:00	01/04/2019
A4138_0376	A	19/03/2019	19/03/2019	18/07/2018	36	6	A-Control	168	60	no		no	no	no	no	no	neg	yes	no	no	yes	Spontaneous labor	11:00:00	19/03/2019	pos	neg	pos	neg		01:23:00	03/04/2019	39	0	1	14:34:00	03/04/2019
A4138_0377	A	19/03/2019	19/03/2019	01/08/2018	34	6	A-Control	160	99	no		no	yes	no	no	no	neg	no	no	yes	yes	Spontaneous labor	13:00:00	19/03/2019						16:42:00	04/05/2019	41	3	2	23:46:00	04/05/2019
A4138_0378	B	20/03/2019	20/03/2019	28/06/2018	39	6	B-RPM-at-term	168	79	no		no	no	no	no	no	neg	no	no	no	yes	RPM	04:20:00	20/03/2019						04:55:00	20/03/2019	39	6	1	13:42:00	20/03/2019
A4138_0379	A	20/03/2019	20/03/2019	27/07/2018	35	5	A-Control	169	94	yes	<10	no	no	no	no	no	neg	no	no	no	yes	Spontaneous labor	13:00:00	20/03/2019						18:59:00	17/04/2019	39	5	1	01:05:00	18/04/2019
A4138_0380	C	20/03/2019	20/03/2019	09/08/2018	33	6	C-Premature	156	62	yes	<10	no	no	no	no	no	neg	no	no	no	yes	RPM	14:00:00	20/03/2019						19:23:00	31/03/2019	35	3	1	01:43:00	01/04/2019
A4138_0381	C	20/03/2019	20/03/2019	02/09/2018	30	3	C-Premature	158	56	no		no	no	no	no	no	neg	no	no	no	yes	Induced labor	15:00:00	20/03/2019						11:31:00	14/05/2019	38	2	1	17:11:00	15/05/2019
A4138_0382	B	22/03/2019	22/03/2019	07/07/2018	38	6	B-RPM-at-term	173	65	no		no	no	no	no	no	neg	no	no	no	yes	RPM	14:35:00	22/03/2019						15:52:00	22/03/2019	38	6	2	03:01:00	23/03/2019
A4138_0383	C	22/03/2019	22/03/2019	26/08/2018	31	5	C-Premature	163	70	no		no	no	no	no	no	neg	no	no	no	yes	RPM	19:30:00	22/03/2019						09:14:00	21/04/2019	36	0	1	19:01:00	21/04/2019
A4138_0384	A	25/03/2019	25/03/2019	23/07/2018	37	0	A-Control	159	75	no		no	yes	no	no	no	neg	no	no	no	yes	Induced labor	14:30:00	25/03/2019						09:36:00	08/04/2019	39	0	1	16:43:00	08/04/2019
A4138_0385	A	25/03/2019	25/03/2019	04/08/2018	35	2	A-Control	171	85	no		no	no	no	no	no	neg	no	no	no	yes	Induced labor	15:30:00	25/03/2019						10:27:00	05/05/2019	41	1	1	21:14:00	05/05/2019
A4138_0386	A	25/03/2019	25/03/2019	05/08/2018	35	1	A-Control	168	55	no		no	no	no	no	no	neg	no	no	no	yes	Spontaneous labor	17:00:00	25/03/2019						12:15:00	06/05/2019	41	1	4	16:58:00	06/05/2019
A4138_0387	A	25/03/2019	25/03/2019	23/07/2018	37	0	A-Control	162	52	no		no	no	no	no	no	neg	no	no	no	yes	RPM	17:30:00	25/03/2019						20:28:00	05/04/2019	38	4	1	22:32:00	06/04/2019
A4138_0388	C	26/03/2019	26/03/2019	22/10/2018	24	1	C-Premature	178	74	no		no	no	no	no	no	neg	yes	no	yes	yes	MAP	13:50:00	26/03/2019						13:55:00	26/03/2019	24	1	4	10:41:00	01/04/2019
A4138_0389	B	26/03/2019	26/03/2019	14/07/2018	38	3	B-RPM-at-term	163	66	no		no	no	no	no	no	neg	no	no	no	yes	RPM	15:30:00	26/03/2019					Escherichia coli	15:19:00	26/03/2019	38	3	2	14:35:00	27/03/2019
A4138_0390	A	27/03/2019	27/03/2019	02/08/2018	35	6	A-Control	152	80	no		no	no	yes	no	no	neg	no	no	no	yes	Induced labor	15:40:00	27/03/2019						09:53:00	03/05/2019	41	1	1	19:36:00	03/05/2019
A4138_0391	A	28/03/2019	28/03/2019	03/08/2018	35	6	A-Control	174	62	no		no	yes	no	no	no	neg	no	no	no	yes	Spontaneous labor	10:45:00	28/03/2019					Escherichia coli	23:46:00	23/04/2019	39	4	1	02:34:00	24/04/2019
A4138_0392	C	30/03/2019	30/03/2019	30/08/2018	32	2	C-Premature	170	69	no		no	yes	no	no	no	neg	no	no	yes	yes	Spontaneous labor	11:45:00	30/03/2019	pos	neg	pos	neg		05:34:00	30/05/2019	41	0	1	14:15:00	30/05/2019
A4138_0393	B	30/03/2019	30/03/2019	09/07/2018	39	5	B-RPM-at-term	161	73	no		no	yes	no	no	no	neg	no	no	yes	yes	RPM	15:20:00	30/03/2019					Escherichia coli	15:52:00	30/03/2019	39	5	4	04:46:00	01/04/2019
A4138_0394	C	01/04/2019	01/04/2019	13/08/2018	35	0	A-Control	159	80	no		no	no	no	no	no	neg	no	yes	no	yes	Spontaneous labor	09:30:00	01/04/2019						13:19:00	16/05/2019	41	3	4	23:17:00	16/05/2019
A4138_0395	A	01/04/2019	01/04/2019	11/08/2018	35	2	A-Control	167	59	no		no	yes	no	no	no	neg	no	no	no	yes	Spontaneous labor	16:30:00	01/04/2019	pos	neg	pos	neg		00:58:00	08/05/2019	40	4	1	11:00:00	08/05/2019
A4138_0396	A	02/04/2019	02/04/2019	12/08/2018	35	2	A-Control	160	69	no		no	yes	no	no	yes	neg	no	no	no	yes	Spontaneous labor	10:20:00	02/04/2019						09:00:00	19/04/2019	37	5	1	11:43:00	19/04/2019
A4138_0397	C	02/04/2019	02/04/2019	22/08/2018	33	6	C-Premature	170	68	no		no	no	no	yes	no	neg	no	no	no	yes	Induced labor	03:25:00	03/04/2019						12:08:00	10/05/2019	39	2	1	01:28:00	11/05/2019
A4138_0398	A	03/04/2019	03/04/2019	08/08/2018	36	0	A-Control	171	73	no		no	yes	no	no	no	neg	no	no	no	yes	Spontaneous labor	12:30:00	03/04/2019						18:25:00	22/04/2019	38	5	1	23:37:00	22/04/2019
A4138_0399	C	04/04/2019	04/04/2019	16/10/2018	26	2	C-Premature	160	57	no		no	no	no	no	no	neg	no	no	no	yes	RPM	00:46:00	03/04/2019						20:30:00	29/06/2019	38	4	1	23:34:00	29/06/2019
A4138_0400	B	04/04/2019	04/04/2019	15/07/2018	39	4	B-RPM-at-term	165	57	no		no	no	no	no	no	neg	no	no	yes	yes	RPM	05:30:00	04/04/2019	pos	neg	neg	neg		05:37:00	04/04/2019	39	4	2	07:04:00	05/04/2019
A4138_0401	B	04/04/2019	04/04/2019	15/07/2018	39	4	B-RPM-at-term	174	72	no		no	no	no	no	no	neg	no	no	no	yes	Spontaneous labor	13:30:00	04/04/2019						10:30:00	04/04/2019	39	4	1	00:23:00	05/04/2019
A4138_0402	D	08/04/2019	08/04/2019	04/11/2018	24	1	D-Premature-with-RPM	165	65	no		no	no	no	no	no	neg	no	no	yes	yes	Induced labor	10:50:00	08/04/2019					Escherichia coli	13:00:00	08/07/2019	37	1	1	23:43:00	08/07/2019
A4138_0403	A	08/04/2019	08/04/2019	12/08/2018	36	1	A-Control	168	62	no		no	no	no	no	no	neg	no	no	no	yes	RPM	15:40:00	08/04/2019						09:32:00	10/05/2019	40	5	1	19:08:00	10/05/2019
A4138_0404	A	09/04/2019	09/04/2019	15/08/2018	35	6	A-Control	165	61	no		no	no	no	no	no	neg	no	no	no	yes	Spontaneous labor	16:30:00	09/04/2019	pos		pos	neg		01:41:00	13/05/2019	40	5	1	05:59:00	13/05/2019
A4138_0405	B	09/04/2019	09/04/2019	18/07/2018	39	6	B-RPM-at-term	165	78	no		no	yes	no	no	no	neg	no	no	no	yes	RPM	22:30:00	09/04/2019						02:30:00	10/04/2019	40	0	1	08:41:00	10/04/2019
A4138_0406	B	10/04/2019	09/04/2019	18/07/2018	39	6	B-RPM-at-term	154	70	yes	<10	no	no	no	no	no	neg	no	no	no	yes	RPM	23:15:00	09/04/2019						23:00:00	09/04/2019	39	6	2	18:10:00	10/04/2019
A4138_0407	D	11/04/2019	11/04/2019	17/08/2018	35	6	D-Premature-with-RPM	167	80	no		no	yes	no	no	no	neg	no	no	yes	yes	RPM	11:00:00	11/04/2019					Escherichia coli	13:54:00	11/04/2019	35	6	1	08:15:00	20/04/2019
A4138_0408	B	13/04/2019	13/04/2019	25/07/2018	39	3	B-RPM-at-term	172	58	no		no	yes	no	no	no	neg	no	no	no	yes	RPM	03:00:00	13/04/2019						01:56:00	13/04/2019	39	3	1	22:33:00	13/04/2019
A4138_0409	A	15/04/2019	15/04/2019	11/08/2018	37	2	A-Control	160	50	no		no	no	no	no	no	neg	no	no	no	yes	Spontaneous labor	15:00:00	15/04/2019						09:20:00	08/05/2019	40	4	1	12:31:00	08/05/2019
A4138_0410	A	16/04/2019	16/04/2019	15/08/2018	36	6	A-Control	157	54	no		no	no	yes	no	no	neg	no	no	yes	yes	Induced labor	15:00:00	16/04/2019						13:37:00	09/05/2019	40	1	2	08:22:00	11/05/2019
A4138_0411	A	17/04/2019	17/04/2019	29/08/2018	35	0	A-Control	170	80	no		no	yes	no	no	no	neg	no	no	no	yes	Induced labor	16:30:00	17/04/2019						12:04:00	10/05/2019	38	2	1	18:05:00	10/05/2019
A4138_0412	A	18/04/2019	18/04/2019	30/08/2018	35	0	A-Control	168	96	no		no	yes	no	no	no	pos	no	no	yes	yes	RPM	11:30:00	18/04/2019						12:00:00	13/05/2019	38	4	3	19:10:00	13/05/2019
A4138_0413	C	18/04/2019	18/04/2019	27/09/2018	31	0	C-Premature	160	60	no		no	no	no	no	no	neg	no	no	no	yes	Spontaneous labor	18:10:00	18/04/2019						15:40:00	11/06/2019	38	5	1	07:56:00	12/06/2019
A4138_0414	B	21/04/2019	21/04/2019	27/07/2018	40	2	B-RPM-at-term	163	61	no		no	yes	no	no	no	neg	no	no	no	yes	RPM	08:00:00	21/04/2019						08:13:00	21/04/2019	40	2	4	19:39:00	21/04/2019
A4138_0415	A	23/04/2019	23/04/2019	05/09/2018	34	6	A-Control	157	74	no		no	no	no	no	no	neg	no	no	no	yes	Spontaneous labor	10:40:00	23/04/2019						05:00:00	16/05/2019	38	1	1	06:45:00	17/05/2019
A4138_0417	B	25/04/2019	25/04/2019	14/08/2018	38	2	B-RPM-at-term	169	55	no		no	no	no	no	no	neg	no	no	yes	yes	RPM	13:00:00	25/04/2019						11:49:00	25/04/2019	38	2	1	17:34:00	26/04/2019
A4138_0418	B	26/04/2019	26/04/2019	17/08/2018	38	0	B-RPM-at-term	164	53	no		no	no	no	no	no	neg	no	no	yes	yes	RPM	22:10:00	26/04/2019						22:42:00	26/04/2019	38	0	1	01:42:00	28/04/2019
A4138_0419	A	29/04/2019	29/04/2019	15/08/2018	38	5	A-Control	180	100	no		no	no	no	no	no	neg	no	no	no	yes	Induced labor	16:20:00	29/04/2019						04:00:00	18/05/2019	41	3	1	04:21:00	18/05/2019
A4138_0420	A	30/04/2019	30/04/2019	12/09/2018	34	6	A-Control	162	60	no		no	no	no	no	no	neg	no	no	no	yes	Induced labor	11:00:00	30/04/2019						07:00:00	03/06/2019	39	5	1	15:57:00	03/06/2019
A4138_0421	D	30/04/2019	30/04/2019	19/10/2018	29	4	D-Premature-with-RPM	158	58	no		no	no	no	no	no	neg	no	no	yes	yes	Spontaneous labor	20:30:00	30/04/2019						11:45:00	23/06/2019	37	2	4	06:10:00	24/06/2019
A4138_0422	C	30/04/2019	30/04/2019	28/10/2018	28	2	C-Premature	162	58	no		no	no	no	no	no	neg	no	no	no	yes	Induced labor	23:55:00	30/04/2019						09:10:00	08/07/2019	38	1	2	16:54:00	08/07/2019
A4138_0423	B	02/05/2019	02/05/2019	03/08/2018	40	6	B-RPM-at-term	170	60	no		no	no	no	no	no	neg	no	no	no	yes	RPM	00:30:00	02/05/2019						23:58:00	01/05/2019	40	5	1	18:14:00	02/05/2019
A4138_0424	A	02/05/2019	02/05/2019	26/08/2018	37	4	A-Control	157	50	no		no	no	no	no	no	neg	no	no	no	yes	Induced labor	10:30:00	02/05/2019						11:17:00	13/05/2019	39	1	1	18:34:00	14/05/2019
A4138_0425	B	03/05/2019	03/05/2019	18/08/2018	38	6	B-RPM-at-term	158	63	no		no	yes	no	no	no	neg	no	no	no	yes	RPM	21:55:00	03/05/2019	pos	neg	neg	neg		21:28:00	03/05/2019	38	6	1	02:38:00	05/05/2019
A4138_0426	B	03/05/2019	03/05/2019	07/08/2018	40	3	B-RPM-at-term	173	75	no		no	yes	no	no	no	neg	no	no	no	yes	Spontaneous labor	21:45:00	03/05/2019						04:15:00	04/05/2019	40	4	2	11:50:00	04/05/2019
A4138_0427	C	05/05/2019	05/05/2019	06/10/2018	32	1	C-Premature	165	60	no		no	no	no	yes	no	neg	no	yes	no	yes	MAP	14:20:00	05/05/2019						20:05:00	11/05/2019	33	0	1	18:07:00	12/05/2019
A4138_0428	C	06/05/2019	06/05/2019	04/10/2018	32	4	C-Premature	184	54	no		no	no	no	yes	no	neg	no	no	no	yes	Spontaneous labor	11:00:00	06/05/2019						16:00:00	17/06/2019	38	4	4	20:29:00	17/06/2019
A4138_0429	A	06/05/2019	06/05/2019	06/09/2018	36	4	A-Control	169	85	no		no	no	no	no	no	neg	no	no	no	yes	RPM	15:00:00	06/05/2019						05:37:00	04/06/2019	40	5	2	14:02:00	04/06/2019
A4138_0430	A	06/05/2019	06/05/2019	30/08/2018	37	4	A-Control	175	70	no		no	yes	no	no	no	neg	no	no	no	yes	Spontaneous labor	16:00:00	06/05/2019						03:15:00	19/05/2019	39	3	1	10:39:00	19/05/2019
A4138_0431	A	06/05/2019	06/05/2019	14/09/2018	35	3	A-Control	160	55	no		no	no	no	no	no	neg	no	no	no	yes	Induced labor	18:20:00	06/05/2019						09:51:00	29/05/2019	38	5	1	23:08:00	29/05/2019
A4138_0432	B	07/05/2019	07/05/2019	16/08/2018	39	5	B-RPM-at-term	160	55	no		no	no	no	no	no	neg	no	no	no	yes	RPM	22:30:00	07/05/2019					Escherichia coli	22:47:00	07/05/2019	39	5	1	05:15:00	08/05/2019
A4138_0433	D	11/05/2019	11/05/2019	12/10/2018	32	1	D-Premature-with-RPM	168	79	no		no	yes	no	no	no	neg	no	no	yes	yes	Cesarian	18:30:00	11/05/2019						06:28:00	14/06/2019	37	0	3	12:07:00	14/06/2019
A4138_0434	A	14/05/2019	14/05/2019	21/09/2018	35	4	A-Control	162	72	no		no	yes	no	no	no	neg	no	no	no	yes	Spontaneous labor	10:00:00	14/05/2019						23:23:00	05/06/2019	38	5	1	09:17:00	06/06/2019
A4138_0435	A	14/05/2019	14/05/2019	27/09/2018	34	5	A-Control	150	50	no		no	no	no	no	no	neg	no	no	no	yes	Spontaneous labor	16:00:00	14/05/2019					Escherichia coli	03:34:00	16/06/2019	39	3	1	09:02:00	16/06/2019
A4138_0436	B	15/05/2019	15/05/2019	26/08/2018	39	3	B-RPM-at-term	172	69	no		no	no	no	no	no	neg	no	no	no	yes	RPM	09:00:00	15/05/2019						10:00:00	15/05/2019	39	3	1	18:30:00	15/05/2019
A4138_0437	B	19/05/2019	19/05/2019	22/08/2018	40	4	B-RPM-at-term	170	70	no		no	no	no	no	no	neg	no	no	no	yes	RPM	18:00:00	19/05/2019	pos	neg	pos	neg		17:13:00	19/05/2019	40	4	1	01:25:00	20/05/2019
A4138_0438	B	20/05/2019	20/05/2019	01/09/2018	39	2	B-RPM-at-term	165	48	no		no	no	no	no	no	neg	no	no	yes	yes	RPM	13:20:00	20/05/2019						15:31:00	20/05/2019	39	2	1	19:35:00	21/05/2019
A4138_0439	A	20/05/2019	20/05/2019	21/09/2018	36	3	A-Control	165	64	no		no	no	no	no	no	neg	no	no	no	yes	Induced labor	14:30:00	20/05/2019						09:38:00	21/06/2019	41	0	1	17:51:00	21/06/2019
A4138_0440	A	20/05/2019	20/05/2019	09/09/2018	38	1	A-Control	165	67	no		no	no	no	no	yes	neg	no	no	yes	yes	Spontaneous labor	16:11:00	20/05/2019						17:47:00	06/06/2019	40	4	2	03:56:00	07/06/2019
A4138_0441	C	20/05/2019	20/05/2019	14/12/2018	24	3	C-Premature	160	62	no		no	no	no	no	no	neg	no	no	no	yes	Spontaneous labor	19:30:00	20/05/2019						23:06:00	06/06/2019	26	6	1	04:19:00	07/06/2019
A4138_0442	A	21/05/2019	21/05/2019	20/10/2018	32	3	A-Control	167	61	no		no	yes	no	no	no	neg	no	no	no	yes	Spontaneous labor	11:40:00	21/05/2019						23:05:00	08/07/2019	39	2	1	06:22:00	09/07/2019
A4138_0443	A	21/05/2019	21/05/2019	28/09/2018	35	4	A-Control	165	56	no		no	no	no	yes	no	neg	no	yes	no	yes	Induced labor	13:00:00	21/05/2019						10:49:00	01/06/2019	37	1	1	21:51:00	02/06/2019
A4138_0444	A	21/05/2019	21/05/2019	05/10/2018	34	4	A-Control	171	83	no		no	no	no	no	no	neg	no	no	no	yes	Induced labor	14:30:00	21/05/2019						22:35:00	20/06/2019	38	6	1	07:33:00	21/06/2019
A4138_0445	D	25/05/2019	25/05/2019	11/11/2018	29	6	D-Premature-with-RPM	169	82	no		no	no	no	no	no	neg	no	no	yes	yes	Induced labor	17:30:00	25/05/2019						12:20:00	26/05/2019	30	0	4	04:19:00	27/05/2019
A4138_0446	A	27/05/2019	27/05/2019	07/10/2018	35	1	A-Control	175	68	no		no	no	no	no	no	neg	no	no	yes	yes	Induced labor	16:50:00	27/05/2019						10:06:00	13/07/2019	41	6	1	17:48:00	14/07/2019
A4138_0447	B	27/05/2019	27/05/2019	04/09/2018	39	6	B-RPM-at-term	173	81	no		no	yes	no	no	no	neg	no	no	no	yes	RPM	22:40:00	27/05/2019						00:07:00	28/05/2019	40	0	1	19:22:00	28/05/2019
A4138_0448	A	28/05/2019	28/05/2019	08/10/2018	35	1	A-Control	160	96	no		no	no	no	no	no	neg	no	no	no	yes	Induced labor	11:30:00	28/05/2019						09:51:00	09/07/2019	41	1	1	02:21:00	10/07/2019
A4138_0449	A	29/05/2019	29/05/2019	04/10/2018	35	6	A-Control	160	60	no		no	no	no	no	no	neg	no	no	no	yes	Spontaneous labor	10:00:00	29/05/2019						05:30:00	29/06/2019	40	2	2	19:58:00	29/06/2019
A4138_0450	B	30/05/2019	30/05/2019	31/08/2018	40	6	B-RPM-at-term	170	71	no		no	no	no	no	no	neg	no	no	no	yes	RPM	04:00:00	30/05/2019						04:28:00	30/05/2019	40	6	2	19:52:00	30/05/2019
A4138_0451	B	30/05/2019	30/05/2019	03/09/2018	40	3	B-RPM-at-term	169	62	no		no	no	no	no	no	neg	no	no	yes	yes	RPM	08:25:00	30/05/2019	pos	neg	neg	neg		08:22:00	30/05/2019	40	3	4	02:32:00	01/06/2019
A4138_0452	B	31/05/2019	31/05/2019	07/09/2018	40	0	B-RPM-at-term	160	93	no		no	no	no	no	no	neg	no	no	no	yes	RPM	00:15:00	31/05/2019						00:28:00	31/05/2019	40	0	1	05:33:00	01/06/2019
A4138_0453	B	31/05/2019	31/05/2019	09/09/2018	39	5	B-RPM-at-term	165	69	no		no	no	no	no	no	neg	no	no	yes	yes	RPM	06:00:00	31/05/2019						04:37:00	31/05/2019	39	5	2	21:15:00	31/05/2019
A4138_0454	A	03/06/2019	03/06/2019	19/10/2018	34	3	A-Control	167	74	no		no	no	no	no	no	neg	no	no	no	yes	Spontaneous labor	16:00:00	03/06/2019						04:28:00	25/06/2019	37	4	1	17:05:00	25/06/2019
A4138_0455	A	04/06/2019	04/06/2019	19/09/2018	38	6	A-Control	165	86	no		no	no	no	no	no	neg	no	no	no	yes	Spontaneous labor	16:00:00	04/06/2019					Proteus mirabilis	21:22:00	16/06/2019	40	4	1	02:07:00	17/06/2019
A4138_0456	A	04/06/2019	04/06/2019	18/10/2018	34	5	A-Control	164	99	yes	<10	no	no	no	no	no	neg	no	no	no	yes	Spontaneous labor	16:00:00	04/06/2019						23:20:00	06/07/2019	39	2	1	06:35:00	07/07/2019
A4138_0457	A	07/06/2019	07/06/2019	17/10/2018	35	2	A-Control	164	89	no		no	no	no	no	no	neg	no	no	no	yes	Induced labor	10:30:00	07/06/2019						16:30:00	12/06/2019	36	0	4	20:22:00	13/06/2019
A4138_0458	B	09/06/2019	09/06/2019	09/09/2018	41	0	B-RPM-at-term	158	70	no		no	no	no	no	no	neg	no	no	no	yes	RPM	06:30:00	09/06/2019						05:57:00	09/06/2019	41	0	1	21:24:00	09/06/2019
A4138_0459	A	11/06/2019	11/06/2019	25/10/2018	34	5	A-Control	168	90	no		no	yes	no	no	no	neg	no	no	no	yes	Induced labor	11:00:00	11/06/2019						13:30:00	02/07/2019	37	5	1	06:46:00	03/07/2019
A4138_0460	B	12/06/2019	12/06/2019	25/09/2018	39	1	B-RPM-at-term	154	85	no		no	yes	no	no	no	neg	no	no	no	yes	RPM	21:40:00	12/06/2019					Escherichia coli	21:46:00	12/06/2019	39	1	1	04:20:00	13/06/2019
A4138_0461	A	20/06/2019	20/06/2019	12/10/2018	37	6	A-Control	155	67	no		no	no	no	no	no	neg	no	yes	no	yes	Spontaneous labor	10:00:00	20/06/2019						04:30:00	04/07/2019	39	6	4	20:59:00	04/07/2019
A4138_0462	A	20/06/2019	20/06/2019	04/10/2018	39	0	A-Control	153	75	no		no	yes	no	no	no	neg	no	yes	no	yes	Induced labor	12:30:00	20/06/2019						11:44:00	08/07/2019	41	4	2	16:28:00	09/07/2019
A4138_0463	B	20/06/2019	20/06/2019	01/10/2018	39	3	B-RPM-at-term	170	68	yes	>10	no	no	no	no	no	neg	no	no	no	yes	RPM	23:20:00	20/06/2019					Klebsiella pneumoniae	23:28:00	20/06/2019	39	3	1	17:27:00	21/06/2019
A4138_0464	A	21/06/2019	21/06/2019	25/10/2018	36	1	A-Control	159	78	no		no	yes	no	no	no	neg	no	no	no	yes	Induced labor	22:00:00	21/06/2019						11:26:00	12/07/2019	39	1	4	13:35:00	15/07/2019
A4138_0465	C	24/06/2019	24/06/2019	12/11/2018	34	0	C-Premature	168	64	no		no	no	no	no	no	neg	no	no	no	yes	Spontaneous labor	00:21:00	24/06/2019					Escherichia coli	04:21:00	30/07/2019	39	1	1	21:30:00	30/07/2019
A4138_0466	A	24/06/2019	24/06/2019	19/10/2018	37	3	A-Control	159	71	no		no	no	no	no	no	neg	no	no	no	yes	Spontaneous labor	16:00:00	24/06/2019						06:31:00	13/07/2019	40	1	1	20:11:00	13/07/2019
A4138_0467	A	25/06/2019	25/06/2019	03/11/2018	35	3	A-Control	163	58	no		no	no	no	no	no	neg	no	yes	no	yes	Spontaneous labor	15:00:00	25/06/2019						14:00:00	14/07/2019	38	1	1	20:18:00	14/07/2019
A4138_0468	D	27/06/2019	27/06/2019	11/11/2018	34	4	D-Premature-with-RPM	170	65	no		no	no	no	no	no	neg	no	no	yes	yes	RPM	20:55:00	27/06/2019						19:57:00	27/06/2019	34	4	1	19:02:00	06/07/2019
A4138_0469	B	28/06/2019	28/06/2019	24/10/2018	37	2	B-RPM-at-term	175	84	no		no	no	no	no	no	neg	no	no	yes	yes	RPM	10:35:00	28/06/2019						10:48:00	28/06/2019	37	2	2	19:40:00	29/06/2019
A4138_0470	A	01/07/2019	01/07/2019	29/10/2018	37	0	A-Control	160	54	no		no	no	no	no	no	neg	no	no	no	yes	Spontaneous labor	17:00:00	01/07/2019						04:12:00	10/07/2019	38	2	1	08:02:00	10/07/2019
A4138_0471	A	01/07/2019	01/07/2019	04/11/2018	36	1	A-Control	164	53	no		no	no	no	no	no	neg	no	no	no	yes	Induced labor	17:15:00	01/07/2019	pos	pos	neg	neg		23:35:00	23/07/2019	39	2	1	08:06:00	24/07/2019
A4138_0472	A	01/07/2019	01/07/2019	02/11/2018	36	3	A-Control	168	63	no		no	no	no	no	no	neg	no	no	no	yes	Spontaneous labor	17:30:00	01/07/2019						22:20:00	29/07/2019	40	3	1	02:24:00	30/07/2019
A4138_0473	A	02/07/2019	02/07/2019	30/10/2018	37	0	A-Control	163	67	yes	<10	no	yes	no	no	no	neg	no	no	no	yes	Induced labor	14:30:00	02/07/2019						15:00:00	10/07/2019	38	1	1	11:46:00	11/07/2019
A4138_0474	A	03/07/2019	03/07/2019	08/11/2018	35	6	A-Control	159	48	no		no	no	no	no	no	neg	no	no	no	yes	Induced labor	10:30:00	03/07/2019						18:00:00	06/08/2019	40	5	1	15:36:00	07/08/2019
A4138_0475	A	03/07/2019	03/07/2019	04/11/2018	36	3	A-Control	163	70	no		no	no	no	no	no	neg	no	no	no	yes	RPM	10:00:00	03/07/2019						07:00:00	27/07/2019	39	6	2	01:23:00	29/07/2019
A4138_0571	C	14/09/2018	14/09/2018	06/02/2018	33	3	C-Premature	160	62	yes	<10	no	no	no	yes	no	neg	no	no	no	yes	Spontaneous labor	13:45:00	14/09/2018						19:05:00	18/10/2018	38	2	1	19:22:00	18/10/2018
A4138_0572	C	25/09/2018	25/09/2018	05/03/2018	31	1	C-Premature	160	86	no		no	no	no	no	no	neg	no	no	yes	yes	Spontaneous labor	20:30:00	24/09/2018						02:15:00	01/11/2018	36	3	1	03:37:00	01/11/2018
A4138_0573	C	26/09/2018	26/09/2018	20/02/2018	33	1	C-Premature	158	58	no		no	no	no	no	no	neg	no	no	no	yes	Spontaneous labor	17:00:00	26/09/2018						21:30:00	06/11/2018	39	0	2	00:20:00	07/11/2018
A4138_0574	C	08/10/2018	08/10/2018	09/03/2018	32	3	C-Premature	166	59	no		no	no	no	no	no	neg	no	no	yes	yes	RPM	23:30:00	08/10/2018						03:50:00	03/12/2018	40	3	1	16:30:00	03/12/2018
A4138_0575	C	18/10/2018	18/10/2018	08/03/2018	34	0	C-Premature	165	80	no		no	no	no	no	no	neg	no	no	no	yes		17:30:00	18/10/2018
A4138_0576	C	15/11/2018	15/11/2018	11/04/2018	33	1	C-Premature	165	65	no		no	no	no	no	no	neg	no	no	no	yes	Spontaneous labor	12:30:00	15/11/2018						09:00:00	11/01/2019	41	2	2	04:53:00	12/01/2019
A4138_0577	D	23/11/2018	23/11/2018	03/04/2018	35	3	D-Premature-with-RPM	165	47	no		no	yes	no	no	no	neg	no	no	yes	yes	RPM	22:50:00	23/12/182						22:45:00	22/11/2018	35	2	1	09:29:00	28/11/2018
A4138_0579	D	08/12/2018	08/12/2018	15/04/2018	35	6	D-Premature-with-RPM	165	83	no		no	yes	no	no	no	neg	no	no	no	yes	RPM	09:30:00	08/12/2018						08:43:00	08/12/2018	35	6	3	15:33:00	08/12/2018
A4138_0580	C	03/12/2018	03/12/2018	10/07/2018	22	6	C-Premature	167	56	no		no	no	no	no	no	neg	yes	no	yes	yes	Spontaneous labor	11:30:00	04/12/2018						10:15:00	22/03/2019	38	3	1	22:15:00	22/03/2019
A4138_0581	C	26/12/2018	26/12/2018	08/06/2018	30	5	C-Premature	174	70	no		no	no	no	no	no	neg	no	no	yes	yes	Spontaneous labor	19:00:00	26/12/2018						11:30:00	27/02/2019	39	5	1	13:17:00	27/02/2019
A4138_0582	C	27/12/2018	27/12/2018	27/05/2018	32	4	C-Premature	172	66	no		no	no	no	no	no	neg	no	no	no	yes	Induced labor	18:00:00	27/12/2018						10:00:00	11/02/2019	39	1	1	19:01:00	11/02/2019
A4138_0583	C	08/01/2019	08/01/2019	01/06/2018	33	4	C-Premature	158	53	yes	<10	no	no	no	no	no	neg	no	no	no	no	Induced labor								09:08:00	01/03/2019	41	0	1	18:29:00	01/03/2019
A4138_0584	C	09/01/2019	09/01/2019	12/06/2018	32	1	C-Premature	167	65	no		no	no	no	no	no	neg	no	no	no	yes	Spontaneous labor	03:00:00	09/01/2019						06:17:00	26/02/2019	39	0	1	07:02:00	26/02/2019
A4138_0585	C	02/02/2019	02/02/2019	28/07/2018	29	0	C-Premature	168	52	yes	>10	yes	no	no	yes	no	neg	no	no	no	yes	Pathology maternal	15:00:00	02/02/2019						16:30:00	14/04/2019	39	1	1	01:00:00	16/04/2019
A4138_0586	C	19/02/2019	20/02/2019	24/07/2018	32	1	C-Premature	168	73	yes	<10	no	no	no	no	no	neg	no	no	yes	yes	Spontaneous labor	19:00:00	19/02/2019						06:32:00	11/04/2019	39	2	1	12:50:00	11/04/2019
A4138_0587	C	01/03/2019	01/03/2019	24/07/2018	33	3	D-Premature-with-RPM	168	68	no		no	no	no	no	no	neg	no	no	yes	yes	RPM	11:45:00	01/03/2019						11:25:00	01/03/2019	33	3	1	01:24:00	14/03/2019
A4138_0588	D	05/03/2019	05/03/2019	07/07/2018	36	3	D-Premature-with-RPM	158	72	no		no	no	no	no	no	neg	no	no	yes	yes	RPM	07:00:00	05/03/2019						07:07:00	05/03/2019	36	3	1	06:20:00	10/03/2019
A4138_0589	C	13/03/2019	13/03/2019	15/09/2018	27	4	C-Premature	175	56	no		no	no	no	no	no	neg	no	no	yes	yes	Induced labor	13:00:00	13/03/2019						14:44:00	31/05/2019	38	6	4	06:02:00	01/06/2019
A4138_0590	C	04/04/2019	04/04/2019	30/09/2018	28	4	C-Premature	160	50	yes	<10	no	no	no	no	no	neg	no	no	no	yes	Induced labor	01:45:00	04/04/2019						08:51:00	14/06/2019	38	5	1	22:57:00	14/06/2019
A4138_0591	C	12/04/2019	12/04/2019	02/09/2018	33	5	C-Premature	165	55	no		no	no	no	no	no	neg	no	no	no	yes	Spontaneous labor	11:30:00	12/04/2019						21:49:00	23/05/2019	39	4	2	04:08:00	24/05/2019
A4138_0592	C	15/04/2019	15/04/2019	13/09/2018	32	4	C-Premature	165	92	no		no	yes	no	no	no	neg	no	no	yes	yes	RPM	13:25:00	15/04/2019						10:00:00	08/05/2019	35	6	1	19:30:00	10/05/2019
A4138_0593	C	06/05/2019	06/05/2019	07/10/2018	32	1	C-Premature	172	48	no		no	no	no	no	no	neg	no	no	no	yes	Induced labor	16:00:00	06/05/2019						10:20:00	20/06/2019	38	4	1	19:30:00	20/06/2019
A4138_0594	C	07/05/2019	07/05/2019	24/09/2018	34	1	C-Premature	165	65	yes	<10	no	no	no	no	no	neg	no	no	no	yes	Spontaneous labor	06:30:00	07/05/2019						16:35:00	02/06/2019	37	6	1	20:37:00	02/06/2019
A4138_0595	C	10/05/2019	10/05/2019	17/10/2018	31	2	C-Premature	170	69	no		no	no	no	no	no	neg	no	no	no	yes	Cesarian	21:00:00	10/05/2019						08:40:00	01/07/2019	38	5	3	13:30:00	01/07/2019
A4138_0596	D	26/05/2019	26/05/2019	06/10/2018	35	1	D-Premature-with-RPM	174	106	no		no	yes	no	no	no	neg	no	no	yes	yes	RPM	09:00:00	26/05/2019					Escherichia coli	08:30:00	26/05/2019	35	1	1	02:27:00	03/06/2019
A4138_0597	D	03/06/2019	03/06/2019	15/10/2018	35	0	D-Premature-with-RPM	156	52	no		no	no	no	no	no	neg	no	no	yes	yes	RPM	13:57:00	05/06/2019						18:25:00	03/06/2019	35	0	1	13:15:00	07/06/2019
A4138_0598	D	05/06/2019	05/06/2019	08/10/2018	36	2	D-Premature-with-RPM	157	65	no		no	no	no	no	no	neg	no	no	no	yes	RPM	12:00:00	05/06/2019					Escherichia coli	11:20:00	05/06/2019	36	2	1	22:53:00	12/06/2019
A4138_0599	D	27/06/2019	27/06/2019	15/11/2018	34	0	D-Premature-with-RPM	159	81	yes	<10	no	no	no	no	no	neg	no	no	yes	yes		07:45:00	27/06/2019						19:50	07/07/2019	35	3	1	06:16:00	08/07/2019
A4138_0600	D	01/07/2019	01/07/2019	30/10/2018	36	6	D-Premature-with-RPM	154	75	no		no	no	no	no	no	neg	no	no	yes	yes		05:00:00	01/07/2019						04:40	01/07/2019	36	6	1	19:39:00	02/07/2019
A4138_0601	D	20/06/2019	20/06/2019	30/10/2018	35	2	D-Premature-with-RPM	160	59	yes	<10	no	no	no	no	no	neg	no	no	yes	yes	RPM	09:00:00	20/06/2019						06:00:00	20/06/2019	35	2	1	15:19:00	22/06/2019
A4138_0602	D	13/02/2020	13/02/2020	11/07/2019	33	0	D-Premature-with-RPM	160	56	no		no	no	no	no	no	neg	no	no	yes	yes		05:15:00	13/02/2020						05:10	13/02/2020	33	0	1	15:56:00	13/02/2020
A4138_0603	C	10/10/2019	10/10/2019	03/04/2019	29	1	C-Premature	172	81	no		no	no	no	no	no	neg	no	no	yes	yes	Spontaneous labor	17:30:00	10/10/2019						07:45:00	01/01/2020	41	0	2	04:40:00	02/01/2020
A4138_0604	C	15/10/2019	15/10/2019	13/04/2019	28	3	C-Premature	168	62	no		no	no	no	no	no	neg	yes	no	yes	yes		13:00:00	15/10/2019					.D	08:00	12/11/2019	32	3	1	18:57:00	20/11/2019
A4138_0605	C	06/02/2020	06/02/2020	07/07/2019	32	4	C-Premature	168	91	yes	>10	no	yes	no	no	no	neg	no	no	yes	yes		22:00:00	06/02/2020						15:10	06/03/2020	36	5	1	22:33:00	08/03/2020
A4138_0606	D	29/10/2019	29/10/2019	26/03/2019	33	0	D-Premature-with-RPM	168	79	no		no	no	no	no	no	neg	no	no	yes	yes	Cesarian	21:00:00	29/10/2019						00:00:00	16/11/2019	35	4	3	13:22:00	16/11/2019
A4138_0607	D	28/12/2019	28/12/2019	30/04/2019	36	4	D-Premature-with-RPM	164	65	no		no	yes	no	no	no	neg	no	no	no	yes	RPM	09:30:00	28/12/2019						09:29:00	28/12/2019	36	4	1	06:26:00	29/12/2019
A4138_0608	C	23/01/2020	23/01/2020	29/06/2019	31	5	C-Premature	159	79	no		no	no	no	no	no	neg	no	no	no	no	MAP								18:32:00	23/01/2020	31	5	1	02:53:00	24/01/2020
A4138_0609	C	17/02/2020	17/02/2020	12/07/2019	33	3	C-Premature	160	68	yes	<10	no	no	no	no	no	neg	no	no	yes	yes		21:30:00	17/02/2020					Escherichia coli	03:25	20/02/2020	33	6	2	06:47:00	20/02/2020
A4138_0610	C	06/11/2019	06/11/2019	11/04/2019	31	6	C-Premature	183	74	no		no	no	no	no	no	neg	no	no	yes	yes		20:00:00	05/11/2019						18:24	15/12/2019	37	3	1	20:50:00	16/12/2019
A4138_0611	D	24/01/2020	24/01/2020	15/06/2019	33	6	D-Premature-with-RPM	156	63	no		no	no	no	no	no	neg	no	no	yes	yes		01:30:00	24/01/2020						01:51	24/01/2020	33	6	1	21:42:00	27/01/2020
A4138_0612	C	02/08/2019	02/08/2019	09/01/2019	31	2	C-Premature	167	73	no		no	no	no	no	no	neg	no	no	no	yes	Induced labor	16:15:00	03/08/2019						09:33:00	27/09/2019	39	2	1	18:04:00	27/09/2019
A4138_0613	D	04/10/2019	04/10/2019	11/02/2019	35	4	D-Premature-with-RPM	164	93	no		no	no	no	no	no	neg	no	no	no	yes	RPM	00:30:00	04/10/2019						00:00:00	04/10/2019	35	4	1	16:57:00	05/10/2019
A4138_0614	C	15/07/2019	15/07/2019	31/12/2018	30	0	C-Premature	174	81	no		no	yes	no	no	no	neg	no	no	no	yes		19:00:00	15/07/2019						19:51	12/09/2019	38	3	1	04:48:00	13/09/2019
A4138_0615	D	12/12/2019	12/12/2019	24/04/2019	35	1	D-Premature-with-RPM	167	75	no		no	no	no	no	no	neg	no	no	yes	yes		12:15:00	12/12/2019						12:00	12/12/2019	35	1	1	11:41:00	13/12/2019
A4138_0616	D	24/09/2018	24/09/2018	10/03/2018	30	2	D-Premature-with-RPM	157	65	no		no	no	no	no	no	neg	no	no	yes	yes	RPM	16:30:00	24/09/2018					Escherichia coli	16:00:00	24/09/2018	30	2	3	18:58:00	24/09/2018
A4138_0617	D	25/09/2018	25/09/2018	26/02/2018	32	1	D-Premature-with-RPM	162	72	no		no	yes	no	no	no	neg	no	no	no	yes	Spontaneous labor	11:35:00	25/09/2018						09:24:00	25/09/2018	32	1	1	14:28:00	25/09/2018
A4138_0618	D	10/10/2018	10/10/2018	13/02/2018	36	1	D-Premature-with-RPM	156	52	yes	<10	no	no	no	no	no	neg	no	no	yes	yes	RPM	05:00:00	10/10/2018					Klebsiella pneumoniae	03:53:00	10/10/2018	36	1	2	22:39:00	11/10/2018
A4138_0619	D	02/12/2018	02/12/2018	13/04/2018	35	2	D-Premature-with-RPM	159	63	no		no	yes	no	no	no	neg	no	no	no	yes	Induced labor	18:00:00	02/12/2018						22:15:00	02/12/2018	35	2	1	06:54:00	03/12/2018
A4138_0620	D	20/02/2019	20/02/2019	16/09/2018	24	3	D-Premature-with-RPM	168	.D	no		no	no	no	no	no	neg	no	no	yes	yes	MAP	15:35:00	20/02/2019						17:10:00	20/02/2019	24	3	4	19:47:00	20/02/2019
A4138_0621	D	05/03/2019	05/03/2019	11/07/2018	35	6	C-Premature	172	47	no		no	no	no	no	no	neg	no	no	no	yes	Spontaneous labor	01:00:00	05/03/2019						23:07:00	04/03/2019	35	5	2	03:38:00	05/03/2019
A4138_0622	D	17/03/2019	17/03/2019	23/07/2018	35	6	D-Premature-with-RPM	.D	.D	no		no	no	no	no	no	neg	no	no	yes	yes	Spontaneous labor	10:30:00	17/03/2019						20:00:00	17/03/2019	35	6	1	04:28:00	18/03/2019
A4138_0623	D	09/04/2019	09/04/2019	08/08/2018	36	6	D-Premature-with-RPM	172	82	no		no	no	no	no	no	neg	no	no	no	yes	RPM	22:00:00	09/04/2019						02:00:00	10/04/2019	37	0	1	16:32:00	10/04/2019
A4138_0624	D	15/04/2019	15/04/2019	03/11/2018	25	2	D-Premature-with-RPM	174	62	no		no	no	no	no	no	neg	no	no	no	yes	RPM	21:00:00	15/04/2019						21:00:00	15/04/2019	25	2	1	14:22:00	16/04/2019
A4138_0625	D	20/06/2019	20/06/2019	21/10/2018	36	4	D-Premature-with-RPM	159	53	no		yes	no	no	no	no	neg	no	no	no	yes	RPM	23:10:00	20/06/2019						04:00:00	21/06/2019	36	5	4	17:46:00	21/06/2019
A4138_0626	C	04/07/2019	04/07/2019	29/01/2019	24	2	C-Premature	168	75	no		no	no	no	no	no	neg	yes	no	no	yes	Spontaneous labor	12:30:00	04/07/2019						00:19:00	30/09/2019	36	6	1	03:34:00	30/09/2019
A4138_0627	D	18/10/2019	18/10/2019	12/04/2019	29	0	D-Premature-with-RPM	160	50	no		no	yes	no	no	no	neg	no	no	yes	yes		10:40:00	18/10/2019						08:30	22/10/2019	29	4	1	15:37:00	22/10/2019
A4138_0628	D	10/11/2019	10/11/2019	25/05/2019	26	1	D-Premature-with-RPM	163	69	no		no	no	no	no	no	neg	no	no	yes	yes	RPM	05:25:00	10/11/2019					Klebsiella pneumoniae	05:10:00	10/11/2019	26	1	4	02:11:00	11/11/2019
A4138_0629	C	17/11/2019	17/11/2019	15/04/2019	32	6	C-Premature	168	68	no		no	no	no	no	no	neg	no	no	no	yes	Spontaneous labor	19:00:00	17/11/2019						05:00:00	14/12/2019	36	5	1	12:32:00	14/12/2019
A4138_0630	D	04/12/2019	04/12/2019	11/04/2019	35	6	D-Premature-with-RPM	160	45	yes	<10	no	no	no	yes	no	neg	no	no	yes	yes	Induced labor	18:20:00	04/12/2019						11:45:00	12/12/2019	37	0	1	19:52:00	12/12/2019
A4138_0631	B	06/12/2019	06/12/2019	01/04/2019	37	4	B-RPM-at-term	169	85	no		no	no	no	no	no	neg	yes	no	no	yes		08:30:00	06/12/2019					Escherichia coli	13:30	06/12/2019	37	4	1	00:06:00	07/12/2019
A4138_0632	D	09/12/2019	09/12/2019	03/06/2019	29	0	D-Premature-with-RPM	168	55	no		no	yes	no	no	no	neg	no	yes	yes	yes	RPM	01:20:00	09/12/2019						16:30:00	19/01/2020	34	6	1	02:22:00	20/01/2020
A4138_0633	D	09/01/2020	09/01/2020	30/06/2019	29	4	D-Premature-with-RPM	176	70	no		no	no	no	no	no	neg	no	no	yes	yes	RPM	17:45:00	09/01/2020						03:15:00	14/01/2020	30	2	2	09:49:00	14/01/2020
A4138_0634	B	11/01/2020	11/01/2020	30/04/2019	38	4	B-RPM-at-term	164	57	no		no	no	no	no	no	neg	no	no	no	yes	RPM	01:00:00	11/01/2020						22:30:00	10/01/2020	38	3	1	06:05:00	12/01/2020
A4138_0635	B	13/01/2020	13/01/2020	25/04/2019	39	4	B-RPM-at-term	162	89	no		no	yes	yes	no	yes	neg	no	no	yes	yes		11:00:00	13/01/2020					Escherichia coli	10:20	13/01/2020	39	4	1	18:27:00	13/01/2020
A4138_0636	C	15/02/2020	15/02/2020	05/06/2019	38	3	B-RPM-at-term	162	98	no		no	no	no	no	no	neg	no	no	yes	yes	Spontaneous labor	03:30:00	15/02/2020					Proteus mirabilis	03:15:00	15/02/2020	38	3	1	22:42:00	15/02/2020
A4138_0637	B	11/03/2020	11/03/2020	06/07/2019	37	4	B-RPM-at-term	168	68	no		no	no	no	no	no	neg	no	no	yes	yes	RPM	10:30:00	11/03/2020						17:51:00	10/03/2020	37	3	1	03:38:00	12/03/2020
A4138_0638	B	13/03/2020	13/03/2020	23/06/2019	39	5	B-RPM-at-term	172	50	no		no	no	no	no	yes	neg	no	no	yes	yes	RPM	03:15:00	13/03/2020						00:20:00	13/03/2020	39	5	4	03:12:00	15/03/2020
A4138_0639	C	03/06/2020	03/06/2020	20/12/2019	25	5	C-Premature	156	46	no		no	no	no	yes	no	neg	no	no	no	yes	Induced labor	14:10:00	03/06/2020						19:00:00	25/08/2020	37	4	1	18:36:00	26/08/2020
A4138_0640	C	09/06/2020	09/06/2020	01/12/2019	29	2	C-Premature	162	60	no		no	no	no	yes	no	neg	no	no	no	yes	Spontaneous labor	19:45:00	09/06/2020						04:30:00	28/07/2020	36	2	1	10:18:00	28/07/2020
A4138_0641	D	12/06/2020	12/06/2020	22/11/2019	31	0	C-Premature	165	74	no		no	no	no	no	no	neg	no	no	yes	yes	RPM	12:30:00	12/06/2020						13:10:00	12/06/2020	31	0	1	07:52:00	15/06/2020
A4138_0642	C	21/07/2020	21/07/2020	21/01/2020	28	0	C-Premature	155	51	no		no	no	no	no	no	neg	yes	no	no	yes		13:10:00	21/07/2020						00:35	27/09/2020	37	5	3	04:08:00	27/09/2020
A4138_0643	C	05/08/2020	05/08/2020	05/01/2020	32	3	C-Premature	170	72	no		no	no	no		no	neg	no	no	no	yes	Induced labor	17:25:00	05/08/2020						21:25:00	19/09/2020	38	6	1	06:32:00	20/09/2020
A4138_0644	C	07/08/2020	07/08/2020	08/01/2020	32	2	C-Premature	165	60	yes	<10	no	no	no	no	no	neg	no	no	no	yes	RPM	01:30:00	07/08/2020						00:15:00	01/10/2020	40	1	2	14:43:00	01/10/2020
A4138_0645	C	11/08/2020	11/08/2020	13/01/2020	32	1	C-Premature	160	72	no		no	yes	no	yes	no	neg	no	no	no	yes	Spontaneous labor	19:00:00	11/08/2020						16:00:00	11/09/2020	36	4	4	02:34:00	12/09/2020
A4138_0646	D	02/10/2020	02/10/2020	08/03/2020	31	5	D-Premature-with-RPM	155	69	no		no	no	no	no	no	neg	no	no	no	yes	Spontaneous labor	00:00:00	02/10/2020						14:00:00	07/10/2020	32	3	4	15:16:00	07/10/2020
A4138_0647	C	17/09/2018	17/09/2018	02/03/2018	30	3	C-Premature	162	48	no		no	no	no	no	no	neg	no	no	no	yes	MAP	22:37:00	17/09/2018							17/09/2018	30	3	1	07:09:00	18/09/2018
A4138_0648	D	20/09/2018	20/09/2018	10/02/2018	33	5	D-Premature-with-RPM	170	63	no		no	no	no	no	no	neg	no	no	yes	yes	RPM	10:00:00	20/09/2018					Klebsiella pneumoniae	08:20:00	20/09/2018	33	5	4	09:20:00	21/09/2018
A4138_0649	C	28/09/2018	28/09/2018	18/04/2018	25	2	C-Premature	172	53	no		no	no	no	no	no	neg	no	no	no	yes	MAP	08:40:00	28/09/2018					Escherichia coli		28/09/2018	25	2	4	17:48:00	28/09/2018
A4138_0650	D	03/10/2018	03/10/2018	13/03/2018	31	1	D-Premature-with-RPM	155	75	no		no	no	no	no	no	neg	no	no	yes	yes	RPM	12:50:00	03/10/2018						12:40:00	03/10/2018	31	1	1	01:11:00	04/10/2018
A4138_0651	C	21/10/2018	21/10/2018	13/03/2018	33	5	C-Premature	163	48	no		no	no	no	no	no	neg	no	no	no	yes	MAP	03:45:00	21/10/2018						02:10:00	21/10/2018	33	5	1	06:20:00	21/10/2018
A4138_0652	D	24/10/2018	24/10/2018	28/02/2018	36	0	D-Premature-with-RPM	162	73	no		no	no	no	no	no	neg	no	no	yes	yes	RPM	16:00:00	24/10/2018						15:30:00	24/10/2018	36	0	3	23:05:00	25/10/2018
A4138_0653	D	19/11/2018	19/11/2018	16/04/2018	33	0	D-Premature-with-RPM	163	53	no		no	yes	no	no	no	neg	no	no	no	yes	Spontaneous labor	03:45:00	19/11/2018	pos	pos	neg	neg		03:30:00	19/11/2018	33	0	1	13:48:00	19/11/2018
A4138_0654	C	12/12/2018	12/12/2018	15/04/2018	36	3	D-Premature-with-RPM	165	64	no		no	no	no	no	no	neg	no	no	yes	yes	MAP	15:00:00	12/12/2018					Escherichia coli	14:55:00	12/12/2018	36	3	1	23:22:00	12/12/2018
A4138_0655	C	05/01/2019	05/01/2019	15/07/2018	26	6	C-Premature	170	58	no		no	no	no	no	no	neg	no	no	yes	yes	RPM	23:20:00	05/01/2019						21:50:00	05/01/2019	26	6	1	16:12:00	06/01/2019
A4138_0656	C	17/01/2019	17/01/2019	12/07/2018	29	0	C-Premature	160	88	no		no	no	no	no	no	neg	no	no	no	yes	MAP	21:20:00	17/01/2019							17/01/2019	29	0	4	02:43:00	18/01/2019
A4138_0657	C	01/03/2019	01/03/2019	10/08/2018	31	0	C-Premature	179	75	no		no	no	no	no	no	neg	no	no	no	yes	MAP	15:03:00	01/03/2019							01/03/2019	31	0	1	12:38:00	02/03/2019
A4138_0658	A	05/03/2019	05/03/2019	16/07/2018	35	1	A-Control	163	91	no		no	yes	yes	no	no	neg	no	no	no	yes	Induced labor	14:30:00	05/03/2019							02/04/2019	39	1	4	09:35:00	05/04/2019
A4138_0659	D	06/03/2019	06/03/2019	27/09/2018	24	6	D-Premature-with-RPM	176	85	no		no	no	no	no	no	neg	yes	no	no	yes	RPM	03:00:00	06/03/2019					Escherichia coli	02:45:00	06/03/2019	24	6	2	00:15:00	07/03/2019
A4138_0660	A	14/03/2019	14/03/2019	20/07/2018	35	6	A-Control	162	50	no		no	no	no	no	no	neg	no	no	no	yes	Induced labor	11:50:00	14/03/2019						09:40:00	15/04/2019	40	3	1	21:51:00	15/04/2019
A4138_0661	A	14/03/2019	14/03/2019	15/07/2018	36	4	A-Control	161	57	no		no	no	no	no	no	neg	no	no	no	yes	Spontaneous labor	12:45:00	14/03/2019						07:10:00	11/04/2019	40	4	1	21:49:00	11/04/2019
A4138_0662	A	14/03/2019	14/03/2019	01/08/2018	34	1	A-Control	172	60	no		no	no	no	no	no	neg	no	no	no	yes	Induced labor	14:30:00	14/03/2019							25/04/2019	40	1	1	19:22:00	25/04/2019
A4138_0663	A	14/03/2019	14/03/2019	19/07/2018	36	0	A-Control	165	96	no		no	no	no	no	no	neg	no	no	no	yes	RPM	15:30:00	14/03/2019					Escherichia coli	23:50:00	18/04/2019	41	0	4	00:16:00	20/04/2019
A4138_0664	A	15/03/2019	15/03/2019	14/07/2018	36	6	A-Control	169	52	no		no	no	no	no	no	neg	no	no	yes	yes	Cesarian	16:30:00	15/03/2019						11:12:00	01/04/2019	39	2	3	16:31:00	01/04/2019
A4138_0665	A	15/03/2019	15/03/2019	10/07/2018	37	3	A-Control	173	67	no		no	yes	no	no	no	neg	no	no	no	yes	Spontaneous labor	17:00:00	15/03/2019						04:30:00	10/04/2019	41	1	4	19:52:00	11/04/2019
A4138_0666	A	15/03/2019	15/03/2019	17/07/2018	36	3	A-Control	170	63	no		no	no	no	no	no	neg	no	no	no	yes	Spontaneous labor	18:07:00	15/03/2019						02:57:00	02/04/2019	39	0	1	16:31:00	02/04/2019
A4138_0667	A	15/03/2019	15/03/2019	18/07/2018	36	2	A-Control	171	79	no		no	no	no	no	no	neg	no	no	yes	yes	RPM	18:06:00	15/03/2019						13:30:00	04/04/2019	39	1	1	02:11:00	05/04/2019
A4138_0668	A	19/03/2019	19/03/2019	26/07/2018	35	5	A-Control	176	78	no		no	no	no	no	no	neg	no	no	yes	yes	Induced labor	17:35:00	19/03/2019							27/04/2019	41	2	1	15:36:00	27/04/2019
A4138_0669	A	21/03/2019	21/03/2019	22/07/2018	36	4	A-Control	174	59	yes	<10	no	no	no	no	no	neg	no	no	yes	yes	RPM	08:55:00	21/03/2019						21:30:00	09/04/2019	39	2	2	17:00:00	10/04/2019
A4138_0670	A	21/03/2019	21/03/2019	01/08/2018	35	1	A-Control	172	78	no		no	yes	no	no	no	neg	no	no	no	yes	Pathology maternal	15:20:00	21/03/2019						12:30:00	04/04/2019	37	1	1	22:58:00	04/04/2019
A4138_0671	A	25/03/2019	25/03/2019	31/07/2018	35	6	A-Control	160	98	no		no	no	no	no	no	neg	no	no	no	yes	Induced labor	10:50:00	25/03/2019							12/04/2019	38	3	1	17:17:00	12/04/2019
A4138_0672	D	30/03/2019	30/03/2019	19/10/2018	25	1	D-Premature-with-RPM	171	80	no		no	no	no	no	no	neg	no	no	yes	yes	RPM	01:00:00	30/03/2019						00:30:00	30/03/2019	25	1	1	20:05:00	30/03/2019
A4138_0673	C	05/04/2019	05/04/2019	08/08/2018	36	2	D-Premature-with-RPM	176	60	no		no	no	no	no	no	neg	no	no	no	yes	MAP	07:15:00	05/04/2019						07:15:00	05/04/2019	36	2	1	16:34:00	05/04/2019
A4138_0674	C	15/04/2019	15/04/2019	07/09/2018	33	3	C-Premature	165	55	no		no	no	yes	no	no	neg	no	no	no	yes	Pathology maternal	15:00:00	15/04/2019						14:20:00	15/04/2019	33	3	3	22:45:00	15/04/2019
A4138_0675	D	02/05/2019	02/05/2019	01/09/2018	36	5	D-Premature-with-RPM	171	54	no		no	no	no	no	no	neg	no	no	yes	yes	RPM	10:30:00	02/05/2019						09:10:00	02/05/2019	36	5	1	01:17:00	03/05/2019
A4138_0676	D	29/05/2019	29/05/2019	19/10/2018	33	5	D-Premature-with-RPM	170	57	no		no	no	no	no	no	neg	no	no	yes	yes	Spontaneous labor	20:30:00	29/05/2019					Escherichia coli		29/05/2019	33	5	1	02:46:00	01/06/2019
A4138_0677	D	06/06/2019	06/06/2019	27/10/2018	33	5	D-Premature-with-RPM	170	76	no		no	yes	no	no	no	neg	no	no	yes	yes	RPM	11:00:00	06/06/2019					Escherichia coli	10:45:00	06/06/2019	33	5	4	22:03:00	09/06/2019
A4138_0678	D	08/07/2019	08/07/2019	09/11/2018	36	3	D-Premature-with-RPM	157	51	no		no	no	no	no	no	neg	no	no	yes	yes	RPM	05:20:00	08/07/2019	pos	neg	pos	neg	Escherichia coli	05:00:00	08/07/2019	36	3	1	08:34:00	10/07/2019
A4138_0679	D	10/07/2019	10/07/2019	05/10/2018	41	5	B-RPM-at-term	165	67	no		no	no	no	no	no	neg	no	no	yes	yes	RPM	05:15:00	10/07/2019						05:15:00	10/07/2019	41	5	1	21:00:00	11/07/2019
A4138_0680	B	18/07/2019	18/07/2019	02/11/2018	38	6	B-RPM-at-term	155	51	no		no	no	no	no	no	neg	no	no	no	yes	RPM	11:10:00	18/07/2019							18/07/2019	38	6	1	14:46:00	19/07/2019
A4138_0681	B	29/08/2019	29/08/2019	21/12/2018	37	6	B-RPM-at-term	168	68	no		no	no	no	no	no	neg	no	no	yes	yes	RPM	08:15:00	29/08/2019						08:15:00	29/08/2019	37	6	4	19:59:00	31/08/2019
A4138_0683	B	15/09/2019	15/09/2019	28/12/2018	39	2	B-RPM-at-term	170	73	no		no	yes	no	no	no	neg	no	no	yes	yes	RPM	06:00:00	15/09/2019						05:55:00	15/09/2019	39	2	1	06:24:00	17/09/2019
A4138_0684	B	16/09/2019	16/09/2019	22/12/2018	40	2	B-RPM-at-term	167	59	no		no	no	no	no	no	neg	no	no	yes	yes	RPM	18:00:00	16/09/2019					Escherichia coli	12:50:00	16/09/2019	40	2	1	16:07:00	18/09/2019
A4138_0685	B	03/10/2019	03/10/2019	25/01/2019	37	6	B-RPM-at-term	157	55	no		no	no	no	no	no	neg	no	no	yes	yes	RPM	13:50:00	03/10/2019						13:45:00	03/10/2019	37	6	4	14:29:00	05/10/2019
A4138_0686	B	19/10/2019	19/10/2019	09/02/2019	38	0	B-RPM-at-term	168	60	no		no	no	no	no	no	neg	no	no	yes	yes	RPM	16:00:00	19/10/2019						15:30:00	19/10/2019	38	0	1	08:33:00	22/10/2019
A4138_0687	B	30/10/2019	30/10/2019	17/02/2019	38	3	B-RPM-at-term	170	65	no		no	yes	no	no	no	neg	no	no	yes	yes	RPM	09:20:00	30/10/2019						09:15:00	30/10/2019	38	3	1	16:03:00	01/11/2019
A4138_0688	B	11/11/2019	11/11/2019	01/03/2019	38	3	B-RPM-at-term	160	57	no		no	no	no	no	no	neg	no	no	yes	yes	RPM	11:00:00	11/11/2019						11:00:00	11/11/2019	38	3	1	17:05:00	13/11/2019
A4138_0689	B	28/11/2019	28/11/2019	11/03/2019	39	3	B-RPM-at-term	163	49	no		no	no	no	no	no	neg	no	no	yes	yes	RPM	17:00:00	28/11/2019						16:15:00	28/11/2019	39	3	1	10:58:00	01/12/2019
A4138_0690	B	17/12/2019	17/12/2019	02/04/2019	39	0	B-RPM-at-term	159	62	no		no	no	no	no	no	neg	no	no	yes	yes	RPM	20:20:00	17/12/2019	pos	neg	neg	neg		20:15:00	17/12/2019	39	0	2	23:46:00	19/12/2019
A4138_0691	C	25/12/2019	25/12/2019	11/06/2019	30	1	C-Premature	163	42	no		no	no	no	yes	no	neg	no	no	no	yes	Induced labor	14:30:00	25/12/2019							.D			1	04:43:00	18/02/2020
A4138_0692	B	08/01/2020	08/01/2020	10/04/2019	41	0	B-RPM-at-term	173	77	no		no	yes	no	no	no	neg	no	no	yes	yes	RPM	06:50:00	08/01/2020					Escherichia coli		08/01/2020	41	0	3	22:55:00	09/01/2020
A4138_0693	C	07/01/2020	07/01/2020	28/07/2019	25	2	C-Premature	159	50	no		no	no	no	no	no	neg	no	no	yes	yes	Spontaneous labor	19:00:00	07/01/2020	pos	neg	neg	pos		13:30:00	16/03/2020	35	1	1	21:09:00	16/03/2020
A4138_0694	B	11/01/2020	11/01/2020	01/05/2019	38	3	B-RPM-at-term	160	56	no		no	no	no	no	no	neg	no	no	no	yes	RPM	10:30:00	11/01/2020					Escherichia coli	10:15:00	11/01/2020	38	3	1	19:33:00	11/01/2020
A4138_0695	B	22/01/2020	22/01/2020	07/05/2019	39	1	B-RPM-at-term	165	63	no		no	no	no	no	no	neg	no	no	yes	yes	RPM	10:30:00	22/01/2020					Escherichia coli	09:50:00	22/01/2020	39	1	1	11:57:00	24/01/2020
A4138_0696	B	06/02/2020	06/02/2020	18/05/2019	39	5	B-RPM-at-term	162	80	no		no	no	no	no	no	neg	no	no	yes	yes	RPM	18:00:00	06/02/2020						15:45:00	06/02/2020	39	5	4	14:10:00	07/02/2020
A4138_0697	B	08/02/2020	08/02/2020	07/06/2019	37	1	B-RPM-at-term	165	67	no		no	no	no	no	no	neg	no	no	yes	yes	RPM	05:20:00	08/02/2020							08/02/2020	37	1	1	19:01:00	09/02/2020
A4138_0698	B	26/02/2020	26/02/2020	20/06/2019	37	6	B-RPM-at-term	160	54	no		no	no	no	no	no	neg	no	no	yes	yes	RPM	09:00:00	26/02/2020						08:30:00	26/02/2020	37	6	1	21:58:00	27/02/2020
A4138_0699	B	26/02/2020	26/02/2020	04/06/2019	40	1	B-RPM-at-term	167	62	no		no	no	no	no	no	neg	no	no	yes	yes	RPM	11:00:00	26/02/2020						11:00:00	26/02/2020	40	1	1	17:28:00	28/02/2020
A4138_0701	B	08/03/2020	08/03/2020	01/07/2019	37	6	B-RPM-at-term	157	47	no		no	no	no	no	no	neg	no	no	no	yes	RPM	17:00:00	08/03/2020					Escherichia coli	17:00:00	08/03/2020	37	6	1	22:43:00	08/03/2020
A4138_0702	B	10/03/2020	10/03/2020	20/06/2019	39	5	B-RPM-at-term	156	57	no		no	no	no	no	no	neg	no	no	yes	yes	RPM	10:30:00	10/03/2020						10:30:00	10/03/2020	39	5	1	16:18:00	12/03/2020
A4138_0703	B	10/03/2020	10/03/2020	13/06/2019	40	5	B-RPM-at-term	159	60	no		no	no	no	no	no	neg	no	no	yes	yes	RPM	14:30:00	10/03/2020							10/03/2020	40	5	4	01:19:00	13/03/2020
A4138_0704	B	12/03/2020	12/03/2020	24/06/2019	39	3	B-RPM-at-term	153	64	no		no	no	no	no	no	neg	no	no	yes	yes	RPM	14:30:00	12/03/2020						14:00:00	12/03/2020	39	3	1	09:43:00	13/03/2020
A4138_0705	C	12/03/2020	12/03/2020	08/10/2019	24	2	C-Premature	163	52	no		no	no	yes	no	no	neg	no	no	no	yes		13:30:00	12/03/2020						.D	.D			1	02:04:00	03/06/2020
A4138_0706	B	14/03/2020	14/03/2020	30/06/2019	38	6	B-RPM-at-term	162	98	no		no	no	no	no	no	neg	no	no	no	yes	RPM	06:45:00	14/03/2020						06:30:00	14/03/2020	38	6	1	22:42:00	14/03/2020
A4138_0707	C	26/06/2020	26/06/2020	05/01/2020	26	5	C-Premature	162	52	no		no	no	no	no	no	neg	no	no	no	no	Spontaneous labor								06:35:00	13/08/2020	33	4	1	12:58:00	13/08/2020
A4138_0708	C	30/06/2020	30/06/2020	31/01/2020	23	4	C-Premature	167	85	no		no	no	no	no	no	neg	no	no	yes	yes	MAP	14:50:00	30/06/2020						14:50:00	30/06/2020	23	4	1	00:15:00	01/07/2020
A4138_0709	B	12/07/2020	12/07/2020	16/10/2019	40	4	B-RPM-at-term	165	57	no		no	no	no	no	no	neg	no	no	yes	yes		00:30:00	12/07/2020						00:00	12/07/2020	40	4	1	22:48:00	12/07/2020
A4138_0710	B	12/07/2020	12/07/2020	19/10/2019	40	1	B-RPM-at-term	176	83	no		no	no	no	no	no	neg	no	no	no	yes	RPM	06:50:00	12/07/2020						06:50:00	12/07/2020	40	1	2	02:53:00	13/07/2020
A4138_0711	C	14/07/2020	14/07/2020	08/02/2020	24	3	C-Premature	169	64	no		no	no	no	no	no	neg	no	no	no	yes		18:00:00	14/07/2020						.D	.D			1	08:44:00	07/10/2020
A4138_0713	B	22/07/2020	22/07/2020	24/10/2019	40	6	B-RPM-at-term	175	58	no		no	no	no	no	no	neg	no	no	no	no	RPM								08:00:00	22/07/2020	40	6	1	01:20:00	23/07/2020
A4138_0714	C	24/07/2020	24/07/2020	04/03/2020	22	2	C-Premature	164	94	no		no	yes	no	no	no	neg	no	no	no	yes	Induced labor	12:15:00	24/07/2020							14/11/2020	38	3	4	20:53:00	14/11/2020
A4138_0715	B	07/08/2020	07/08/2020	26/11/2019	38	3	B-RPM-at-term	165	62	no		no	no	no	no	no	neg	no	no	yes	yes	RPM	16:35:00	07/08/2020						16:30:00	07/08/2020	38	3	1	20:41:00	07/08/2020
A4138_0716	B	08/08/2020	08/08/2020	10/11/2019	40	6	B-RPM-at-term	171	62	no		no	no	no	no	no	neg	no	no	no	yes	RPM	10:20:00	08/08/2020						10:10:00	08/08/2020	40	6	1	19:21:00	08/08/2020
A4138_0717	B	09/08/2020	09/08/2020	25/11/2019	38	6	B-RPM-at-term	158	54	no		no	yes	no	no	no	neg	no	no	yes	yes	RPM	16:00:00	09/08/2020						15:40:00	09/08/2020	38	6	1	00:03:00	12/08/2020
A4138_0718	B	16/08/2020	16/08/2020	21/11/2019	40	3	B-RPM-at-term	168	68	no		no	no	no	no	no	neg	no	no	yes	yes	RPM	21:30:00	16/08/2020						21:30:00	16/08/2020	40	3	1	16:22:00	17/08/2020
A4138_0719	B	25/08/2020	25/08/2020	12/12/2019	38	5	B-RPM-at-term	157	55	no		no	no	no	no	no	neg	no	no	no	yes	RPM	12:15:00	25/08/2020						12:10:00	25/08/2020	38	5	1	00:41:00	26/08/2020
A4138_0720	B	18/09/2020	18/09/2020	18/12/2019	41	2	B-RPM-at-term	175	58	no		no	no	no	no	no	neg	no	no	yes	yes	RPM	06:00:00	18/09/2020						05:50:00	18/09/2020	41	2	1	23:45:00	19/09/2020
A4138_0721	C	18/09/2020	18/09/2020	23/04/2020	23	1	C-Premature	165	65	no		no	no	no	no	no	neg	no	no	yes	yes	MAP	16:00:00	18/09/2020							18/09/2020	23	1	2	22:06:00	25/09/2020
A4138_0722	B	22/09/2020	22/09/2020	29/12/2019	40	2	B-RPM-at-term	163	55	no		no	no	no	no	no	neg	no	no	yes	yes	RPM	01:45:00	22/09/2020						01:40:00	22/09/2020	40	2	2	03:19:00	25/09/2020
A4138_0724	C	24/09/2020	24/09/2020	08/03/2020	30	4	C-Premature	173	79	no		no	no	no	no	no	pos	no	no	no	yes	Induced labor	11:00:00	24/09/2020							23/11/2020	39	1	1	18:01:00	24/11/2020
A4138_0725	B	24/09/2020	24/09/2020	28/12/2019	40	5	B-RPM-at-term	160	65	yes	<10	no	no	no	no	no	neg	no	no	no	yes	Spontaneous labor	04:45:00	24/09/2020						04:40:00	24/09/2020	40	5	1	07:37:00	24/09/2020
A4138_0726	C	05/10/2020	05/10/2020	04/05/2020	24	0	C-Premature	163	73	yes	<10	no	no	no	no	no	neg	no	no	yes	yes	MAP	10:55:00	05/10/2020							05/10/2020	24	0	1	02:30:00	07/10/2020
A4138_0727	B	14/10/2020	14/10/2020	27/01/2020	39	2	B-RPM-at-term	165	53	no		no	no	no	no	no	neg	no	no	no	yes	RPM	13:00:00	14/10/2020							14/10/2020	39	2	4	00:07:00	15/10/2020
A4138_0728	B	15/10/2020	15/10/2020	30/01/2020	39	0	B-RPM-at-term	165	53	no		no	no	no	no	no	neg	no	no	no	yes	RPM	09:30:00	15/10/2020							15/10/2020	39	0	1	16:44:00	15/10/2020
A4138_0729	B	17/10/2020	17/10/2020	11/02/2020	37	4	B-RPM-at-term	165	53	no		no	no	no	no	no	neg	no	no	yes	yes	RPM	08:00:00	17/10/2020						07:55:00	17/10/2020	37	4	2	06:24:00	18/10/2020
A4138_0730	C	20/10/2020	20/10/2020	29/04/2020	26	6	C-Premature	163	64	no		no	no	no	no	no	neg	no	no	yes	yes	RPM	00:00:00	20/10/2020						05:20:00	02/12/2020	33	0	2	01:07:00	05/12/2020
A4138_0731	D	22/10/2020	22/10/2020	22/03/2020	32	4	D-Premature-with-RPM	178	63	no		no	no	no	no	no	neg	no	no	no	yes	MAP	13:00:00	22/10/2020	pos	neg	pos	neg		12:30:00	22/10/2020	32	4	4	10:11:00	24/10/2020
A4138_0732	D	22/10/2020	22/10/2020	17/04/2020	28	6	D-Premature-with-RPM	165	88	no		no	no	no	no	no	neg	no	no	yes	yes	RPM	16:30:00	22/10/2020							22/10/2020	28	6	3	11:57:00	01/11/2020
A4138_0733	D	26/10/2020	26/10/2020	06/03/2020	35	3	D-Premature-with-RPM	163	60	no		no	no	no	no	no	neg	no	yes	no	yes	RPM	05:10:00	26/10/2020						04:40:00	26/10/2020	35	3	1	12:56:00	26/10/2020
A4138_0734	B	28/10/2020	28/10/2020	19/02/2020	38	0	B-RPM-at-term	170	58	no		no	no	no	no	no	neg	no	no	no	yes	RPM	13:35:00	28/10/2020						09:55:00	28/10/2020	38	0	1	02:51:00	29/10/2020
A4138_0735	D	29/10/2020	29/10/2020	05/03/2020	36	0	D-Premature-with-RPM	170	66	no		no	no	no	no	no	neg	no	no	yes	yes	RPM	17:30:00	29/10/2020						16:15:00	29/10/2020	36	0	1	20:20:00	29/10/2020
A4138_0736	B	03/11/2020	03/11/2020	27/02/2020	37	5	B-RPM-at-term	172	66	no		no	no	no	no	no	neg	no	no	no	yes	RPM	08:30:00	03/11/2020						08:30:00	03/11/2020	37	5	2	23:40:00	03/11/2020
A4138_0737	C	13/11/2020	13/11/2020	11/04/2020	32	6	C-Premature	163	48	no		no	yes	no	no	no	neg	no	no	yes	yes	Spontaneous labor	13:53:00	13/11/2020						22:05:00	19/11/2020	33	5	2	02:38:00	20/11/2020
A4138_0738	D	15/11/2020	15/11/2020	10/06/2020	24	4	D-Premature-with-RPM	158	75	no		no	no	no	no	no	neg	no	no	yes	yes	RPM	09:36:00	16/11/2020						04:40:00	15/11/2020	24	4	4	00:54:00	17/11/2020
A4138_0739	B	15/11/2020	15/11/2020	17/02/2020	40	6	B-RPM-at-term	172	67	no		no	no	no	no	no	neg	no	no	no	yes	RPM	12:20:00	15/11/2020							15/11/2020	40	6	1	20:31:00	16/11/2020
A4138_0740	B	14/11/2020	14/11/2020	20/02/2020	40	2	B-RPM-at-term	168	51	no		no	no	no	no	no	neg	no	no	no	yes	RPM	17:00:00	15/11/2020						17:30:00	14/11/2020	40	2	2	10:19:00	15/11/2020
A4138_0741	B	21/11/2020	21/11/2020	12/03/2020	38	2	B-RPM-at-term	172	61	no		no	no	no	no	no	neg	no	no	yes	yes	RPM	23:05:00	21/11/2020						21:40:00	21/11/2020	38	2	1	05:55:00	23/11/2020
A4138_0742	B	24/11/2020	24/11/2020	04/03/2020	39	6	B-RPM-at-term	164	60	no		no	no	no	no	no	neg	no	no	yes	yes	RPM	08:10:00	24/11/2020						08:00:00	24/11/2020	39	6	1	14:56:00	24/11/2020
A4138_0743	C	25/11/2020	25/11/2020	27/04/2020	32	2	C-Premature	164	55	no		no	no	no	no	no	neg	no	no	yes	yes	MAP	17:00:00	25/11/2020						15:30:00	06/12/2020	33	6	1	01:13:00	08/12/2020
A4138_0744	B	28/11/2020	28/11/2020	03/03/2020	40	4	B-RPM-at-term	162	54	no		no	no	no	no	no	neg	no	no	yes	yes	RPM	20:10:00	28/11/2020						21:49:00	28/11/2020	40	4	1	02:01:00	29/11/2020
A4138_0745	B	05/12/2020	05/12/2020	06/03/2020	41	1	B-RPM-at-term	171	60	no		no	no	no	no	no	neg	no	no	yes	yes	RPM	08:00:00	05/12/2020						08:49:00	05/12/2020	41	1	1	22:27:00	05/12/2020
A4138_0746	B	05/12/2020	05/12/2020	17/03/2020	39	4	B-RPM-at-term	165	70	no		no	no	no	no	no	neg	no	no	yes	yes	RPM	08:45:00	05/12/2020						07:55:00	05/12/2020	39	4	1	09:57:00	07/12/2020
A4138_0747	B	05/12/2020	05/12/2020	06/03/2020	41	1	B-RPM-at-term	158	74	yes	<10	no	no	no	no	no	neg	no	no	no	yes	RPM	05:00:00	05/12/2020							05/12/2020	41	1	4	21:00:00	05/12/2020
A4138_0748	B	04/12/2020	04/12/2020	13/03/2020	40	0	B-RPM-at-term	163	46	no		no	no	no	no	no	neg	no	no	yes	yes	RPM	05:30:00	04/12/2020						07:57:00	04/12/2020	40	0	1	19:34:00	04/12/2020
A4138_0749	B	08/12/2020	08/12/2020	13/03/2020	40	4	B-RPM-at-term	162	50	yes	<10	no	no	no	no	no	neg	no	no	yes	yes	RPM	18:00:00	07/12/2020						18:00:00	07/12/2020	40	3	1	02:27:00	09/12/2020
A4138_0750	B	09/12/2020	09/12/2020	28/03/2020	38	4	B-RPM-at-term	173	68	no		no	no	no	no	no	neg	no	no	yes	yes	RPM	13:00:00	09/12/2020					Escherichia coli	13:00	09/12/2020	38	4	1	02:42:00	10/12/2020
A4138_0751	D	15/12/2020	15/12/2020	26/04/2020	35	2	D-Premature-with-RPM	170	71	no		no	no	no	no	no	neg	yes	no	yes	yes	RPM	16:30:00	15/12/2020						16:15:00	15/12/2020	35	2	1	17:35:00	20/12/2020
A4138_0752	B	17/12/2020	17/12/2020	19/03/2020	41	0	B-RPM-at-term	165	54	no		no	no	no	no	no	neg	no	no	no	yes	RPM	12:00:00	17/12/2020						11:43:00	17/12/2020	41	0	2	10:34:00	18/12/2020
A4138_0753	B	17/12/2020	17/12/2020	08/04/2020	38	1	B-RPM-at-term	163	52	no		no	no	no	no	no	neg	no	no	no	yes	RPM	14:30:00	17/12/2020						14:15:00	17/12/2020	38	1	1	01:45:00	18/12/2020
A4138_0754	D	24/12/2020	25/12/2020	11/07/2020	25	6	D-Premature-with-RPM	155	50	no		no	no	no	no	no	neg	no	no	yes	yes	RPM	17:13:00	25/12/2020						21:20:00	24/12/2020	25	5	1	06:41:00	26/12/2020
A4138_0755	B	25/12/2020	25/12/2020	31/03/2020	40	3	B-RPM-at-term	158	57	no		no	no	no	no	no	neg	no	no	no	yes	RPM	17:12:00	25/12/2020						01:40:00	25/12/2020	40	3	1	16:45:00	25/12/2020
A4138_0756	B	25/12/2020	25/12/2020	29/03/2020	40	5	B-RPM-at-term	162	61	no			no	no	no	no	neg	no	no	no	yes	RPM	04:00:00	26/12/2020						04:58:00	25/12/2020	40	5	3	14:04:00	26/12/2020
A4138_0757	B	26/12/2020	26/12/2020	22/03/2020	41	6	B-RPM-at-term	162	67	no		no	no	no	no	no	neg	no	no	yes	yes	Spontaneous labor	03:10:00	26/12/2020					Escherichia coli	01:53:00	26/12/2020	41	6	4	00:37:00	27/12/2020
A4138_0758	D	28/12/2020	28/12/2020	11/05/2020	35	0	D-Premature-with-RPM	165	61	no		no	yes	no	no	no	neg	no	no	yes	yes	RPM	10:00:00	28/12/2020						10:00:00	28/12/2020	35	0	1	01:05:00	30/12/2020
A4138_0759	C	30/12/2020	30/12/2020	03/06/2020	32	0	C-Premature	163	53	no		no	no	no	no	no	neg	no	no	yes	yes	MAP	11:15:00	30/12/2020						01:15:00	16/01/2021	34	3	1	20:47:00	16/01/2021
A4138_1476	D	09/12/2018	09/12/2018	17/04/2018	35	5	D-Premature-with-RPM	170	70	no		no	no	no	no	no	neg	no	no	no	no	RPM								08:00:00	09/12/2018	35	5	1	18:07:00	09/12/2018
A4138_1477	B	26/02/2019	26/02/2019	09/06/2018	39	3	B-RPM-at-term	160	51	no		no	no	no	no	no	neg	no	no	no	no	RPM								08:06:00	26/02/2019	39	3	1	21:08:00	26/02/2019
A4138_1478	B	26/02/2019	26/02/2019	12/06/2018	39	0	B-RPM-at-term	163	57	no		no	no	no	no	no	neg	no	no	no	no	RPM								18:50:00	26/02/2019	39	0	1	22:17:00	26/02/2019
A4138_1479	B	28/03/2019	28/03/2019	30/06/2018	40	5	B-RPM-at-term	154	49	no		no	no	no	no	no	neg	no	no	yes	no	RPM								20:12:00	28/03/2019	40	5	2	05:14:00	29/03/2019
A4138_1480	B	13/04/2019	13/04/2019	17/07/2018	40	4	B-RPM-at-term	170	61	no		no	no	no	no	no	neg	no	no	no	no	RPM								09:15:00	13/04/2019	40	4	1	02:35:00	14/04/2019
A4138_1481	C	24/06/2019	24/06/2019	12/11/2018	34	0	C-Premature	168	64	no		no	no	no	no	no	neg	no	no	no	yes	Spontaneous labor	00:21:00	24/06/2019					Escherichia coli	04:21:00	30/07/2019	39	1	1	21:30:00	30/07/2019
A4138_1482	B	04/07/2019	04/07/2019	15/10/2018	39	3	B-RPM-at-term	170	69	no		no	no	no	no	no	neg	no	no	yes	no	Spontaneous labor								10:00:00	04/07/2019	39	3	1	06:01:00	06/07/2019
A4138_1483	A	15/07/2019	15/07/2019	25/11/2018	35	1	A-Control	165	70	no		no	no	no	no	no	neg	no	no	no	yes	Spontaneous labor	16:00:00	15/07/2019						15:59:00	26/08/2019	41	1	4	22:29:00	26/08/2019
A4138_1484	A	17/07/2019	17/07/2019	27/11/2018	35	1	A-Control	160	80	no		no	no	no	no	no	neg	no	no	no	yes	Induced labor	12:30:00	17/07/2019						11:46:00	17/08/2019	39	4	1	19:07:00	17/08/2019
A4138_1485	A	17/07/2019	17/07/2019	21/11/2018	36	0	A-Control	164	58	no		no	no	no	no	no	neg	no	no	no	yes	Spontaneous labor	13:00:00	17/07/2019						04:03:00	06/08/2019	38	6	1	11:28:00	06/08/2019
A4138_1486	A	17/07/2019	17/07/2019	19/11/2018	36	2	A-Control	172	68	no		no	no	no	no	no	neg	no	no	no	yes	Spontaneous labor	14:45:00	17/07/2019					Escherichia coli	04:00:00	14/08/2019	40	2	2	10:53:00	14/08/2019
A4138_1487	A	17/07/2019	17/07/2019	29/11/2018	34	6	A-Control	163	50	no		no	no	no	no	no	neg	yes	no	no	yes	Induced labor	10:20:00	17/07/2019						16:08:00	28/08/2019	40	6	1	22:12:00	28/08/2019
A4138_1488	A	18/07/2019	18/07/2019	05/12/2018	34	1	A-Control	175	67	no		no	no	no	no	no	neg	no	no	no	yes	Induced labor	15:00:00	18/07/2019						09:50:00	17/08/2019	38	3	1	04:48:00	19/08/2019
A4138_1489	A	23/07/2019	23/07/2019	16/11/2018	37	4	A-Control	156	64	no		no	no	no	no	no	neg	no	no	no	yes	RPM	14:30:00	23/07/2019					Escherichia coli	03:26:00	09/08/2019	40	0	1	13:51:00	09/08/2019
A4138_1490	A	29/07/2019	29/07/2019	04/12/2018	35	6	A-Control	164	52	no		no	no	no	no	no	neg	no	no	no	yes	Spontaneous labor	16:00:00	29/07/2019						15:00:00	27/08/2019	40	0	1	22:19:00	27/08/2019
A4138_1491	A	30/07/2019	30/07/2019	17/12/2018	34	1	A-Control	164	80	no		no	no	no	no	no	neg	no	no	yes	yes	Induced labor	12:00:00	30/07/2019					Escherichia coli	10:28:00	05/09/2019	39	3	1	09:20:00	06/09/2019
A4138_1492	A	30/07/2019	30/07/2019	04/12/2018	36	0	A-Control	175	75	no		no	yes	no	no	no	neg	no	no	no	yes	Induced labor	10:00:00	30/07/2019					Escherichia coli	12:27:00	19/08/2019	38	6	1	21:14:00	20/08/2019
A4138_1493	A	01/08/2019	01/08/2019	15/12/2018	34	5	A-Control	162	50	no		no	no	no	no	no	neg	no	no	yes	yes	Induced labor	10:00:00	01/08/2019					Escherichia coli	19:15:00	30/08/2019	38	6	2	08:06:00	31/08/2019
A4138_1494	A	01/08/2019	01/08/2019	08/12/2018	35	5	A-Control	164	74	no		no	no	no	no	no	neg	no	no	yes	yes	Induced labor	12:40:00	01/08/2019						06:20:00	04/08/2019	36	1	1	19:24:00	04/08/2019
A4138_1495	A	05/08/2019	05/08/2019	15/12/2018	35	2	A-Control	172	58	no		no	yes	no	no	no	neg	no	no	no	yes	Spontaneous labor	16:00:00	05/08/2019						15:45:00	11/09/2019	40	4	2	07:51:00	12/09/2019
A4138_1496	A	06/08/2019	06/08/2019	14/12/2018	35	4	A-Control	168	77	no		no	no	no	no	no	neg	no	no	no	yes	Induced labor	14:45:00	06/08/2019						11:09:00	26/08/2019	38	3	1	11:04:00	27/08/2019
A4138_1497	A	06/08/2019	06/08/2019	22/12/2018	34	3	A-Control	158	51	no		no	no	no	no	no	neg	no	no	no	yes	RPM	12:45:00	06/08/2019						21:47:00	27/08/2019	37	3	1	14:19:00	28/08/2019
A4138_1498	A	06/08/2019	06/08/2019	12/12/2018	35	6	A-Control	155	77	no		no	no	no	no	no	neg	no	no	no	yes	Induced labor	13:00:00	06/08/2019						12:00:00	15/09/2019	41	4	4	12:18:00	16/09/2019
A4138_1499	A	06/08/2019	06/08/2019	21/11/2018	38	6	A-Control	180	69	no		no	no	no	no	no	neg	no	no	no	yes	Spontaneous labor	12:40:00	06/08/2019						08:30:00	21/08/2019	41	0	1	11:12:00	21/08/2019
A4138_1500	A	06/08/2019	06/08/2019	21/12/2018	34	4	A-Control	158	68	no		no	no	no	no	no	neg	no	no	no	yes	Spontaneous labor	14:30:00	06/08/2019						03:00:00	08/09/2019	39	2	2	03:37:00	08/09/2019
A4138_1501	A	06/08/2019	06/08/2019	11/12/2018	36	0	A-Control	161	80	no		no	no	no	no	no	neg	no	no	no	yes	Induced labor	00:00:00	06/08/2019						10:00:00	10/09/2019	41	0	1	22:07:00	10/09/2019
A4138_1502	A	06/08/2019	06/08/2019	08/12/2018	36	3	A-Control	158	64	no		no	yes	no	no	no	neg	no	no	no	yes	Induced labor	17:00:00	06/08/2019						17:15:00	19/08/2019	38	2	4	05:22:00	21/08/2019
A4138_1503	B	07/08/2019	07/08/2019	02/12/2018	37	3	B-RPM-at-term	165	80	no		no	no	no	no	no	neg	no	no	no	no	Cesarian								03:00:00	07/08/2019	37	3	3	09:31:00	07/08/2019
A4138_1504	B	07/08/2019	07/08/2019	22/11/2018	38	6	B-RPM-at-term	173	111	no		no	no	no	no	no	neg	no	no	no	no	RPM								04:50:00	07/08/2019	38	6	1	01:43:00	08/08/2019
A4138_1505	A	07/08/2019	07/08/2019	28/11/2018	38	0	A-Control	173	74	no		no	no	no	no	no	neg	no	no	no	yes	Induced labor	14:40:00	07/08/2019						11:00:00	25/08/2019	40	4	1	22:16:00	25/08/2019
A4138_1506	B	08/08/2019	08/08/2019	03/11/2018	41	5	B-RPM-at-term	154	58	no		no	yes	no	no	no	neg	no	no	no	no	Spontaneous labor								23:30:00	07/08/2019	41	4	1	06:34:00	08/08/2019
A4138_1507	A	08/08/2019	08/08/2019	19/12/2018	35	1	A-Control	168	90	no		no	yes	no	no	no	neg	no	no	no	yes	Induced labor	11:00:00	08/08/2019					Klebsiella pneumoniae	11:00:00	04/09/2019	39	0	1	17:25:00	04/09/2019
A4138_1508	A	09/08/2019	09/08/2019	18/12/2018	35	3	A-Control	152	43	no		no	no	no	yes	no	neg	no	no	no	yes	Induced labor	11:02:00	09/08/2019						10:20:00	21/08/2019	37	1	1	15:28:00	21/08/2019
A4138_1509	A	12/08/2019	12/08/2019	23/12/2018	35	1	A-Control	160	60	no		no	no	no	no	no	neg	no	no	yes	yes	Spontaneous labor	12:45:00	12/08/2019						03:52:00	08/09/2019	39	0	1	10:42:00	08/09/2019
A4138_1510	A	13/08/2019	13/08/2019	14/12/2018	36	4	A-Control	165	69	no		no	yes	no	no	no	neg	no	no	no	yes	Induced labor	11:00:00	13/08/2019						10:22:00	30/08/2019	39	0	1	22:09:00	30/08/2019
A4138_1511	A	13/08/2019	13/08/2019	11/12/2018	37	0	A-Control	158	83	yes	>10	no	no	no	no	no	neg	no	no	yes	yes	Induced labor	12:00:00	13/08/2019						09:19:00	28/08/2019	39	1	1	16:42:00	28/08/2019
A4138_1512	A	14/08/2019	14/08/2019	25/12/2018	35	1	A-Control	167	70	no		no	yes	no	no	no	neg	no	no	no	yes	Spontaneous labor	12:00:00	14/08/2019					Escherichia coli	00:30:00	08/09/2019	38	5	2	09:53:00	08/09/2019
A4138_1513	A	14/08/2019	14/08/2019	09/12/2018	37	3	A-Control	169	103	no		no	no	no	no	no	neg	no	no	no	yes	Spontaneous labor	17:00:00	14/08/2019						04:00:00	28/08/2019	39	3	1	18:47:00	28/08/2019
A4138_1514	D	18/08/2019	18/08/2019	28/12/2018	35	2	D-Premature-with-RPM	169	57	no		no	no	no	no	no	neg	no	no	no	yes	RPM	01:00:00	18/08/2019						21:30:00	18/08/2019	35	2	1	01:45:00	19/08/2019
A4138_1515	A	20/08/2019	20/08/2019	17/12/2018	37	1	A-Control	168	75	no		no	no	no	no	no	neg	no	no	no	yes	RPM	11:45:00	20/08/2019						19:30:00	27/08/2019	38	1	1	05:35:00	28/08/2019
A4138_1516	A	21/08/2019	21/08/2019	31/12/2018	35	2	A-Control	173	93	no		no	no	no	no	no	neg	no	no	no	yes	Induced labor	10:00:00	21/08/2019						11:30:00	12/09/2019	38	3	1	09:01:00	14/09/2019
A4138_1517	A	21/08/2019	21/08/2019	14/12/2018	37	5	A-Control	158	66	no		no	no	no	no	no	neg	no	no	no	yes	Spontaneous labor	10:30:00	21/08/2019						20:00:00	26/08/2019	38	3	4	00:43:00	27/08/2019
A4138_1518	A	21/08/2019	21/08/2019	20/12/2018	36	6	A-Control	155	69	no		no	no	no	yes	no	neg	no	no	no	yes	Spontaneous labor	11:50:00	21/08/2019						01:52:00	05/09/2019	39	0	1	10:32:00	05/09/2019
A4138_1519	A	21/08/2019	21/08/2019	02/01/2019	35	0	A-Control	163	61	no		no	yes	no	yes	no	neg	no	no	no	yes	Induced labor	17:00:00	21/08/2019						09:50:00	04/09/2019	37	0	2	20:08:00	04/09/2019
A4138_1520	B	23/08/2019	23/08/2019	08/12/2018	38	6	B-RPM-at-term	166	57	no		no	no	no	no	no	neg	no	no	no	yes	Spontaneous labor	06:00:00	23/08/2019						04:30:00	23/08/2019	38	6	4	11:56:00	24/08/2019
A4138_1521	B	26/08/2019	26/08/2019	03/12/2018	40	0	B-RPM-at-term	169	88	no		no	yes	no	no	no	neg	no	no	no	yes	Spontaneous labor	03:30:00	26/08/2019					Escherichia coli	03:35:00	26/08/2019	40	0	1	08:19:00	26/08/2019
A4138_1522	A	26/08/2019	26/08/2019	22/12/2018	37	2	A-Control	165	57	no		no	no	no	no	no	neg	no	no	no	yes	Spontaneous labor	10:50:00	26/08/2019						22:45:00	02/09/2019	38	2	2	09:19:00	03/09/2019
A4138_1523	A	26/08/2019	26/08/2019	30/12/2018	36	1	A-Control	164	63	no		no	no	no	no	no	neg	no	no	no	yes	Induced labor	13:10:00	26/08/2019						10:20:00	10/09/2019	38	2	1	06:01:00	11/09/2019
A4138_1524	A	15/07/2019	15/07/2019	19/11/2018	36	0	A-Control	170	62	no		no		no	no	no	neg	no	no	no	yes	RPM	15:00:00	15/07/2019						16:13:00	06/08/2019	39	1	1	22:18:00	07/08/2019
A4138_1525	A	27/08/2019	27/08/2019	12/12/2018	38	6	A-Control	168	68	no		no	no	no	no	no	neg	no	no	yes	yes	Spontaneous labor	11:00:00	27/08/2019						01:15:00	11/09/2019	41	0	1	19:51:00	11/09/2019
A4138_1526	A	27/08/2019	27/08/2019	07/01/2019	35	1	A-Control	165	65	no		no	no	no	no	no	neg	no	no	no	yes	Induced labor	16:20:00	27/08/2019						10:00:00	14/09/2019	37	5	1	16:18:00	14/09/2019
A4138_1527	A	28/08/2019	28/08/2019	28/12/2018	36	5	A-Control	172	84	no		no	no	no	no	no	neg	no	no	no	yes	Spontaneous labor	17:00:00	28/08/2019						14:00:00	23/09/2019	40	3	1	02:10:00	24/09/2019
A4138_1528	C	14/01/2020	14/01/2020	20/07/2019	27	3	C-Premature	154	43	no		no	no	no	no	no	neg	yes	no	no	yes	MAP	19:15:00	14/01/2020					Escherichia coli	09:45:00	05/02/2020	30	4	2	14:24:00	05/02/2020
A4138_1529	D	22/05/2019	22/05/2019	19/12/2018	24	0	C-Premature	168	70	no		no	no	no	no	no	neg	no	no	no	yes	Spontaneous labor	12:50:00	22/05/2019						15:30:00	14/08/2019	36	0	1	02:53:00	15/08/2019
A4138_1530	C	19/07/2019	19/07/2019	20/02/2019	23	2	D-Premature-with-RPM	161	52	no		no	yes	no	no	no	neg	no	no	yes	yes	Spontaneous labor	12:00:00	19/07/2019						10:15:00	30/09/2019	33	5	4	04:01:00	01/10/2019
A4138_1531	B	26/07/2019	26/07/2019	08/02/2019	26	0	C-Premature	171	58	no		no	no	yes	no	no	neg	no	no	no	yes	Pathology maternal	17:40:00	26/07/2019					Escherichia coli	17:10:00	07/10/2019	36	3	3	10:57:00	08/10/2019
A4138_1532	B	06/08/2019	06/08/2019	18/11/2018	39	2	B-RPM-at-term	168	66	no		no	yes	no	no	no	neg	no	no	yes	yes	RPM	11:44:00	06/08/2019						10:10:00	06/08/2019	39	2	1	07:41:00	08/08/2019
A4138_1533	C	03/09/2019	03/09/2019	07/12/2018	40	4	B-RPM-at-term	160	60	no		no	yes	no	no	no	neg	no	no	no	yes	Spontaneous labor	18:00:00	03/09/2019						11:00:00	03/09/2019	40	4	2	16:45:00	04/09/2019
A4138_1534	C	20/09/2019	20/09/2019	30/03/2019	26	6	C-Premature	165	77	no		no	no	no	no	no	neg	no	no	yes	yes	Induced labor	13:30:00	20/09/2019					Escherichia coli	22:30:00	10/12/2019	38	3	1	15:11:00	11/12/2019
A4138_1535	B	22/09/2019	22/09/2019	07/03/2019	30	3	C-Premature	160	48	no		no	no	no	yes	no	neg	no	no	no	yes	Cesarian	01:00:00	22/09/2019						16:00:00	13/11/2019	37	6	3	00:24:00	14/11/2019
A4138_1536	B	28/09/2019	28/09/2019	04/01/2019	40	1	B-RPM-at-term	168	56	no		no	no	no	no	no	neg	no	no	yes	yes	RPM	12:30:00	28/09/2019						12:10:00	28/09/2019	40	1	1	04:50:00	29/09/2019
A4138_1537	B	03/10/2019	03/10/2019	15/01/2019	39	2	B-RPM-at-term	173	50	no		no	no	no	no	no	neg	no	no	yes	yes	RPM	16:30:00	03/10/2019					Escherichia coli	16:30:00	03/10/2019	39	2	1	14:59:00	04/10/2019
A4138_1538	C	20/10/2019	20/10/2019	29/01/2019	39	5	B-RPM-at-term	155	57	no		no	yes	no	no	no	neg	no	no	yes	yes	RPM	07:00:00	20/10/2019						06:40:00	20/10/2019	39	5	1	04:02:00	21/10/2019
A4138_1539	B	20/10/2019	20/10/2019	16/05/2019	24	3	C-Premature	172	74	no		no	no	no	no	no	neg	yes	no	yes	yes	MAP	21:00:00	20/10/2019						20:00:00	20/10/2019	24	3	1	04:42:00	21/10/2019
A4138_1540	C	22/10/2019	22/10/2019	28/01/2019	40	1	B-RPM-at-term	174	68	no		no	yes	no	no	no	neg	no	no	yes	yes	RPM	11:30:00	22/10/2019					Escherichia coli	11:00:00	22/10/2019	40	1	4	09:00:00	24/10/2019
A4138_1541	B	25/10/2019	25/10/2019	28/02/2019	36	1	C-Premature	164	56	no		no	no	no	no	no	neg	no	no	yes	yes	RPM	12:30:00	25/10/2019						22:00:00	24/10/2019	36	0	3	12:28:00	25/10/2019
A4138_1542	B	05/11/2019	05/11/2019	10/02/2019	40	2	B-RPM-at-term	167	60	no		no	no	no	no	no	neg	no	no	yes	yes	RPM	00:55:00	05/11/2019					Escherichia coli	01:45:00	05/11/2019	40	2	1	13:53:00	05/11/2019
A4138_1543	D	05/11/2019	05/11/2019	20/02/2019	38	6	B-RPM-at-term	172	55	no		no	no	no	no	no	neg	no	no	yes	yes	Spontaneous labor	04:40:00	05/11/2019	pos	neg	neg	neg	Escherichia coli	04:35:00	05/11/2019	38	6	1	23:43:00	05/11/2019
A4138_1544	D	13/11/2019	13/11/2019	07/04/2019	33	3	C-Premature	186	87	no		no	no	no	no	no	neg	no	no	no	yes	RPM	06:30:00	13/11/2019						06:15:00	13/11/2019	33	3	2	11:53:00	13/11/2019
A4138_1545	B	19/11/2019	19/11/2019	22/04/2019	32	1	C-Premature	168	60	no		no	yes	no	no	no	neg	no	no	yes	yes	Spontaneous labor	09:55:00	19/11/2019						22:00:00	02/12/2019	34	0	1	15:34:00	03/12/2019
A4138_1546	B	25/11/2019	25/11/2019	28/02/2019	40	4	B-RPM-at-term	160	52	no		no	no	no	no	no	neg	no	no	yes	yes	RPM	09:00:00	25/11/2019						09:15:00	25/11/2019	40	4	1	11:03:00	26/11/2019
A4138_1547	B	24/11/2019	24/11/2019	09/03/2019	39	1	B-RPM-at-term	163	53	no		no	no	no	yes	yes	neg	no	no	yes	yes	Spontaneous labor	08:00:00	24/11/2019					Escherichia coli	08:00:00	24/11/2019	39	1	2	02:48:00	25/11/2019
A4138_1548	C	06/12/2019	06/12/2019	17/03/2019	39	5	B-RPM-at-term	163	69	no		no	yes	no	no	no	neg	no	no	no	yes	RPM	01:40:00	06/12/2019					Proteus mirabilis	01:38:00	06/12/2019	39	5	4	15:32:00	06/12/2019
A4138_1549	B	06/12/2019	06/12/2019	18/05/2019	30	6	C-Premature	168	67	no		no	no	no	no	no	neg	yes	no	yes	yes	RPM	10:45:00	06/12/2019						17:20:00	22/12/2019	33	1	4	09:53:00	27/12/2019
A4138_1550	C	06/12/2019	06/12/2019	17/03/2019	39	5	B-RPM-at-term	165	61	no		no	no	no	no	no	neg	no	no	no	yes	RPM	10:00:00	06/12/2019						09:58:00	06/12/2019	39	5	1	22:02:00	06/12/2019
A4138_1551	B	09/12/2019	09/12/2019	07/07/2019	24	1	C-Premature	171	115	no		no	yes	yes	no	no	neg	yes	no	yes	yes	MAP	19:00:00	09/12/2019					Escherichia coli	20:03:00	09/12/2019	24	1	1	20:24:00	20/12/2019
A4138_1552	B	10/12/2019	10/12/2019	08/03/2019	41	4	B-RPM-at-term	166	55	no		no	no	no	no	no	neg	no	no	yes	yes	RPM	00:50:00	10/12/2019						00:30:00	10/12/2019	41	4	1	16:42:00	10/12/2019
A4138_1553	D	16/12/2019	16/12/2019	23/03/2019	40	2	B-RPM-at-term	171	81	yes		no	no	no	no	no	neg	no	no	yes	yes	RPM	03:10:00	16/12/2019					Escherichia coli	03:10:00	16/12/2019	40	2	1	21:04:00	16/12/2019
A4138_1554	B	18/12/2019	18/12/2019	24/05/2019	31	5	D-Premature-with-RPM	152	43	no		no	no	no	no	no	neg	no	no	yes	yes	Cesarian	03:45:00	18/12/2019						11:00:00	24/01/2020	37	0	3	15:54:00	24/01/2020
A4138_1555	B	18/12/2019	18/12/2019	10/04/2019	38	0	B-RPM-at-term	164	50	no		no	no	no	no	no	neg	no	no	yes	yes	RPM	10:00:00	18/12/2019						09:40:00	18/12/2019	38	0	1	12:26:00	19/12/2019
A4138_1556	B	31/12/2019	31/12/2019	09/04/2019	40	0	B-RPM-at-term	165	110	no		no	no	no	no	no	neg	no	no	no	yes	RPM	13:00:00	31/12/2019	pos						31/12/2019	40	0	2	05:30:00	01/01/2020
A4138_1557	B	03/01/2020	03/01/2020	10/05/2019	36	0	D-Premature-with-RPM	166	53	no		no	yes	no	no	no	neg	no	no	no	yes	RPM	11:00:00	03/01/2020						10:00:00	03/01/2020	36	0	1	01:34:00	04/01/2020
A4138_1558	D	06/01/2020	06/01/2020	12/04/2019	40	3	B-RPM-at-term	165	61	no		no	no	no	no	no	neg	no	no	yes	yes	RPM	10:20:00	06/01/2020						09:50:00	06/01/2020	40	3	1	09:54:00	07/01/2020
A4138_1559	B	07/01/2020	07/01/2020	18/05/2019	35	3	D-Premature-with-RPM	172	73	no		no	no	no	no	no	neg	no	no	yes	yes	RPM	00:30:00	07/01/2020						00:30:00	07/01/2020	35	3	1	13:39:00	07/01/2020
A4138_1560	B	07/01/2020	07/01/2020	16/04/2019	40	0	B-RPM-at-term	157	55	no		no	no	no	no	no	neg	no	no	yes	yes	RPM	22:45:00	07/01/2020						22:45:00	07/01/2020	40	0	1	09:13:00	09/01/2020
A4138_1561	B	11/01/2020	11/01/2020	24/04/2019	39	3	B-RPM-at-term	157	61	no		no	no	no	no	no	neg	no	no	yes	yes	RPM	11:00:00	11/01/2020						11:00:00	11/01/2020	39	3	1	03:28:00	12/01/2020
A4138_1562	B	17/01/2020	17/01/2020	25/04/2019	40	1	B-RPM-at-term	168	57	no		no	no	no	no	no	neg	no	no	no	yes	RPM	12:00:00	17/01/2020						10:00:00	17/01/2020	40	1	1	18:32:00	17/01/2020
A4138_1563	D	17/01/2020	17/01/2020	01/05/2019	39	2	B-RPM-at-term	168	51	no		no	no	no	no	no	neg	no	no	no	yes	RPM		17/01/2020						15:45:00	17/01/2020	39	2	1	05:40:00	18/01/2020
A4138_1564	B	29/01/2020	29/01/2020	02/06/2019	36	3	D-Premature-with-RPM	171	64	no		no	no	no	no	no	neg	no	no	yes	yes	RPM	12:30:00	29/01/2020					Escherichia coli	12:00:00	29/01/2020	36	3	2	23:06:00	29/01/2020
A4138_1565	B	31/01/2020	31/01/2020	09/05/2019	40	1	B-RPM-at-term	167	62	no		no	no	no	no	no	neg	no	no	no	yes	Spontaneous labor	02:30:00	31/01/2020						02:50:00	31/01/2020	40	1	1	04:53:00	31/01/2020
A4138_1566	B	31/01/2020	31/01/2020	10/05/2019	40	0	B-RPM-at-term	156	61	no		no	no	no	no	no	neg	no	no	yes	yes	RPM	09:30:00	31/01/2020						09:20:00	31/01/2020	40	0	1	13:38:00	01/02/2020
A4138_1567	B	10/02/2020	10/02/2020	31/05/2019	38	3	B-RPM-at-term	153	55	no		no	no	no	no	no	neg	no	no	no	yes	RPM	15:45:00	10/02/2020						15:30:00	10/02/2020	38	3	1	07:48:00	11/02/2020
A4138_1568	B	16/02/2020	16/02/2020	30/05/2019	39	3	B-RPM-at-term	150	52	no		no	yes	no	no	no	neg	no	no	yes	yes	RPM	09:30:00	16/02/2020						09:20:00	16/02/2020	39	3	1	16:13:00	17/02/2020
A4138_1569	D	18/02/2020	18/02/2020	17/06/2019	37	1	B-RPM-at-term	157	59	no		no	yes	no	no	no	neg	no	no	yes	yes	RPM	08:20:00	18/02/2020						08:45:00	18/02/2020	37	1	1	04:30:00	20/02/2020
A4138_1570	A	28/06/2020	28/06/2020	24/11/2019	33	0	D-Premature-with-RPM	172	66	no		no	no	no	no	no	neg	no	no	yes	yes	RPM	20:00:00	28/06/2020						21:00:00	28/06/2020	33	0	1	11:29:00	30/06/2020

## Sheet: S1_Legend
Clinical Variable Name	Plain English Name	Further Information
SAMPLE_ID	Unique sample identification
GROUP	Initial inclusion group
CONSENT_DT	When conent forms were obtained	dd/mm/yyyy
INC_DT	Inclusion date	dd/mm/yyyy
GROSSESSE_DEB_DT	Beginning of pregnancy	dd/mm/yyyy
TERME_INC_SA	Final # of weeks of gestation	To add with # of days
TERME_INC_JRS	Final # of days of gestation	To add with # of weeks
MOTIF_INC	Final inclusion group	Based on pregnancy outcomes
TAILLE	Height (cm)
POIDS	Weight (Kg)
TABAC_PDT_GROSS	Smoking during pregnancy
TABAC_PDT_GROSS_P	# of daily cigerettes
AUT_DROG	Other drug use during pregnancy
DIABET_GESTA	Gestational diabetes
HTA_PRE_ECLAM	Hypertension or Preeclampsia
RCIU	Intrauterine growth restriction
INF_URI_REPETE	Multiple urinary tract infections
VIH	HIV positive
CERCLAGE	Cervical cerclage
GESTE_INVAS_DNA	Invasive proceedures performed
BIL_INC_AB_PDT_GROS	Antibiotic treatment during pregnancy
BIL_INC_PV	Inclusion sample taken
BIL_INC_PV_DT_H_T	Hour of inclusion sampling
BIL_INC_PV_DT_H	Day of inclusion sampling
MACRO_PCR_BAC_INC	If intermediate or resistant to macrolides, Was PCR performed?
ERMA_BAC_INC	Resistance gene ermA detected
ERMB_BAC_INC	Resistance gene ermB detected
ERMT_BAC_INC	Resistance gene ermT detected
BAC_INC_PV_CARBA	Species carrying resistance gene
HOSPITAL_MOTIF	Reason for mother's hospitilization prior to delivery
ENTREE_ACCOUCH_DT_1_T	Hour of start of delivery
ENTREE_ACCOUCH_DT_1	Day of start of delivery
ADMISSION_TERME_SA_1	Length of hospital stays (days)	to be added with days
ADMISSION_TERM_JRS_1	Length of hospital stays (weeks)	to be added with weeks
ACC_MODE_ACCOUCH_1	Delivery mode
ACCOU_DT_1_T	Delivery time
ACCOU_DT_1	Delivery date

## Sheet: S2_NormalizedReads
kingdom	phylum	class	order	family	genus	species	A4138_1549	A4138_1530	A4138_1560	A4138_1524	A4138_1531	A4138_1544	A4138_1481	A4138_1521	A4138_1565	A4138_1555	A4138_1486	A4138_1520	A4138_1543	A4138_1512	A4138_1537	A4138_1496	A4138_1506	A4138_1527	A4138_1485	A4138_1482	A4138_1526	A4138_1507	A4138_1570	A4138_1556	A4138_1479	A4138_1505	A4138_1557	A4138_1483	A4138_1501	A4138_1542	A4138_1497	A4138_1554	A4138_1563	A4138_1567	A4138_1477	A4138_1552	A4138_1523	A4138_1476	A4138_1515	A4138_1539	A4138_1528	A4138_1494	A4138_1480
Bacteria	Bacteria (kingdom)	Bacteria (kingdom)	Bacteria (kingdom)	Bacteria (kingdom)	Bacteria (kingdom)	Bacteria (kingdom)	274.198	271.713	73.5842	17.9936	278.333	918.451	692.789	3799.16	635.582	417.512	139.734	107.217	131.372	443.286	266.088	51.2158	196.592	95.7931	1133.28	55.5993	112.286	485.335	66.3841	7582.91	58.2649	85.8543	97.546	53.5599	2463.92	586.37	40.9443	311.295	110.897	186.55	73.4396	273.848	271.713	44.1628	326.82	11339.1	507.602	408.767	1394.2
Bacteria	Firmicutes	Firmicutes (phylum)	Firmicutes (phylum)	Firmicutes (phylum)	Firmicutes (phylum)	Firmicutes (phylum)	134.775	27.7663	7.00802	2.99893	126.464	119.69	34.0209	272.897	175.84	8.57901	40.2623	39.0635	37.2547	8.41682	35.877	5.95532	13.5856	9.57931	13.3328	5.55993	0.724423	272.933	37.001	1644.87	11.2441	11.7485	37.9346	62.8746	166.853	36.4728	34.4304	2.25576	50.5846	25.0085	34.1971	49.3716	14.0138	38.0005	98.9737	14326	65.2226	6.98747	531.308
Bacteria	Firmicutes	Bacilli	Bacilli (class)	Bacilli (class)	Bacilli (class)	Bacilli (class)	1.54914	33.7162	14.016	0.999642	41.4035	4.34109	12.3712	8.32367	71.6148	11.4387	161.049	0.831137	21.5685	2.80561	76.737	0	8.7907	92.8456	26.6655	4.16994	19.5594	35.13	5.44132	7676.53	14.3107	18.0746	5.41922	51.2312	245.331	229.124	2.79166	9.02305	1.94556	20.9531	35.8789	7.24117	42.0415	14.8921	6.18586	269.325	0	12.2281	59.2465
Bacteria	Firmicutes	Bacilli	Lactobacillales	Lactobacillales (order)	Lactobacillales (order)	Lactobacillales (order)	24.7863	43.6327	234.769	28.9896	15.2094	9.30234	41.7529	81.453	31.3315	17.158	30.7888	3.32455	17.647	92.585	65.7746	0	76.7188	46.4228	6.66638	50.0393	30.4258	55.6676	0	3533.18	292.347	18.9783	16.2577	149.701	137.866	191.716	15.8194	47.371	50.5846	10.1386	42.0456	48.7133	132.353	67.7847	17.5266	457.132	15.1241	165.079	247.498
Bacteria	Firmicutes	Bacilli	Lactobacillales	Streptococcaceae	Streptococcaceae (family)	Streptococcaceae (family)	10.844	5.94992	0	0	6.02745	0	1.5464	0	0	0	2.36837	0	5.88232	0	2.98975	0	0	0	0	0	0.724423	0	0	79.3551	0	0	2.70961	0	0	50.0331	1.8611	0	0	0	0	0.658288	0	0	5.15488	33.5481	0	0	0
Bacteria	Firmicutes	Bacilli	Lactobacillales	Streptococcaceae	Streptococcus	Streptococcus (genus)	481.783	4614.16	5.25602	1.99928	189.555	241.241	145.362	298.463	377.257	2.85967	92.3664	14.9605	88.2348	2.80561	291.999	3.57319	18.3806	67.792	39.9983	5.55993	2.17327	81.0693	3.26479	6362.73	8.17753	0	8.12883	42.5818	199.376	79.9595	314.527	2.25576	3.89112	5.40725	12.3334	43.447	0	1.02704	155.677	70984	59.5511	4.36717	188.251
Bacteria	Firmicutes	Bacilli	Lactobacillales	Streptococcaceae	Streptococcus	Streptococcus_anginosus	1631.25	152.715	0	0	498.757	855.815	23.1961	740.212	40.9228	8.57901	11.8418	8.31137	0	0	707.575	1.19106	26.3721	117.899	26.6655	12.5098	10.1419	43.7774	18.5005	149.564	0	0	0	71.1914	7.77707	183.767	1004.07	0	3.89112	6.75906	20.7425	111.909	0.778547	0.51352	569.099	254123	153.131	0	31.5345
Bacteria	Firmicutes	Bacilli	Lactobacillales	Streptococcaceae	Streptococcus	Streptococcus_constellatus	133.226	51.566	3.50401	0	43.0934	68.8373	0	1312.76	0	0	16.5786	0.831137	0	0	76.737	3.57319	4.79493	18.4217	0	4.16994	0	11.3497	1.08826	4.842	0	0	0	6.6534	0.707006	18.2364	121.902	0	0	0.675906	2.80304	12.5075	0	0	80.4162	23387.3	21.7409	0	2.86677
Bacteria	Firmicutes	Bacilli	Lactobacillales	Streptococcaceae	Streptococcus	Streptococcus_intermedius	89.8502	17.8498	0	0	29.7992	44.6512	1.5464	48.7529	0	0	0	0	0	0	52.819	0	0.799155	2.21061	0	0	0	1.08092	3.26479	0.4035	0	0	0	6.32073	0	17.7688	73.5136	0	0	0	1.12122	8.55774	0	0	32.9912	14288	6.61678	0	0
Bacteria	Firmicutes	Bacilli	Lactobacillales	Streptococcaceae	Streptococcus	Streptococcus_periodonticum	283.493	324.271	0	0	102.354	158.14	0	142.097	1.27884	0	2.36837	1.66227	0	0	151.481	1.19106	3.99577	14.0005	9.99956	0	1.44885	2.70231	1.08826	0.807001	0	0	0	17.6315	0.707006	43.4868	195.416	0	0	3.37953	3.36365	30.2812	0	0	86.602	49647.4	34.9744	0	0
Bacteria	Firmicutes	Bacilli	Lactobacillales	Streptococcaceae	Streptococcus	Streptococcus_milleri	111.538	24.7913	0	0	30.0246	45.2714	0	52.9147	34.5286	0	0	0	0	0	28.9009	2.38213	0	3.68435	3.33319	0	0	69.7196	0	18.8973	0	0	0	4.32471	0	12.1576	71.6525	0	0	0	0	9.21603	0	0	27.8364	15839.2	8.50729	0	0
Bacteria	Firmicutes	Bacilli	Lactobacillales	Streptococcaceae	Streptococcus	Streptococcus_agalactiae	86.7519	53.5493	0	0	45.741	36.5892	2911.88	77.8857	6.39418	0	0	0	2119.6	0	2099.8	0	1.59831	43.4753	23.3323	0	0.724423	43.7774	3.26479	13054.7	0	0	0	5.98806	2.12102	12.6252	53.972	0	11.6734	0	1.68182	5.2663	0	0	36.0842	26374	34.0292	0	61.1577
Bacteria	Firmicutes	Bacilli	Lactobacillales	Streptococcaceae	Streptococcus	Streptococcus_suis	75.9079	126.932	0	0	16.5051	17.3644	4.63921	12.4855	0	0	2.36837	0	1.96077	0	18.9351	0	0	2.21061	0	0	1.44885	1.08092	2.17653	155.28	1.02219	0	0	0.33267	1.41401	5.14359	15.8194	0	0	0	0.560608	1.97486	0	0.51352	3.09293	1133.27	0.945255	0	11.4671
Bacteria	Firmicutes	Bacilli	Lactobacillales	Streptococcaceae	Streptococcus	Streptococcus_infantis	40.2777	126.932	0	0	0.225325	1.24031	0	1.1891	0	0	2.36837	0	0	0	0.996584	0	0	0	0	2.77996	0	0	0	0.0672501	0	0	0	0.33267	0	6.54639	0.930552	0	0	0	0	0	0	0.51352	15.4646	133.095	2.83576	0	0
Bacteria	Firmicutes	Bacilli	Lactobacillales	Streptococcaceae	Streptococcus	Streptococcus_pseudoporcinus	30.9828	18.8414	0	0.999642	20.9552	14.2636	0	0	5.11534	0	0	4.98682	11.7646	0	9.96584	0	1.59831	2.94748	0	1.38998	2.17327	76.7456	4.35306	165843	0	0	0	0.33267	68.5796	4.676	8.37497	0	0	2.02772	1.12122	2.63315	0	0	7.21684	4217.18	2.83576	0	141.427
Bacteria	Firmicutes	Bacilli	Lactobacillales	Streptococcaceae	Streptococcus	Streptococcus_pneumoniae	26.3354	5501.69	1.75201	1.99928	11.7732	17.3644	6.18562	87.3985	21.1008	8.57901	4.73674	2.49341	7.84309	2.80561	20.9283	2.38213	10.389	120.847	6.66638	2.77996	0.724423	8.64739	6.52959	152.792	4.08876	1.80746	8.12883	3.99204	45.9554	8.88439	13.9583	0	11.6734	6.75906	8.40911	5.92459	1.55709	2.05408	16.4956	2842.5	15.1241	3.49374	35.3568
Bacteria	Firmicutes	Bacilli	Lactobacillales	Streptococcaceae	Streptococcus	Streptococcus_oralis	23.2371	3594.74	0	0	4.78816	8.06202	0	12.4855	1.27884	0	0	0	0	0	11.959	9.52852	0.799155	1.47374	0	0	0	11.8902	0	4.23675	0	0	0	1.66335	0	3.2732	11.1666	0	3.89112	0.675906	3.36365	7.24117	0	0	5.15488	2594.8	15.1241	0	129.96
Bacteria	Firmicutes	Bacilli	Lactobacillales	Streptococcaceae	Streptococcus	Streptococcus_canis	23.2371	21.8164	0	0	5.4078	6.82171	3.09281	33.2947	3.19709	2.85967	0	0	0	0	0.996584	0	0	0	0	0	9.4175	5.94508	3.26479	44.5195	0	0	0	0.99801	0	0	6.51386	0	0	0	0.560608	0	0	0	4.12391	1638.21	1.89051	0	0
Bacteria	Firmicutes	Bacilli	Lactobacillales	Streptococcaceae	Streptococcus	Streptococcus_pyogenes	23.2371	32.7246	0	4.99821	47.2056	31.6279	37.1137	37.4565	82.4849	0	2.36837	0	0	0	12.9556	2.38213	7.19239	6.63183	3.33319	1.38998	0	64.8554	7.61785	42.0313	3.06657	0	5.41922	57.5519	65.0446	8.41679	10.2361	0	23.3467	5.40725	1.12122	5.2663	151.817	0	1.03098	10293	15.1241	0	37.268
Bacteria	Firmicutes	Bacilli	Lactobacillales	Streptococcaceae	Streptococcus	Streptococcus_acidominimus	12.3931	11.8998	1.75201	0	1.35195	6.20156	1.5464	3.56729	0	0	0	0	0	0	2.98975	0	0	39.0541	0	0	0	0	0	22.9323	0	0	2.70961	0	0	2.338	3.72221	0	0	0	0.560608	0.658288	0	0	3.09293	750.756	1.89051	0	0
Bacteria	Firmicutes	Bacilli	Lactobacillales	Streptococcaceae	Streptococcus	Streptococcus_sp. HMSC034E03	4.64742	517.643	0	0	0.619644	0	0	0.594548	0.639418	0	0	0	0	0	0	0	0	0	0	1.38998	0	0	0	10.9618	0	0	0	0	0	0	1.8611	2.25576	0	0	1.68182	0.658288	0	0	2.06195	136.544	0	0	0
Bacteria	Firmicutes	Bacilli	Lactobacillales	Streptococcaceae	Streptococcus	Streptococcus_sp. HMSC071D03	3.09828	555.326	0	0	0.225325	0.620156	0	0.594548	0	0	0	0	1.96077	0	3.98634	0	0	0	0	0	0	1.08092	0	0.20175	0	0	0	0.33267	0	0.4676	0.930552	0	0	0	0	0	0	0	2.06195	109.894	0	0	0
Bacteria	Firmicutes	Bacilli	Lactobacillales	Streptococcaceae	Streptococcus	Streptococcus_sp. SK643	1.54914	976.778	0	0	0.225325	0.620156	1.5464	0	0	0	0	0	0	0	0	1.19106	0	0	0	0	0	0.540462	0	0.0672501	0	0	0	0	0	0.4676	0	0	0	0	0	0	0	0	0	44.8353	0	0	0
Bacteria	Firmicutes	Bacilli	Lactobacillales	Streptococcaceae	Streptococcus	Streptococcus_gallolyticus	12.3931	10.9082	0	0	4.78816	8.68218	0	43.402	0	0	0	0	5.88232	0	7.97267	0	0	3.68435	0	0	0	0	0	41.8295	0	0	16.2577	0	0.707006	1.8704	21.4027	0	0	0	0	0	0	0	7.21684	3847.37	0	0	0
Bacteria	Firmicutes	Bacilli	Lactobacillales	Streptococcaceae	Streptococcus	Streptococcus_gordonii	10.844	148.748	0	0	1.97159	3.72093	1.5464	86.2094	5.75476	0	0	0.831137	0	0	2.98975	0	0	0.73687	0	0	0	6.48554	0	7.73376	0	0	0	0	0	1.8704	3.72221	0	0	0	0	1.97486	0	0.51352	2.06195	829.767	0.945255	0	0
Bacteria	Firmicutes	Bacilli	Lactobacillales	Streptococcaceae	Streptococcus	Streptococcus_mitis	10.844	47403	0	0	2.47858	5.5814	0	2.97274	0	0	0	5.81796	5.88232	0	9.96584	2.38213	0	2.21061	0	4.16994	0	1.08092	1.08826	2.152	0	0	0	0	0	5.14359	3.72221	0	1.94556	0.675906	20.7425	0	0	0	1.03098	945.931	2.83576	0	0.955589
Bacteria	Firmicutes	Bacilli	Lactobacillales	Streptococcaceae	Streptococcus	Streptococcus_salivarius	9.29485	27.7663	0	0	1.63361	4.96125	3.09281	4.75638	1.91825	0	2.36837	0.831137	0	0	1.99317	7.14639	0	0	0	11.1199	0	7.026	0	2.21925	3.06657	1.80746	0	2.32869	0	1.8704	0.930552	4.51153	1.94556	0.675906	2.24243	0	2.33564	0	14.4337	470.457	1.89051	0	14.3338
Bacteria	Firmicutes	Bacilli	Lactobacillales	Streptococcaceae	Streptococcus	Streptococcus_thermophilus	7.74571	24.7913	0	0	0.732307	2.48062	0	2.97274	2.55767	0	26.0521	0	1.96077	0	1.99317	3.57319	0.799155	887.928	0	2.77996	0	1.62139	0	99.8663	0	0	0	0	0	10.2872	5.58331	2.25576	0	0	1.68182	0.658288	0	0	2.06195	720.187	2.83576	0.873434	0
Bacteria	Firmicutes	Bacilli	Lactobacillales	Streptococcaceae	Streptococcus	Streptococcus_mutans	7.74571	2.97496	0	0	1.97159	1.86047	1.5464	2.37819	2.55767	0	0	0	0	0	0	0	0	1.47374	0	0	0	0	0	0.874251	0	0	2.70961	0.66534	0	0	2.79166	0	0	0	0	0.658288	0	0	0	1071.19	0	0	0
Bacteria	Firmicutes	Bacilli	Lactobacillales	Streptococcaceae	Streptococcus	Streptococcus_sanguinis	6.19656	98.1737	0	0.999642	3.71786	3.72093	9.27843	8.91822	0.639418	0	0	0	0	0	4.98292	0	0.799155	0.73687	0	0	0.724423	1.08092	2.17653	1.68125	0	0	0	0.99801	0	0	5.58331	0	1.94556	0.675906	0	0	0	1.02704	8.24781	1123.39	0	0	0
Bacteria	Firmicutes	Bacilli	Lactobacillales	Streptococcaceae	Streptococcus	Streptococcus_koreensis	6.19656	89.2488	0	0	0.225325	0	3.09281	1.78364	0	0	2.36837	0	0	0	0	0	0	0	0	0	0	0	0	0.0672501	0	0	0	0.33267	0	0	0	0	0	0	0	0	0	0.51352	0	107.699	0	0	0
Bacteria	Firmicutes	Bacilli	Lactobacillales	Streptococcaceae	Streptococcus	Streptococcus_porcinus	4.64742	5.94992	0	0	16.2234	3.72093	0	0.594548	0	0	0	0.831137	3.92155	0	3.98634	0	0	0	0	0	0	4.32369	0	36.9203	0	0	0	0	0	0	0	0	0	0	0	0	0	0	0	43.5812	1.89051	0.873434	15.2894
Bacteria	Firmicutes	Bacilli	Lactobacillales	Streptococcaceae	Streptococcus	Streptococcus_lutetiensis	4.64742	0	0	0	0.225325	1.24031	0	0.594548	0	0	0	0	0	0	0.996584	0	0	0	0	0	0	0	0	0.739751	0	0	0	0	0	0	0	0	0	0	0	0	0	0	0	380.787	0	0	0
Bacteria	Firmicutes	Bacilli	Lactobacillales	Streptococcaceae	Streptococcus	Streptococcus_gwangjuense	3.09828	1123.54	0	0	0.337988	0.620156	0	0	0	0	0	0	1.96077	0	0	0	0	0	0	0	0	0	0	7.80101	0	0	0	0	0	0	2.79166	0	0	0	1.12122	0	0	0	0	157.707	0	0	0
Bacteria	Firmicutes	Bacilli	Lactobacillales	Streptococcaceae	Streptococcus	Streptococcus_halotolerans	3.09828	8.92488	0	0	0.844969	0	3.09281	0.594548	0	0	0	0	0	0	0.996584	0	0	0	0	0	0	0	0	0.47075	0	0	0	0.66534	0	0.4676	0	0	0	0	0.560608	0	0	0	0	92.8059	0	0	0
Bacteria	Firmicutes	Bacilli	Lactobacillales	Streptococcaceae	Streptococcus	Streptococcus_himalayensis	3.09828	17.8498	0	0	0.394319	1.24031	0	0.594548	0	0	0	0	0	0	0	0	0	0	0	0	0	0	0	0.269	0	0	0	1.33068	0	0	0.930552	0	0	0	0	0	0	0	0	73.8372	0	0	2.86677
Bacteria	Firmicutes	Bacilli	Lactobacillales	Streptococcaceae	Streptococcus	Streptococcus_pluranimalium	3.09828	9.91653	0	0	0.732307	1.86047	0	0.594548	0	0	0	0	0	0	2.98975	0	0	0.73687	0	0	0	0	0	0.807001	0	0	0	0	0	0.935199	5.58331	2.25576	0	0	0	0.658288	0	0	2.06195	603.552	0.945255	0	0
Bacteria	Firmicutes	Bacilli	Lactobacillales	Streptococcaceae	Streptococcus	Streptococcus_parasanguinis	3.09828	89.2488	0	0	1.18296	2.48062	0	5.94548	0	0	0	0	3.92155	0	0	0	0	0	0	4.16994	0	1.08092	0	0.941501	0	0	0	0	0	1.8704	0.930552	0	0	0	0.560608	0	0	0	2.06195	535.202	0	0	0
Bacteria	Firmicutes	Bacilli	Lactobacillales	Streptococcaceae	Streptococcus	Streptococcus_iniae	3.09828	14.8748	0	0	5.06982	0.620156	0	0.594548	0	0	0	0	0	0	0	0	0	0	0	0	0	0	0	10.222	0	0	0	0.33267	0	0	1.8611	0	0	1.35181	1.12122	0	0	0	1.03098	108.012	0	0	0
Bacteria	Firmicutes	Bacilli	Lactobacillales	Streptococcaceae	Streptococcus	Streptococcus_pasteurianus	1.54914	3.96661	0	0	4.11218	11.1628	1.5464	0.594548	0	0	0	0	0	0	1.99317	0	0	0.73687	0	0	0	0	0	5.71625	0	0	0	0	0	1.4028	13.0277	0	0	0	0	0.658288	0.778547	0	0	308.674	0	0	0
Bacteria	Firmicutes	Bacilli	Lactobacillales	Streptococcaceae	Streptococcus	Streptococcus_pantholopis	1.54914	3.96661	0	0	0	0	0	0.594548	0	0	0	0	0	0	0	0	0	0	0	0	0	0	0	0.33625	0	0	0	0	0	0	0	0	0	0	0	0	0	0	0	93.1195	0	0	0.955589
Bacteria	Firmicutes	Bacilli	Lactobacillales	Streptococcaceae	Streptococcus	Streptococcus_troglodytae	1.54914	4.95827	0	0	0.0563313	0	0	0	0	0	0	0	0	0	0.996584	0	0	0	0	0	0	0	0	0.47075	0	0	0	0	0	0	0	0	0	0	0	0	0	0	0	83.0864	0	0	0
Bacteria	Firmicutes	Bacilli	Lactobacillales	Streptococcaceae	Streptococcus	Streptococcus_uberis	1.54914	8.92488	0	0	0.45065	0	0	1.1891	0	0	0	0	5.88232	0	0	0	0	0	9.99956	0	0	0.540462	0	3.83325	0	0	0	0	0	0	0	0	0	0	0	1.31658	0	0	0	59.5714	0	0	0
Bacteria	Firmicutes	Bacilli	Lactobacillales	Streptococcaceae	Streptococcus	Streptococcus_cristatus	1.54914	37.6828	36.7921	0	0.844969	0.620156	0	0.594548	0.639418	0	0	0	0	56.1121	0	0	37.5603	0.73687	0	0	0	1.08092	0	0	0	0	0	0.66534	0	2.8056	2.79166	0	0	0	0	0	0	0	1.03098	255.687	0.945255	0	0
Bacteria	Firmicutes	Bacilli	Lactobacillales	Streptococcaceae	Streptococcus	Streptococcus_ruminantium	1.54914	7.93322	0	0	1.97159	2.48062	0	2.37819	0	0	0	0	0	0	0	0	0	2.21061	0	0	0	0	0	0.672501	0	0	0	0	0	0	0	0	0	0	0	0	0	0	0	243.459	0	0	31.5345
Bacteria	Firmicutes	Bacilli	Lactobacillales	Streptococcaceae	Streptococcus	Streptococcus_respiraculi	1.54914	1.98331	0	0	0.675975	0	0	0	5.75476	0	9.47348	0	0	0	0	0	0	0	6.66638	0	0	2.70231	1.08826	0.60525	1.02219	0	0	0.66534	0	0	0	0	0	0	1.68182	0	0	0.51352	0	33.7049	0	0	8.6003
Bacteria	Firmicutes	Bacilli	Lactobacillales	Streptococcaceae	Streptococcus	Streptococcus_urinalis	1.54914	0	0	0	2.19692	4.96125	0	1.1891	0	0	0	0	3.92155	0	0	0	0	0	0	0	0	1.08092	1.08826	0.874251	1.02219	0	0	1.33068	0	0.935199	2.79166	0	0	0	0	0.658288	0	0	0	3837.02	0.945255	0	0
Bacteria	Firmicutes	Bacilli	Lactobacillales	Streptococcaceae	Streptococcus	Streptococcus_chenjunshii	1.54914	0.991653	0	0	0.394319	0	1.5464	0.594548	0	0	0	0	0	0	0	0	0	0	0	0	0	1.62139	0	21.789	0	0	0	0	0	0	0	0	0	0	0	0	0	0	1.03098	166.016	0	0	0
Bacteria	Firmicutes	Bacilli	Lactobacillales	Streptococcaceae	Streptococcus	Streptococcus_equinus	1.54914	12.8915	1.75201	0	2.8729	0.620156	1.5464	1.1891	0	0	0	0	0	0	0	0	0	0	0	1.38998	0	0	0	1.883	1.02219	0	0	3.99204	0	0	3.72221	0	0	0.675906	0	0	7.78547	0	3.09293	393.955	1.89051	0	0
Bacteria	Firmicutes	Bacilli	Lactobacillales	Streptococcaceae	Streptococcus	Streptococcus_peroris	1.54914	97.182	0	0	0.281656	2.48062	0	2.97274	0	0	0	0	0	0	0.996584	0	0.799155	0	0	2.77996	0	2.70231	0	0.47075	0	0	0	0	0	0.4676	1.8611	0	0	0	0	0	0	0	0	137.798	0	0	3.82236
Bacteria	Firmicutes	Bacilli	Lactobacillales	Streptococcaceae	Lactococcus	Lactococcus_lactis	6.19656	0	8.76003	0	0.788638	1.86047	0	0	1.27884	2.85967	16.5786	0	0	0	0	0	0	0	0	0	2.89769	1.08092	0	1027.92	5.11095	0	0	1.99602	0	129.525	0	0	0	1.35181	0	0	0	0.51352	0	3.91917	0	0	0.955589
Bacteria	Firmicutes	Bacilli	Lactobacillales	Streptococcaceae	Lactococcus	Lactococcus_piscium	4.64742	0	0	0	0.281656	0	0	0	0	0	0	0	0	0	0	0	0	0	0	0	0	0	0	0.0672501	0	0	0	0	0	10.2872	0	0	0	1.35181	0	0	0	0	0	2.19474	0	0	0
Bacteria	Firmicutes	Bacilli	Lactobacillales	Enterococcaceae	Enterococcus	Enterococcus_faecium	34.0811	0.991653	14.016	0	7.60472	9.30234	0	60.6439	4.47593	0	0	0	0	5.61121	27.9044	0	2.39746	18.4217	0	2.77996	14.4885	2.70231	1.08826	971.696	0	0	0	0	31.8153	60.3203	1.8611	2.25576	0	2.02772	6.16668	4.60802	0	2.05408	4.12391	157.864	8.50729	0	22.9341
Bacteria	Firmicutes	Bacilli	Lactobacillales	Enterococcaceae	Enterococcus	Enterococcus_faecalis	12.3931	3.96661	17.5201	7.99714	4560.86	210.853	20.1033	70.7512	11.5095	25.737	28.4204	8.31137	939.21	16.8336	8073.33	38.1141	4.79493	13044.8	23.3323	77.839	2564.46	15.1329	11.9709	959591	16.3551	11.7485	21.6769	79.5081	33.2293	29790.3	8.37497	24.8134	17.5101	2.02772	775.32	277.798	15.5709	35.4329	46.3939	321.685	17.0146	16.5953	20.0674
Bacteria	Firmicutes	Bacilli	Lactobacillales	Enterococcaceae	Vagococcus	Vagococcus_teuberi	1.54914	0	0	0	0.112663	0	0	0	0	0	0	0	0	0	0	0	0	0	0	0	1.44885	1.08092	0	0.538	0	0	0	0.99801	0	0	0	0	0	0	0	0	0	0	0	0	0	0	0
Bacteria	Firmicutes	Bacilli	Lactobacillales	Carnobacteriaceae	Dolosigranulum	Dolosigranulum_pigrum	7.74571	65.4491	0	0	1.97159	1.24031	0	0	0.639418	0	2.36837	0	0	0	1.99317	0	0	0	0	0	0.724423	21.6185	0	1.14325	0	0	5.41922	0.66534	0	0.4676	0	0	0	2.02772	0.560608	0.658288	0	0	0	309.301	0	0	0
Bacteria	Firmicutes	Bacilli	Lactobacillales	Lactobacillaceae	Weissella	Weissella_jogaejeotgali	3.09828	0	0	0	0.168994	0	0	0	0	0	0	0	0	0	0	0	0	0	0	0	0	0	0	0.269	0	0	0	0	0	0	0	0	0	0	0	0	0	0	0	0.156767	0	0	0
Bacteria	Firmicutes	Bacilli	Lactobacillales	Lactobacillaceae	Lactobacillus	Lactobacillus_iners	1.54914	2.97496	791.906	0	153.221	60121.6	18.5569	345055	528.799	5.71934	1364.18	20406.1	0	44.8897	7.97267	52.4068	11734	193232	496.645	1118.94	783.826	145828	15.2357	1093.08	1217.43	0.903729	1547.19	45.5758	266663	14754.6	2.79166	0	5.83668	27096.4	259.001	56818.8	114.446	1.02704	25453.8	203.797	30234	158.965	452350
Bacteria	Firmicutes	Bacilli	Lactobacillales	Aerococcaceae	Eremococcus	Eremococcus_coleocola	3.09828	54.5409	0	0	2.76023	1.24031	0	1.78364	5.11534	0	0	0	0	0	0	0	0.799155	1.47374	0	0	0.724423	16.7543	1.08826	1.076	0	0	0	27.9443	0	2.8056	0.930552	0	0	0	0	0.658288	0	0.51352	4.12391	161.47	0	0	8.6003
Bacteria	Firmicutes	Bacilli	Bacillales	Staphylococcaceae	Staphylococcus	Staphylococcus (genus)	15.4914	31.7329	5.25602	2.99893	16.6177	10.5426	3.09281	4.16183	0.639418	0	11.8418	0	19.6077	16.8336	62.7848	21.4392	5.59408	8.10557	49.9978	4.16994	12.3152	12.9711	118.621	1552.27	0	0.903729	27.0961	8.31675	0.707006	7.48159	20.4721	4.51153	1.94556	663.74	440.077	25.6732	2.33564	20.0273	1.03098	15.8334	3.78102	18.3421	16.245
Bacteria	Firmicutes	Bacilli	Bacillales	Staphylococcaceae	Staphylococcus	Staphylococcus_epidermidis	398.129	8.92488	1.75201	47.9828	400.346	132.093	9.27843	4.75638	1.27884	2.85967	71.0511	0	641.173	8.41682	1623.44	97.6673	15.9831	66.3183	3.33319	73.669	63.0248	3.78323	182.828	311.906	1.02219	31.6305	27.0961	3.65937	3.53503	43.4868	60.4859	0	3.89112	6715.8	801.669	169.838	0	231.084	14.4337	0.627067	122.883	82.1028	5.73354
Bacteria	Firmicutes	Bacilli	Bacillales	Staphylococcaceae	Staphylococcus	Staphylococcus_aureus	103.792	70.4074	87.6003	69.975	3.54887	70.0776	171.651	33.8892	87.6003	214.475	198.943	55.6862	143.136	179.559	54.8121	101.24	67.129	41.2647	279.988	108.419	615.035	69.7196	78.355	47772.6	99.1525	69.5871	135.481	151.698	84.8408	46.76	54.9026	146.625	124.516	136.533	108.758	65.1705	82.526	88.839	71.1374	17.4011	61.4416	106.559	92.6922
Bacteria	Firmicutes	Bacilli	Bacillales	Staphylococcaceae	Staphylococcus	Staphylococcus_haemolyticus	12.3931	499.793	21.0241	17.9936	2.8729	75.0388	23.1961	52.3202	17.2643	34.316	30.7888	9.97365	27.4508	44.8897	10.9624	42.8783	51.1459	190.849	36.6651	27.7996	115.908	46.4797	82.7081	9859.13	21.466	8.13356	13.5481	37.9244	7.77707	88.3763	105.152	27.0692	75.8769	158.838	4374.42	214.602	15.5709	15.4056	58.7657	8.15187	38.7554	141.496	16.245
Bacteria	Firmicutes	Bacilli	Bacillales	Staphylococcaceae	Staphylococcus	Staphylococcus_capitis	3.09828	0	7.00802	0	1.91526	2.48062	1.5464	0.594548	0.639418	0	0	0	1.96077	0	0.996584	0	0	0	0	0	4.34654	0	0	4.304	5.11095	0	0	3.65937	0	0.4676	0	0	3.89112	27.0362	15.1364	5.92459	1.55709	0	0	3.60564	0	0	0.955589
Bacteria	Firmicutes	Bacilli	Bacillales	Staphylococcaceae	Staphylococcus	Staphylococcus_xylosus	1.54914	0	0	0	0.337988	0	0	0	0	0	0	0	0	0	0	0	0	0	0	0	0	2.16185	0	9.14601	0	0	0	0.99801	0	0	0	0	0	2.02772	0.560608	0	0	0	0	0	0	0	4.77795
Bacteria	Firmicutes	Bacilli	Bacillales	Staphylococcaceae	Gemella	Gemella_haemolysans	1.54914	13.8831	0	0	0.281656	0	0	0	0	5.71934	0	1.66227	0	0	0	0	0	0	0	4.16994	1.44885	7.026	0	0.269	2.04438	0	0	0.99801	0	0	0	0	0	0	0	0	1.55709	0	0	2.8218	0.945255	0	2.86677
Bacteria	Firmicutes	Tissierellia	Tissierellia (class)	Tissierellia (class)	Tissierellia (class)	Tissierellia (class)	4.64742	0	0	2.99893	19.209	12.4031	0	0.594548	18.5431	0	0	0.831137	0	0	4.98292	0	1.59831	0	0	0	0	2.16185	1.08826	14.526	0	0	0	0.33267	0	0.935199	2.79166	0	7.78225	2.70362	0	0	0	0	1.03098	752.01	1.89051	0	1.91118
Bacteria	Firmicutes	Tissierellia	Tissierellales	Peptoniphilaceae	Peptoniphilaceae (family)	Peptoniphilaceae (family)	46.4742	6.94157	0	2.99893	77.9062	58.9148	1.5464	0.594548	1.91825	5.71934	0	4.15569	1.96077	0	10.9624	0	8.7907	0	0	1.38998	0.724423	15.6734	54.4132	18.3593	0	0	2.70961	5.32272	0.707006	10.2872	10.2361	0	48.639	4.73134	0	7.89946	0.778547	0	4.12391	5303.73	18.9051	0	9.55589
Bacteria	Firmicutes	Tissierellia	Tissierellales	Peptoniphilaceae	Peptoniphilus	Peptoniphilus (genus)	69.7114	1.98331	0	6.9975	45.6283	14.2636	0	38.6456	0	0	0	0	1.96077	0	4.98292	1.19106	3.19662	0.73687	0	0	0	4.86416	7.61785	6.3215	0	0	0	5.65539	2.82803	4.676	2.79166	0	11.6734	4.05544	0	0	0.778547	0	3.09293	277.948	2.83576	0	0
Bacteria	Firmicutes	Tissierellia	Tissierellales	Peptoniphilaceae	Peptoniphilus	Peptoniphilus_sp. DNF00840	2241.61	83.2989	0	0.999642	1795.56	749.148	1.5464	10.7019	28.7738	5.71934	0	7.48024	56.8624	0	412.586	2.38213	64.7315	0.73687	6.66638	0	9.4175	338.329	187.181	2.5555	0	0	24.3865	77.5121	13.4331	163.66	133.069	0	264.596	20.9531	0.560608	70.4368	1.55709	0.51352	111.345	8690.52	78.4561	0.873434	43.9571
Bacteria	Firmicutes	Tissierellia	Tissierellales	Peptoniphilaceae	Peptoniphilus	Peptoniphilus_sp. HMSC062D09	88.3011	12.8915	1.75201	18.9932	130.125	57.0543	1.5464	183.715	74.1725	85.7901	246.31	48.206	17.647	0	15.9453	2.38213	3.99577	0.73687	0	0	1.44885	26.4826	23.9418	31.473	0	0	0	17.9642	1.41401	49.098	30.7082	2.25576	13.6189	6.75906	0.560608	3.94973	1.55709	1.54056	13.4027	1130.92	31.1934	0	20.0674
Bacteria	Firmicutes	Tissierellia	Tissierellales	Peptoniphilaceae	Peptoniphilus	Peptoniphilus_sp. BV3C26	17.0406	15.8664	0	0.999642	87.9895	68.8373	0	95.1276	4.47593	5.71934	0	0	1.96077	0	11.959	2.38213	7.99155	2.21061	0	1.38998	0.724423	14.5925	23.9418	9.75126	0	0	8.12883	1.99602	0.707006	9.81959	6.51386	2.25576	40.8568	1.35181	0.560608	3.94973	0.778547	1.54056	10.3098	4942.39	24.5766	0.873434	19.1118
Bacteria	Firmicutes	Tissierellia	Tissierellales	Peptoniphilaceae	Peptoniphilus	Peptoniphilus_harei	876.814	50.5743	1.75201	22.9918	744.869	287.752	1.5464	4.16183	8.95185	11.4387	0	2.49341	29.4116	0	170.416	1.19106	37.5603	0.73687	3.33319	1.38998	5.79539	129.711	122.974	2.75725	0	0	18.9673	53.5599	8.48408	69.2047	74.4442	2.25576	97.2781	22.9808	0	31.5978	1.55709	1.02704	61.8586	3816.02	44.427	0	0
Bacteria	Firmicutes	Tissierellia	Tissierellales	Peptoniphilaceae	Peptoniphilus	Peptoniphilus_lacrimalis	26.3354	9.91653	0	0.999642	90.637	75.659	0	12.4855	11.5095	71.4917	2.36837	11.6359	11.7646	0	12.9556	0	6.39324	0.73687	0	0	2.17327	32.9682	32.6479	61.063	0	0	56.9018	14.3048	7.77707	13.5604	12.0972	0	93.3869	9.46269	0	33.5727	2.33564	0.51352	6.18586	6886.14	81.2919	0	14.3338
Bacteria	Firmicutes	Tissierellia	Tissierellales	Peptoniphilaceae	Anaerococcus	Anaerococcus (genus)	6.19656	2.97496	0	2.99893	27.6023	58.9148	0	18.431	5.75476	0	4.73674	2.49341	0	0	0.996584	0	3.99577	0.73687	0	0	0	3.78323	6.52959	9.61676	0	0	2.70961	2.99403	0	4.2084	0	0	19.4556	1.35181	0	3.29144	0	0	2.06195	3036.89	11.3431	0	297.188
Bacteria	Firmicutes	Tissierellia	Tissierellales	Peptoniphilaceae	Anaerococcus	Anaerococcus_tetradius	37.1794	27.7663	0	1.99928	73.8503	66.3567	0	23.7819	26.8556	0	0	4.98682	0	0	14.9488	3.57319	3.19662	0	0	0	1.44885	44.8583	35.9127	17.1488	0	0	5.41922	12.3088	2.82803	6.07879	26.0555	0	11.6734	7.43497	0	11.1909	1.55709	0	62.8896	101585	371.485	0	11.4671
Bacteria	Firmicutes	Tissierellia	Tissierellales	Peptoniphilaceae	Anaerococcus	Anaerococcus_mediterraneensis	9.29485	37.6828	0	2.99893	222.34	122.791	0	2.37819	0	0	0	0.831137	5.88232	0	7.97267	1.19106	10.389	1.47374	0	0	2.17327	8.10693	22.8536	69.6038	0	0	2.70961	5.65539	1.41401	4.676	14.8888	2.25576	38.9112	3.37953	0	12.5075	0	0.51352	29.8983	2074.65	50.0985	0	0
Bacteria	Firmicutes	Tissierellia	Tissierellales	Peptoniphilaceae	Anaerococcus	Anaerococcus_hydrogenalis	6.19656	25.783	0	17.9936	57.4016	176.124	0	2.37819	21.1008	5.71934	0	59.8419	1.96077	0	3.98634	20.2481	19.1797	0	16.6659	2.77996	0	10.8092	44.6188	0.4035	0	0	10.8384	8.64942	3.53503	72.4779	5.58331	2.25576	70.0402	7.43497	0	11.8492	2.33564	0	2.06195	797.159	38.7554	0	17.2006
Bacteria	Firmicutes	Tissierellia	Tissierellales	Peptoniphilaceae	Anaerococcus	Anaerococcus_vaginalis	4.64742	5.94992	0	1.99928	18.7583	59.5349	0	11.2964	2.55767	2.85967	0	0.831137	1.96077	0	2.98975	0	6.39324	0	9.99956	0	0	1.08092	5.44132	30.397	0	0	8.12883	1.33068	2.82803	7.48159	3.72221	0	31.129	4.73134	0	3.94973	0	0.51352	7.21684	1725.69	13.2336	0	6.68913
Bacteria	Firmicutes	Tissierellia	Tissierellales	Peptoniphilaceae	Anaerococcus	Anaerococcus_octavius	4.64742	15.8664	1.75201	23.9914	31.3765	22.3256	1.5464	7.72912	0	2.85967	0	0.831137	0	0	46.8395	1.19106	3.19662	0	0	4.16994	0	4.86416	144.739	4.573	0	0	21.6769	3.3267	0	7.01399	16.7499	2.25576	0	22.3049	1.12122	3.29144	0	0	6.18586	765.022	19.8504	1.74687	2.86677
Bacteria	Firmicutes	Tissierellia	Tissierellales	Peptoniphilaceae	Anaerococcus	Anaerococcus_obesiensis	1.54914	15.8664	0	2.99893	26.532	88.0621	0	1.78364	0	5.71934	0	0.831137	0	0	9.96584	0	7.19239	0	0	0	0	3.24277	13.0592	67.3846	0	0	8.12883	1.99602	0.707006	9.35199	4.65276	2.25576	15.5645	3.37953	0	3.29144	0	0	4.12391	2116.67	9.45255	0	0.955589
Bacteria	Firmicutes	Tissierellia	Tissierellales	Peptoniphilaceae	Finegoldia	Finegoldia_magna	54.2199	133.873	8.76003	267.904	271.46	470.078	21.6497	20.8092	55.6294	60.053	7.10511	93.0874	33.3331	0	628.845	44.0694	331.649	2.94748	0	126.488	4.34654	36.2109	1932.76	49.2943	0	0	192.382	183.301	41.7134	221.642	358.263	15.7903	1381.35	465.699	1.68182	158.647	5.44983	3.59464	263.93	7694.11	225.916	5.24061	292.41
Bacteria	Firmicutes	Tissierellia	Tissierellales	Peptoniphilaceae	Ezakiella	Ezakiella_coagulans	10.844	9.91653	0	0.999642	407.5	29.1473	0	5.94548	14.7066	0	0	0.831137	0	0	9.96584	0	1.59831	0	0	0	0.724423	2.70231	30.4714	5.44725	0	0	0	0.99801	8.48408	0.935199	1.8611	0	7.78225	2.70362	0	0	8.56402	0	24.7434	1277.49	33.0839	0	22.9341
Bacteria	Firmicutes	Clostridia	Eubacteriales	Lachnospiraceae	Lachnoclostridium	Lachnoclostridium_Lachnospiraceae bacterium oral taxon 096	41.8268	0	0	0	0.563313	1.24031	0	17.2419	5.75476	0	0	0	0	0	0.996584	0	0.799155	0	0	0	0	4.86416	0	24.0755	0	0	0	0	0	0	0	0	0	0	0	0.658288	0	0	0	27.591	0.945255	0	7.64472
Bacteria	Firmicutes	Clostridia	Eubacteriales	Peptostreptococcaceae	Peptostreptococcaceae (family)	Peptostreptococcaceae (family)	3.09828	0	0	0	0.225325	0	0	0	0	0	0	0	0	0	0	0	0	0	0	0	0	0	0	0	0	0	0	0	0	0	0	0	0	0	0	1.31658	0	0	1.03098	13.7955	0	0	0
Bacteria	Firmicutes	Clostridia	Eubacteriales	Peptostreptococcaceae	Peptostreptococcus	Peptostreptococcus_anaerobius	15.4914	1.98331	0	0.999642	12.2802	12.4031	3.09281	3.56729	37.0862	0	0	98.9053	37.2547	0	1.99317	0	39.1586	2.21061	0	2.77996	0	249.693	4.35306	57.4315	0	0	10.8384	2.99403	0	21.042	6.51386	0	7.78225	2.02772	0	162.597	0	0	1.03098	589414	3.78102	0	25.8009
Bacteria	Firmicutes	Clostridia	Eubacteriales	Peptostreptococcaceae	Clostridioides	Clostridioides_difficile	7.74571	0	0	1.99928	7.3794	13.6434	1.5464	74.3185	10.2307	0	0	2.49341	0	0	0	2.38213	4.79493	2.94748	0	0	0	27.0231	1.08826	159.45	2.04438	1.80746	8.12883	8.98209	52.3185	4.2084	0.930552	2.25576	1.94556	0	0	6.58288	6.22838	0	3.09293	1284.23	10.3978	146.737	51.6018
Bacteria	Firmicutes	Clostridia	Eubacteriales	Clostridiaceae	Clostridium	Clostridium_disporicum	3.09828	0	5.25602	3.99857	0.957632	0	0	0	0	0	0	0	0	0	0	0	0	0	0	0	0	0	0	0	0	0	0	4.65738	0	3.7408	0	0	5.83668	0	0	31.5978	0	0	0	5.33007	0	0	0.955589
Bacteria	Firmicutes	Clostridia	Eubacteriales	Clostridiaceae	Clostridium	Clostridium_butyricum	1.54914	0	1.75201	2.99893	0.901301	0	0	0	0	2.85967	0	0	0	0	0	0	0	0	0	0	0.724423	0.540462	0	0	0	0	0	4.32471	0	1.8704	0	0	0	0	0.560608	10.5326	0	0	0	4.85977	0	0	0
Bacteria	Firmicutes	Erysipelotrichia	Erysipelotrichales	Erysipelotrichaceae	Solobacterium	Solobacterium_moorei	60.4165	0.991653	0	0	19.209	14.2636	0	14.8637	51.7929	0	37.8939	1.66227	1.96077	0	2.98975	0	0.799155	0.73687	0	0	0	56.7485	2.17653	40.619	0	0	2.70961	16.6335	1.41401	5.14359	6.51386	0	0	3.37953	0	0.658288	0.778547	0	13.4027	4255.75	83.1824	0	29.6233
Bacteria	Firmicutes	Negativicutes	Veillonellales	Veillonellaceae	Dialister	Dialister_micraerophilus	3.09828	0	1.75201	0.999642	14.5898	142.016	513.406	0.594548	4415.82	5.71934	111.313	35.7389	129.411	0	0	0	4.79493	0.73687	0	27.7996	0	467.499	3.26479	3.766	0	0	0	0.66534	1.41401	108.015	128.416	4.51153	36.9657	2.02772	0	64.5122	0	0	5.15488	1029.49	67.1131	0	321.078
Bacteria	Actinobacteria	Actinomycetia	Actinomycetia (class)	Actinomycetia (class)	Actinomycetia (class)	Actinomycetia (class)	1.54914	17.8498	0	0.999642	82.0747	15.5039	7.73202	0.594548	29.4132	0	11.8418	0	1.96077	0	10.9624	0	7.19239	0.73687	0	0	10.8663	42.156	56.5898	4.37125	0	0	0	11.9761	0	8.41679	19.5416	0	9.72781	9.46269	0	4.60802	0	0	12.3717	1071.19	6.61678	0	37.268
Bacteria	Actinobacteria	Actinomycetia	Micrococcales	Dermabacteraceae	Brachybacterium	Brachybacterium_muris	165.758	28.7579	127.896	9.99642	8.61869	118.45	409.797	158.744	209.729	68.6321	61.5776	132.982	301.959	98.1962	122.58	188.188	127.066	1.47374	149.993	189.037	25.3548	150.248	132.768	7.66651	35.7767	131.944	92.1268	21.6235	200.083	108.015	23.2638	69.9287	48.639	125.043	111	119.15	201.644	211.057	24.7434	36.8402	107.759	288.233	34.4012
Bacteria	Actinobacteria	Actinomycetia	Micrococcales	Micrococcaceae	Micrococcus	Micrococcus (genus)	4.64742	1.98331	0	0	1.57728	1.24031	0	0	0	0	0	0	0	0	0	0	0	0	0	0	0	0	0	0.1345	0	0	0	0	0	0.4676	0.930552	0	0	3.37953	1.12122	0	0	0	0	22.5744	0	0	0
Bacteria	Actinobacteria	Actinomycetia	Corynebacteriales	Corynebacteriaceae	Corynebacterium	Corynebacterium_jeikeium	15.4914	485.91	0	0	256.927	5.5814	0	1.1891	0	0	0	0	0	0	1.99317	1.19106	0	0	0	0	2.17327	3.24277	17.4122	0.0672501	0	0	2.70961	2.32869	0	3.2732	30.7082	0	3.89112	0.675906	0.560608	0	0	0	65.9825	27.2774	11.3431	0.873434	0
Bacteria	Actinobacteria	Actinomycetia	Corynebacteriales	Corynebacteriaceae	Corynebacterium	Corynebacterium_kefirresidentii	6.19656	7.93322	3.50401	4.99821	6.19644	9.92249	7.73202	0	0	8.57901	0	0	3.92155	2.80561	1.99317	21.4392	3.19662	0	0	12.5098	2.89769	4.86416	151.269	0.672501	0	0	0	14.6375	0	0.935199	18.611	0	0	284.556	8.96972	4.60802	0	0	6.18586	20.5365	4.72627	1.74687	4.77795
Bacteria	Actinobacteria	Actinomycetia	Corynebacteriales	Corynebacteriaceae	Corynebacterium	Corynebacterium_kroppenstedtii	1.54914	1.98331	0	17.9936	14.7588	26.0465	0	0	0	0	0	0	0	11.2224	0	10.7196	0.799155	0	0	8.33989	2.17327	2.16185	7.61785	0.0672501	0	0	138.19	0.66534	0	0.935199	2.79166	0	1.94556	4.05544	2.24243	0	0.778547	0	143.306	31.1966	0	0	0
Bacteria	Actinobacteria	Actinomycetia	Corynebacteriales	Corynebacteriaceae	Corynebacterium	Corynebacterium_amycolatum	1.54914	100.157	0	0	96.2138	3.72093	0	0	0	0	0	0	0	0	0	0	1.59831	0	0	0	1.44885	0	191.535	0	0	0	0	10.9781	1.41401	0	20.4721	4.51153	7.78225	5.40725	0	0	0	0	30.9293	49.8518	23.6314	0	0
Bacteria	Actinobacteria	Actinomycetia	Corynebacteriales	Lawsonellaceae	Lawsonella	Lawsonella_clevelandensis	1.54914	4.95827	0	3.99857	51.6558	390.078	3.09281	0.594548	0.639418	11.4387	4.73674	0.831137	1.96077	0	188.354	3.57319	1.59831	0	0	6.94991	0	0.540462	83.7964	0.672501	0	0	86.7076	2.32869	2.12102	184.234	15.8194	0	93.3869	0	1.68182	14.4823	0	0	38.1461	201.916	54.8248	0	0
Bacteria	Actinobacteria	Actinomycetia	Propionibacteriales	Propionibacteriaceae	Cutibacterium	Cutibacterium_acnes	12.3931	0	15.768	14.9946	5.5768	9.92249	1.5464	1.1891	1.91825	20.0177	2.36837	14.9605	9.80387	11.2224	2.98975	17.866	2.39746	9.57931	0	1.38998	0.724423	7.026	46.7954	1.41225	3.06657	12.6522	5.41922	0.66534	2.12102	3.2732	7.44442	11.2788	19.4556	36.4989	3.92425	4.60802	3.11419	9.24337	9.27879	111.461	12.2883	0.873434	3.82236
Bacteria	Actinobacteria	Actinomycetia	Bifidobacteriales	Bifidobacteriaceae	Bifidobacterium	Bifidobacterium_longum	3.09828	0	0	0	14.5898	5.5814	34.0209	23.1874	21.7402	0	0	0	7.84309	0	0.996584	550.272	2.39746	0	0	0	0	57.8294	1.08826	2.35375	0	0	8.12883	0	0	14.4956	1.8611	0	0	0	0	0.658288	9.34257	0	11.3407	436.439	5.67153	0	8.6003
Bacteria	Actinobacteria	Actinomycetia	Actinomycetales	Actinomycetaceae	Varibaculum	Varibaculum_cambriense	3.09828	7.93322	0	4.99821	255.237	80.6202	9.27843	6.54002	0	5.71934	11.8418	1.66227	0	0	150.484	1.19106	18.3806	0.73687	6.66638	1.38998	3.62212	1.08092	124.062	0.1345	0	0	124.642	11.3108	6.36306	30.8616	46.5276	2.25576	35.0201	4.73134	1.12122	2.63315	1.55709	0	15.4646	733.825	65.2226	0	3.82236
Bacteria	Actinobacteria	Coriobacteriia	Coriobacteriales	Atopobiaceae	Atopobium	Atopobium_deltae	6.19656	0	3.50401	0	110.24	8.06202	0	69.5621	234.666	0	94.7348	0	19.6077	0	3.98634	0	0.799155	0	3.33319	0	0.724423	88.6357	3.26479	1.2105	0	0	5.41922	0.66534	2.82803	2.8056	0.930552	0	219.848	16.2217	0	19.0904	0	0	1.03098	1577.86	88.854	0	190.162
Bacteria	Actinobacteria	Coriobacteriia	Coriobacteriales	Atopobiaceae	Atopobium	Atopobium_minutum	3.09828	0.991653	0	0.999642	0.563313	0	0	0	9.59127	0	0	0	23.5293	0	0	0	6.39324	0	0	0	0	535.598	1.08826	3.69875	0	0	0	0	0	4.2084	26.986	0	0	0	0	11.1909	1.55709	0	0	4.07594	0	0	131.871
Bacteria	Proteobacteria	Proteobacteria (phylum)	Proteobacteria (phylum)	Proteobacteria (phylum)	Proteobacteria (phylum)	Proteobacteria (phylum)	1.54914	0.991653	3.50401	1.99928	30.7569	1.86047	10.8248	6.54002	1.27884	0	0	0	0	2.80561	0.996584	1.19106	0.799155	0.73687	0	2.77996	0.724423	4.32369	2.17653	2.08475	3.06657	0	10.8384	0.66534	1.41401	1.4028	4.65276	2.25576	3.89112	0	0.560608	1.31658	0.778547	2.5676	0	48.4409	0	1.74687	13.3783
Bacteria	Proteobacteria	Gammaproteobacteria	Gammaproteobacteria (class)	Gammaproteobacteria (class)	Gammaproteobacteria (class)	Gammaproteobacteria (class)	4.64742	4.95827	101.616	1.99928	269.207	3.10078	30.9281	2.37819	35.168	17.158	16.5786	120.515	50.9801	11.2224	9.96584	197.717	7.19239	18.4217	13.3328	225.177	124.601	70.26	144.739	13.7863	22.4882	37.9566	27.0961	16.9662	168.975	6.07879	13.9583	4.51153	7.78225	3.37953	100.349	5.2663	20.2422	222.354	9.27879	33.2346	6.61678	6.98747	6.68913
Bacteria	Proteobacteria	Gammaproteobacteria	Pseudomonadales	Pseudomonadaceae	Pseudomonas	Pseudomonas_tolaasii	179.7	1068.01	826.947	1463.48	21.4059	145.116	589.18	708.701	1821.06	3631.78	4829.1	770.464	276.469	3532.26	140.518	1351.86	1733.37	1097.94	6429.72	959.087	757.747	747.999	698.666	11.1635	2488.01	140.078	4213.45	1723.56	1127.68	140.747	1554.95	2438.48	2978.65	171.004	728.229	196.17	191.523	1204.21	1947.51	148.301	171.091	393.045	1605.39
Bacteria	Proteobacteria	Gammaproteobacteria	Pseudomonadales	Moraxellaceae	Acinetobacter	Acinetobacter_idrijaensis	41.8268	57.5159	110.376	61.9778	0.732307	42.7907	184.022	42.2129	44.1198	271.669	239.205	59.8419	199.999	277.755	31.8907	77.4192	95.0994	45.6859	543.31	102.859	82.5843	58.9103	52.2367	2.08475	91.9972	67.7797	165.286	25.6156	86.2548	38.3432	53.972	157.903	89.4958	26.3603	45.4092	46.7384	64.6194	98.5959	84.5401	2.19474	31.1934	99.5715	94.6034
Bacteria	Proteobacteria	Gammaproteobacteria	Pseudomonadales	Moraxellaceae	Acinetobacter	Acinetobacter_baumannii	4.64742	0	0	0	19.547	6.82171	1.5464	34.4838	7.0336	0	2.36837	0	5.88232	0	0	0	3.19662	0	0	0	0	3.24277	0	127.842	1.02219	0	10.8384	0	48.0764	2.8056	0.930552	0	0	0	0	0.658288	0	0	2.06195	97.1954	6.61678	0	15.2894
Bacteria	Proteobacteria	Gammaproteobacteria	Pseudomonadales	Moraxellaceae	Acinetobacter	Acinetobacter_schindleri	1.54914	0	0	0	0.281656	0	0	0	0	0	0	0	0	0	0	0	0	0	0	0	0	0.540462	0	0	0	0	0	0	1.41401	0	0	0	0	0	0	0	0	0	0	0	0	0	0.955589
Bacteria	Proteobacteria	Gammaproteobacteria	Pseudomonadales	Moraxellaceae	Moraxella	Moraxella_osloensis	1.54914	0	0	0.999642	1.52094	0.620156	0	0	0	2.85967	0	0	0	0	0	7.14639	0.799155	6.63183	0	0	0	3.78323	5.44132	0	0	0	0	0	0.707006	13.0928	0.930552	11.2788	0	0.675906	0.560608	2.63315	0	0.51352	0	1.56767	0	3.49374	0
Bacteria	Proteobacteria	Gammaproteobacteria	Enterobacterales	Enterobacteriaceae	Klebsiella	Klebsiella (genus)	1.54914	0.991653	63.0722	0.999642	20.1666	1.24031	40.2065	1.78364	28.7738	2.85967	127.892	10.8048	907.838	0	850.086	0	61.5349	0.73687	3.33319	397.535	32.599	311.306	194.799	18.3593	2.04438	390.411	0	0.33267	6.36306	1.4028	9.30552	0	3.89112	0	0	0.658288	4.67128	7.70281	0	31.6669	8.50729	0	0.955589
Bacteria	Proteobacteria	Gammaproteobacteria	Enterobacterales	Enterobacteriaceae	Klebsiella	Klebsiella_pneumoniae	178.151	87.2655	140.16	135.951	950.759	117.209	737.635	42.8074	95.9127	280.248	265.257	98.0742	796.074	342.284	641.8	121.489	202.186	56.739	369.984	569.892	293.391	305.901	290.567	129.927	135.951	368.722	211.35	65.536	125.847	165.53	45.597	239.111	184.828	153.431	84.0911	206.702	326.99	134.029	80.4162	7.99511	221.19	386.058	128.049
Bacteria	Proteobacteria	Gammaproteobacteria	Enterobacterales	Enterobacteriaceae	Klebsiella	Klebsiella_oxytoca	10.844	3.96661	1299.99	1.99928	58.1339	4.34109	40.2065	1.1891	1.91825	2.85967	7.10511	5.81796	82.3525	16.8336	36.8736	8.33745	0.799155	104.635	26.6655	54.2093	21.7327	23.7803	17.4122	3.69875	8.17753	45.1865	0	0.33267	4.94904	13.0928	101.43	9.02305	0	6.08315	3.36365	10.5326	17.9066	5.64873	0	2.97857	15.1241	24.4562	5.73354
Bacteria	Proteobacteria	Gammaproteobacteria	Enterobacterales	Enterobacteriaceae	Escherichia	Escherichia_coli	3.09828	0	36.7921	75.9728	22840.3	3.72093	419.076	68.373	10.8701	0	4.73674	0	35.2939	0	105.638	1.19106	3.19662	2.21061	3.33319	0	2.17327	5.94508	1.08826	181.037	0	0	0	1.99602	2.82803	7.94919	9.30552	0	3.89112	0	1.12122	0.658288	3.11419	116.569	0	172.13	25.5219	3.49374	6.68913
Bacteria	Proteobacteria	Gammaproteobacteria	Xanthomonadales	Xanthomonadaceae	Stenotrophomonas	Stenotrophomonas_maltophilia	1.54914	0	0	0	0.901301	1.24031	0	0	0.639418	0	0	0	0	0	0	0	0	0	3.33319	0	0	0	0	0	0	0	0	0.99801	0	1.4028	0.930552	0	0	0	0	0	0	0	0	6.42744	0	0	2.86677
Bacteria	Proteobacteria	Alphaproteobacteria	Rhodobacterales	Rhodobacteraceae	Paracoccus	Paracoccus_mutanolyticus	7.74571	5.94992	0	7.99714	0	1.24031	12.3712	5.35093	11.5095	17.158	11.8418	4.98682	3.92155	2.80561	6.97609	7.14639	3.99577	2.21061	23.3323	4.16994	4.34654	3.78323	5.44132	0.0672501	8.17753	5.42238	10.8384	3.65937	4.24204	3.7408	0.930552	4.51153	13.6189	2.70362	5.60608	1.97486	7.78547	4.10816	3.09293	0.313534	1.89051	10.4812	8.6003
Bacteria	Proteobacteria	Alphaproteobacteria	Rhodobacterales	Rhodobacteraceae	Paracoccus	Paracoccus_yeei	1.54914	0	0	0	0	0	0	0	0	0	0	0	0	0	0	0	0	0	0	0	0	1.08092	0	0.0672501	0	0	0	0	0	0.4676	0	0	0	0	0.560608	0	0	0	0	0.4703	0	0	0
Bacteria	Proteobacteria	Betaproteobacteria	Burkholderiales	Oxalobacteraceae	Massilia	Massilia_flava	3.09828	0	0	0	0	0	0	1.78364	0	0	0	0	0	0	0	0	0	0	0	0	0	0	0	0	0	0	0	0	0	0	0	0	0	0	0	0	0	0	0	0.156767	0	0	0
Bacteria	Proteobacteria	Betaproteobacteria	Burkholderiales	Comamonadaceae	Comamonas	Comamonas_aquatica	1.54914	0	0	0	0.337988	1.24031	0	0.594548	0	2.85967	0	0	1.96077	0	0	0	0	0	0	0	0.724423	0	0	0	0	0	0	0	0	0.935199	0	0	0	0	1.12122	0	0	0	0	1.09737	0	0	0
Bacteria	Bacteroidetes	Bacteroidia	Bacteroidales	Prevotellaceae	Prevotella	Prevotella_timonensis	9.29485	1.98331	3.50401	22.9918	500.841	4791.32	0	7.13457	96.5521	531.898	0	27.4275	176.47	0	2.98975	10.7196	12.7865	16.948	29.9987	6.94991	2.89769	1481.95	553.927	2.35375	0	0	56.9018	0.66534	14.1401	911.351	905.427	6.76729	396.895	21.629	0	303.471	16.3495	0	53.6108	11536	419.693	0	0
Bacteria	Bacteroidetes	Bacteroidia	Bacteroidales	Prevotellaceae	Prevotella	Prevotella_buccalis	1.54914	1.98331	0	20.9925	95.0872	790.078	1.5464	1.78364	202.696	71.4917	0	3.32455	31.3724	0	2.98975	2.38213	3.19662	5.89496	0	0	0	118.361	63.1193	0.269	0	0.903729	10.8384	2.32869	2.12102	101.001	121.902	2.25576	48.639	3.37953	0.560608	36.8641	2.33564	0.51352	32.9912	7031.46	45.3722	0	0
Bacteria	Bacteroidetes	Bacteroidia	Bacteroidales	Rikenellaceae	Alistipes	Alistipes_putredinis	1.54914	0	0	0	0.225325	0	0	0	0	0	0	0	0	0	0	0	0	0	0	1.38998	0.724423	0	0	0	0	0	0	0	0	0	0	0	0	0.675906	0	0.658288	0	0	0	0.156767	0	0.873434	0
Bacteria	Bacteroidetes	Flavobacteriia	Flavobacteriales	Weeksellaceae	Elizabethkingia	Elizabethkingia (genus)	1.54914	0	0	0	0.112663	0	0	0	0	0	0	0.831137	0	0	0	0	0	0	0	0	0	0	0	0	1.02219	0	0	0	0	0	0	4.51153	0	0	0	0	0	0	0	0.313534	0	0.873434	0
Bacteria	Bacteroidetes	Flavobacteriia	Flavobacteriales	Weeksellaceae	Planobacterium	Planobacterium_Chryseobacterium taklimakanense	1.54914	0	0	0	0	0	0	0	0	0	0	0	0	0	0	0	0	0	0	0	0	0	2.17653	0	0	0	0	0	0	0	0	0	0	0	0	0	0	0	0	3.91917	0	0	0
Bacteria	Fusobacteria	Fusobacteriia	Fusobacteriales	Fusobacteriaceae	Fusobacterium	Fusobacterium_nucleatum	7.74571	1312.95	0	0	2.59124	20.4651	9.27843	0	3.83651	51.474	0	0	0	0	0	0	0	0.73687	3.33319	1.38998	0.724423	6.48554	2.17653	126.363	0	0	0	0.33267	0	84.1679	17.6805	6.76729	0	0	0	14.4823	0	9.24337	0	1.4109	181.489	0	36.3124
Eukaryota	Basidiomycota	Bigyra	Opalinata	Blastocystidae	Blastocystis	Blastocystis_hominis	3.09828	0	0	2.99893	0	0.620156	4.63921	0	0	0	0	0	0	14.028	0	0	0	1.47374	3.33319	0	0.724423	0.540462	1.08826	0	5.11095	1.80746	2.70961	0	2.12102	2.338	0	2.25576	1.94556	0	1.68182	1.31658	0	0.51352	0	0	0.945255	0	1.91118
Bacteria	Firmicutes	Bacilli	Lactobacillales	Streptococcaceae	Streptococcus	Streptococcus_sp. M334	0	2047.76	0	0.999642	0.788638	0.620156	0	1.78364	0	0	0	0	0	0	3.98634	2.38213	0	0.73687	0	1.38998	0	0	0	0	0	0	0	0	0	0	0	0	1.94556	0	0.560608	0	0	0	0	213.987	0	0	0
Bacteria	Firmicutes	Bacilli	Lactobacillales	Streptococcaceae	Streptococcus	Streptococcus_sp. HMSC070B10	0	1052.14	0	0	0.281656	0.620156	0	0	0	0	0	0	1.96077	0	2.98975	1.19106	0	0	0	0	0	0.540462	0	0	0	0	0	0	0	0	0.930552	0	0	0	0.560608	0	0	0	0	74.3075	0	0	22.9341
Bacteria	Firmicutes	Bacilli	Lactobacillales	Streptococcaceae	Streptococcus	Streptococcus_sp. NLAE-zl-C503	0	200.314	0	0	0.0563313	0	1.5464	1.1891	0	0	0	0	0	0	0	0	0	0	0	0	0	0	0	18.292	0	0	0	0	0	0	0	0	0	0	0	1.31658	0	0	0	41.5432	0	0	0
Bacteria	Firmicutes	Bacilli	Lactobacillales	Streptococcaceae	Streptococcus	Streptococcus_sp. oral taxon 058	0	157.673	0	0	0.225325	0	0	0	0	0	0	0	0	0	0	0	0	0	0	0	0	1.08092	0	0.4035	0	0	0	0	0.707006	0	0	0	0	0	0	0	0	0	0	27.7477	0	0	0
Bacteria	Firmicutes	Bacilli	Lactobacillales	Streptococcaceae	Streptococcus	Streptococcus_sp. HPH0090	0	150.731	0	0	0.0563313	0	0	0	0	0	0	0.831137	1.96077	0	0	0	0	0	0	2.77996	0	0	0	0.20175	0	0	0	0.66534	0	0	0.930552	0	0	0	0.560608	0	0	0	0	12.3846	0	0	0
Bacteria	Firmicutes	Bacilli	Lactobacillales	Streptococcaceae	Streptococcus	Streptococcus_sp. A12	0	17.8498	0	0	0.337988	0	0	1.1891	0	0	0	0	0	0	0.996584	0	0	0	0	0	0	1.62139	0	0.0672501	0	0	0	0	0	0.4676	1.8611	0	0	0	0	0	0	0	0	121.808	0	0	1.91118
Bacteria	Firmicutes	Bacilli	Lactobacillales	Streptococcaceae	Streptococcus	Streptococcus_sp. F0442	0	5.94992	1.75201	0	0.619644	0.620156	0	1.1891	0	0	0	0	0	0	0	0	0	0	0	1.38998	0	0	0	0.60525	0	0	0	0	0.707006	0.4676	0	0	0	0	0	0	0	0.51352	0	83.0864	0	0	2.86677
Bacteria	Firmicutes	Bacilli	Lactobacillales	Streptococcaceae	Streptococcus	Streptococcus_pseudopneumoniae	0	872.655	0	0.999642	0.168994	0	0	0	0	0	2.36837	0	1.96077	0	0	1.19106	0	0	0	0	0	0	0	0.20175	0	0.903729	0	0	0	0	0	0	0	0	1.12122	0	0	0	0	6.27067	0	0	0.955589
Bacteria	Firmicutes	Bacilli	Lactobacillales	Streptococcaceae	Streptococcus	Streptococcus_australis	0	127.923	0	0	0.675975	1.86047	1.5464	0	0	0	2.36837	0	0	0	0	0	0	0	0	0	0	0	0	0.20175	0	0	0	0	0	1.8704	0	0	0	0	0.560608	0	0	0	1.03098	107.385	0	0	0
Bacteria	Firmicutes	Bacilli	Lactobacillales	Streptococcaceae	Streptococcus	Streptococcus_vestibularis	0	41.6494	0	0	0.675975	1.24031	0	0	0	0	0	0	0	0	0	33.3498	0	0	0	1.38998	0	0	0	0	0	0	0	0	0	0	1.8611	0	0	0	0.560608	0	0	0	0	12.3846	0	0	0
Bacteria	Firmicutes	Bacilli	Lactobacillales	Streptococcaceae	Streptococcus	Streptococcus_marmotae	0	14.8748	0	0	3.49254	0	0	0	0.639418	0	0	0	0	0	0	0	0	63.3708	0	0	0	0	0	0.739751	0	0	0	0	0	0	0.930552	0	0	0	0	0	0	0	0	13.9522	0	0	0
Bacteria	Firmicutes	Bacilli	Lactobacillales	Streptococcaceae	Streptococcus	Streptococcus_ferus	0	12.8915	0	0	0.168994	0	1.5464	0	0	0	0	0	0	0	0	0	0	0	3.33319	0	0	0	0	70.4781	0	0	0	0	0	0	0	0	0	0	0	0	0	0	0	63.8041	0	0	7.64472
Bacteria	Firmicutes	Bacilli	Lactobacillales	Streptococcaceae	Streptococcus	Streptococcus_sobrinus	0	11.8998	0	0	0.563313	0	4.63921	1.1891	0	0	0	0	0	0	0	0	0.799155	0.73687	0	0	0	0	0	1.7485	0	0	0	0.33267	0	0.4676	1.8611	0	0	0	0	0.658288	0	0	3.09293	217.906	0	0	0
Bacteria	Firmicutes	Bacilli	Lactobacillales	Streptococcaceae	Streptococcus	Streptococcus_infantarius	0	7.93322	0	0	0.0563313	0	0	1.1891	0	0	0	0	0	0	0	0	0	0	0	0	0	0	0	0.47075	0	0	0	0	0	1.8704	0	0	0	0	0	0	0	0	0	755.616	0.945255	0	0
Bacteria	Firmicutes	Bacilli	Lactobacillales	Streptococcaceae	Streptococcus	Streptococcus_merionis	0	5.94992	0	0	0.225325	0.620156	0	0.594548	0	0	0	0	0	0	0	0	0	0	0	0	0	0	0	8.74251	0	0	0	1.66335	0	0	0	0	0	0	0	1.31658	0	0	0	76.9725	0	0	1.91118
Bacteria	Firmicutes	Bacilli	Lactobacillales	Streptococcaceae	Streptococcus	Streptococcus_parauberis	0	0.991653	0	0	0.225325	0	0	0	0	0	0	0	0	0	0	0	0	0	0	0	0	0	0	1.54675	0	0	0	0	0	28.5236	0.930552	0	0	0	0.560608	0	0	0	0	36.0564	0	0	0
Bacteria	Firmicutes	Bacilli	Lactobacillales	Aerococcaceae	Abiotrophia	Abiotrophia_sp. HMSC24B09	0	203.289	0	0	0.394319	0.620156	0	0	1.27884	0	0	0	0	0	0	0	0	0	0	0	0	0	0	0	0	0	0	7.31874	0	1.4028	0	0	0	0	0	0	0	0	0	29.7857	0	0	4.77795
Bacteria	Firmicutes	Bacilli	Lactobacillales	Aerococcaceae	Aerococcus	Aerococcus_urinae	0	0.991653	0	0.999642	0.168994	57.0543	0	0.594548	0	0	0	0	0	2.80561	0	0	0	1.47374	3.33319	1.38998	66.6469	2.16185	0	0.807001	1.02219	0	35.2249	0	2.12102	72.0103	16.7499	0	44.7479	1.35181	0	0	7.78547	0	14.4337	37.4673	0.945255	6.11404	5.73354
Bacteria	Firmicutes	Bacilli	Lactobacillales	Carnobacteriaceae	Granulicatella	Granulicatella_elegans	0	0.991653	0	0	0.732307	0	0	0.594548	31.9709	2.85967	0	0	1.96077	0	0	0	0	0	0	0	0	12.4306	0	0.874251	0	0	0	0.33267	0	0.4676	0	0	0	0	0	0	0	0	1.03098	0.627067	0	0	1.91118
Bacteria	Firmicutes	Bacilli	Lactobacillales	Lactobacillaceae	Lactobacillus	Lactobacillus_johnsonii	0	0.991653	196.225	3.99857	11.2099	11.783	496.396	0	3867.84	148.703	22468.7	7.48024	35.2939	159.92	0.996584	1937.86	47.9493	0	10532.9	59.7692	0.724423	34.0491	0	5.111	573.449	124.715	48.773	1216.57	0	21.9772	7.44442	15.7903	149.808	5.40725	179.955	178.396	2836.25	77.0281	0	3.2921	49.1532	204.384	0
Bacteria	Firmicutes	Bacilli	Lactobacillales	Lactobacillaceae	Leuconostoc	Leuconostoc (genus)	0	0.991653	1.75201	0	2.81656	0.620156	0	0	1.27884	0	0	0	0	0	0	0	0	2.21061	0	0	0	0	0	0.739751	1.02219	0	0	1.66335	0	13.5604	0	0	0	0	0	0	0.778547	0.51352	0	0.940601	0	0.873434	0
Bacteria	Firmicutes	Bacilli	Lactobacillales	Lactobacillaceae	Leuconostoc	Leuconostoc_citreum	0	0.991653	12.264	0	5.01348	0	0	0	4.47593	2.85967	0	0	0	0	0	0	0	0	0	0	0.724423	0.540462	0	0.1345	2.04438	0	0	0.66534	0	68.2695	0	0	0	0	0.560608	0	0	0	0	0.156767	0	0	0
Bacteria	Firmicutes	Bacilli	Lactobacillales	Lactobacillaceae	Weissella	Weissella_confusa	0	0.991653	0	0.999642	0.112663	0.620156	1.5464	0	0	0	0	0	0	0	0.996584	0	0	0	0	0	0	0.540462	0	0	0	0	0	2.66136	0	1.4028	0	0	0	0	0.560608	0	0.778547	0.51352	0	0.940601	0	0	0
Bacteria	Firmicutes	Bacilli	Lactobacillales	Lactobacillaceae	Limosilactobacillus	Limosilactobacillus_fermentum	0	0.991653	24.5281	8.99678	3.6052	0.620156	34.0209	0.594548	14.7066	31.4564	16.5786	2.49341	1.96077	2.80561	1.99317	51.2158	17.5814	0.73687	816.631	4.16994	1.44885	9.72831	0	1.54675	31.6879	5.42238	75.8691	976.386	0	14.9632	0	27.0692	5.83668	4.73134	25.2273	2.63315	48.2699	28.7571	1.03098	4.2327	0	24.4562	0.955589
Bacteria	Firmicutes	Bacilli	Lactobacillales	Lactobacillaceae	Lactiplantibacillus	Lactiplantibacillus_plantarum	0	0.991653	10.512	1.99928	6.25277	0	10.8248	0	0.639418	2.85967	343.414	1.66227	31.3724	0	0.996584	341.836	1.59831	0	189.992	5.55993	0	0.540462	0	5.85075	17.3772	0	0	222.224	0	17.3012	0	9.02305	0	2.70362	7.2879	0.658288	29.5848	4.10816	0	5.80037	2.83576	3.49374	2.86677
Bacteria	Firmicutes	Bacilli	Lactobacillales	Lactobacillaceae	Latilactobacillus	Latilactobacillus_curvatus	0	0.991653	1.75201	1.99928	0.732307	0	1.5464	0	0	5.71934	0	0.831137	0	0	0	0	0	1.47374	0	0	0	1.08092	0	0.672501	6.13314	0	8.12883	24.6176	0	0	0	0	0	1.35181	0	0	1.55709	0.51352	0	37.3105	0	1.74687	0
Bacteria	Firmicutes	Bacilli	Lactobacillales	Enterococcaceae	Enterococcus	Enterococcus_cecorum	0	0.991653	0	0	1.29562	0	0	0.594548	0	0	0	0	0	0	1.99317	0	0	2.94748	0	0	0.724423	0.540462	0	15.1313	1.02219	0	2.70961	17.9642	0.707006	23.8476	0	0	0	0	0.560608	0	0	0	0	55.4954	0	0	0
Bacteria	Firmicutes	Bacilli	Bacillales	Staphylococcaceae	Staphylococcus	Staphylococcus_hominis	0	31.7329	5.25602	34.9875	8.61869	1.86047	9.27843	0.594548	0	0	61.5776	2.49341	82.3525	123.447	31.8907	379.95	3.19662	8.84244	0	55.5993	2.17327	2.16185	1188.38	48.8908	0	0	16.2577	43.5798	0	3.7408	281.027	4.51153	3.89112	9816.18	2500.31	61.8791	0.778547	241.355	30.9293	1.09737	30.2482	58.5201	1.91118
Bacteria	Firmicutes	Bacilli	Bacillales	Staphylococcaceae	Staphylococcus	Staphylococcus_cohnii	0	7.93322	0	0	4.56283	0	0	0	0	0	0	0	0	0	0.996584	1.19106	0	0	3.33319	0	0	0.540462	1.08826	2.0175	0	0	0	0	0	0	0	2.25576	0	8.11087	0.560608	0	9.34257	1.54056	0	1.25413	0	0	2.86677
Bacteria	Firmicutes	Bacilli	Bacillales	Staphylococcaceae	Staphylococcus	Staphylococcus_lugdunensis	0	2.97496	0	0.999642	7.54839	1.24031	10.8248	8.32367	0	0	14.2102	0	0	0	2.98975	0	0	1.47374	0	0	11.5908	2.16185	8.70612	29.7918	0	1.80746	0	0.66534	0	1.8704	0	0	3.89112	20.9531	5.60608	0	0	0	1.03098	88.2597	0	0	7.64472
Bacteria	Firmicutes	Bacilli	Bacillales	Staphylococcaceae	Staphylococcus	Staphylococcus_carnosus	0	1.98331	0	0	0.112663	0	0	0	0	0	0	0	0	0	0	0	0	0	0	0	0	0	0	3.96775	0	0	0	0	0	0	0	0	0	2.02772	0	0	0.778547	0	0	0	0	0	0
Bacteria	Firmicutes	Bacilli	Bacillales	Staphylococcaceae	Staphylococcus	Staphylococcus_muscae	0	0.991653	0	0	0.0563313	0	0	0	62.0236	0	0	0	0	0	0	0	0	0	0	0	0	39.4537	0	0.672501	0	0	0	2.66136	0	0	0	0	0	0	0.560608	0	0	0	0	0	0	0	0
Bacteria	Firmicutes	Bacilli	Bacillales	Staphylococcaceae	Staphylococcus	Staphylococcus_caprae	0	0.991653	0	0	1.12663	0	0	0	0	0	0	0	3.92155	0	0.996584	1.19106	0	0	0	0	0	0	1.08826	13.1138	0	0	0	0	0	0.4676	0	0	0	18.2495	2.80304	0.658288	0	0	0	0	0	0.873434	0
Bacteria	Firmicutes	Bacilli	Bacillales	Staphylococcaceae	Gemella	Gemella_asaccharolytica	0	1.98331	0	0	7.94271	3.10078	0	4.16183	40.2833	0	113.682	29.0898	0	0	0	0	0	52.3177	0	0	0	136.737	1.08826	0.941501	0	0	0	0	0	20.1068	2.79166	0	0	5.40725	0.560608	8.55774	0.778547	0	2.06195	353.039	1.89051	0	95.5589
Bacteria	Firmicutes	Bacilli	Bacillales	Listeriaceae	Brochothrix	Brochothrix_thermosphacta	0	2.97496	0	0	0.168994	0	0	0	0	0	0	0	0	0	0	0	0	0	0	0	0	0	0	1.95025	0	28.0156	0	0	0	0	0.930552	0	33.0745	1.35181	38.1213	0	0	0	0	0.156767	0	0	0
Bacteria	Firmicutes	Bacilli	Bacillales	Bacillaceae	Bacillus	Bacillus_miscanthi	0	0.991653	0	0	0.168994	0	0	0	0	0	0	0	0	0	0	0	0	0	0	0	0	1.08092	0	0.1345	0	0	0	0.33267	0	0	0	0	0	0	0	0	1.55709	0	0	0.940601	0	0	0.955589
Bacteria	Firmicutes	Bacilli	Bacillales	Bacillaceae	Bacillus	Bacillus_marisflavi	0	0.991653	0	0	0.168994	0.620156	1.5464	0	7.67302	0	2.36837	0	0	0	0	0	0	0	0	0	0	3.78323	0	25.4205	0	0	0	2.99403	0	0	0	0	0	0	0	0	0	0	0	3.91917	0	0	0.955589
Bacteria	Firmicutes	Tissierellia	Tissierellales	Peptoniphilaceae	Peptoniphilus	Peptoniphilus_ivorii	0	1.98331	0	0.999642	12.7872	12.4031	0	0.594548	0.639418	0	0	0.831137	0	0	0.996584	1.19106	0	0	0	0	0.724423	2.16185	2.17653	0.269	0	0	0	0	0	1.8704	1.8611	0	0	0	0	1.97486	0.778547	0	2.06195	23.8286	4.72627	0	0.955589
Bacteria	Firmicutes	Tissierellia	Tissierellales	Peptoniphilaceae	Parvimonas	Parvimonas_micra	0	0.991653	0	0	4.5065	4.96125	0	0	3.19709	0	0	0	0	0	0	0	0	0	0	0	0	18.3757	1.08826	0.874251	0	0	0	0.66534	0	0	0.930552	0	0	1.35181	0	0.658288	0	0	4.12391	812.679	46.3175	0	5.73354
Bacteria	Firmicutes	Tissierellia	Tissierellales	Peptoniphilaceae	Parvimonas	Parvimonas_Tissierellia bacterium KA00581	0	0.991653	0	0	11.3789	50.8528	0	0	91.4368	0	9.47348	0	1.96077	0	3.98634	0	5.59408	0.73687	0	2.77996	0	1320.89	1.08826	2.08475	0	0	0	8.64942	0	0.4676	0	0	0	0	0	3.29144	0	3.08112	0	731.944	11.3431	0	891.565
Bacteria	Firmicutes	Negativicutes	Veillonellales	Veillonellaceae	Veillonella	Veillonella_parvula	0	29.7496	0	0	162.234	55.814	4.63921	4.75638	0	0	0	0	7.84309	0	28.9009	0	0	0	0	40.3095	10.8663	8.10693	0	0.60525	0	0	0	0.99801	0	0.4676	2.79166	0	0	3.37953	0	0.658288	0	0	71.1374	111371	71.8394	0	4.77795
Bacteria	Firmicutes	Negativicutes	Veillonellales	Veillonellaceae	Veillonella	Veillonella_atypica	0	11.8998	0	0	4.33751	0	0	0	0	0	0	0	58.8232	5.61121	100.655	4.76426	0	0	3.33319	329.426	0	6.48554	0	0	0	0	0	0	0.707006	0	82.8191	0	0	42.5821	0	0	0	0	0	87.0056	0	0	6.68913
Bacteria	Firmicutes	Negativicutes	Veillonellales	Veillonellaceae	Veillonella	Veillonella_tobetsuensis	0	3.96661	0	0	0.619644	0	1.5464	0	0	0	0	0	5.88232	0	16.9419	0	0	0	0	47.2594	0	5.40462	0	0	0	0	0	0	0	0.4676	6.51386	0	0	2.70362	0	0	0	0	0	176.99	0	0	2.86677
Bacteria	Firmicutes	Negativicutes	Veillonellales	Veillonellaceae	Veillonella	Veillonella_sp. T11011-6	0	0.991653	0	0	0.844969	1.24031	0	0	0	0	0	0	0	0	0	0	0	0	0	23.6297	0.724423	3.78323	0	0.1345	0	0	0	0	0	0	2.79166	0	0	0.675906	0	0	0	0	1.03098	437.85	0	0	2.86677
Bacteria	Firmicutes	Negativicutes	Veillonellales	Veillonellaceae	Negativicoccus	Negativicoccus_succinicivorans	0	7.93322	0	3.99857	10.5339	9.30234	1.5464	0	24.9373	2.85967	0	0	1.96077	0	1.99317	0	0	0	0	0	0.724423	25.9422	13.0592	0	0	0	0	3.65937	0	1.8704	13.0277	0	0	37.1748	0	1.97486	0	0	1.03098	28.3748	4.72627	0	158.628
Bacteria	Firmicutes	Clostridia	Eubacteriales	Clostridiaceae	Clostridium	Clostridium (genus)	0	1.98331	12.264	19.9928	12.2239	3.72093	0	0.594548	5.11534	0	0	4.15569	0	0	0.996584	0	1.59831	0.73687	0	0	0	10.2688	2.17653	0.269	1.02219	0	0	8.98209	1.41401	6.07879	0	4.51153	25.2923	1.35181	0	75.7031	0	0	0	82.7729	1.89051	0	3.82236
Bacteria	Firmicutes	Clostridia	Eubacteriales	Clostridiaceae	Clostridium	Clostridium_chauvoei	0	1.98331	1.75201	2.99893	0.225325	0	0	0	1.27884	0	0	0	0	0	0.996584	0	0	0	0	0	0	0	0	0.0672501	0	0	0	2.99403	0	0	0	0	5.83668	0	0	17.7738	0	0	0	3.44887	0	0	0.955589
Bacteria	Firmicutes	Clostridia	Eubacteriales	Clostridiaceae	Clostridium	Clostridium_botulinum	0	0.991653	8.76003	2.99893	1.85893	1.24031	0	0	2.55767	0	0	0	0	2.80561	0.996584	0	0	0	0	1.38998	0	0	0	0.0672501	0	0	0	5.65539	0.707006	1.8704	0.930552	0	0	0.675906	0	16.4572	2.33564	0	0	4.2327	0	0	1.91118
Bacteria	Firmicutes	Clostridia	Eubacteriales	Clostridiaceae	Clostridium	Clostridium_sp. CAG:253	0	0.991653	0	0	0.394319	0.620156	0	0	0	0	0	0	0	0	0	1.19106	0	0	0	0	0	0	0	0	0	0	0	0	0	1.8704	0	0	0	0	0	0.658288	0	0	0	11.7575	0	0	0
Bacteria	Firmicutes	Clostridia	Eubacteriales	Clostridiaceae	Clostridium	Clostridium_bornimense	0	0.991653	1.75201	1.99928	0.957632	0	0	0	0.639418	0	0	1.66227	0	0	0	0	0	0	0	0	0	0	1.08826	0	0	0	0	0.99801	0	0.935199	0	0	3.89112	0	0	9.21603	0	0	0	0.313534	0	0	0.955589
Bacteria	Firmicutes	Clostridia	Eubacteriales	Clostridiaceae	Clostridium	Clostridium_acetobutylicum	0	0.991653	0	0	0.788638	0.620156	0	0.594548	1.91825	0	0	0	0	0	0	0	0	0	0	0	0	0.540462	1.08826	0.0672501	0	0	0	1.99602	0	1.8704	0	0	0	0	0	2.63315	0	0	2.06195	6.58421	0	0	3.82236
Bacteria	Firmicutes	Clostridia	Eubacteriales	Lachnospiraceae	Mediterraneibacter	Mediterraneibacter_[Ruminococcus] torques	0	3.96661	0	0	0.112663	0	1.5464	0	0	0	0	0	0	0	0	0	0	0	0	0	0	0	0	0.0672501	0	0	0	0	0	0.4676	0	0	0	0	0	0	0	0	0	13.1684	0	0	0
Bacteria	Firmicutes	Clostridia	Eubacteriales	Lachnospiraceae	Oribacterium	Oribacterium_sinus	0	0.991653	0	0	0.619644	0	0	0	9.59127	0	0	0	0	0	0	0	0	0	0	0	0	0	0	0	0	0	2.70961	0	0	0.4676	1.8611	0	0	0	0	0	0	0	0	21.4771	0	0	0.955589
Bacteria	Firmicutes	Clostridia	Eubacteriales	Peptostreptococcaceae	Intestinibacter	Intestinibacter_bartlettii	0	0.991653	1.75201	0	1.40828	1.24031	0	0	0	0	0	0	0	0	0	0	0	0	0	0	0	0.540462	0	0.269	0	0	0	0.33267	0	0.4676	0	0	1.94556	0	0	5.2663	0	0	0	0.783834	0	0	0
Bacteria	Firmicutes	Clostridia	Eubacteriales	Oscillospiraceae	Mageeibacillus	Mageeibacillus_indolicus	0	0.991653	0	0	173.106	13.6434	0	94.5331	1869.66	0	667.88	0	39.2155	0	0	0	0.799155	0	0	0	2.17327	382.106	1.08826	5.58175	0	0	0	65.536	0	1.4028	0.930552	0	1.94556	8.11087	0	1.31658	0	0	1.03098	117.889	12.2883	0	561.887
Bacteria	Firmicutes	Clostridia	Eubacteriales	Oscillospiraceae	Ruminococcus	Ruminococcus_sp. CAG:330	0	0.991653	0	0	0.281656	0	0	0	2.55767	0	0	0	0	0	0	0	0	0	0	0	0	0	0	0.0672501	0	0	0	0	0	0	0	0	0	0	0	0	0	0	0	4.54624	0	0	0
Bacteria	Firmicutes	Clostridia	Eubacteriales	Clostridiales Family XIII. Incertae Sedis	Mogibacterium	Mogibacterium_pumilum	0	0.991653	0	0	3.32355	1.24031	0	0	5.75476	0	0	0	0	0	0	0	0.799155	0	0	0	0	2.16185	0	0.0672501	0	0	0	0	0	0	0.930552	0	0	0	0	0	0	0	0	386.117	2.83576	0	0.955589
Bacteria	Firmicutes	Clostridia	Eubacteriales	Clostridiales Family XIII. Incertae Sedis	Mogibacterium	Mogibacterium_diversum	0	0.991653	0	0	1.35195	0.620156	0	0	50.514	0	0	0	0	0	4.98292	0	0	24.3167	0	0	0	2.70231	0	0.4035	0	0	0	0	0	0.4676	0	0	3.89112	0	1.12122	0	0	0	31.9603	278.418	0.945255	0	127.093
Bacteria	Firmicutes	Clostridia	Eubacteriales	Peptococcaceae	Peptococcus	Peptococcus_niger	0	0.991653	0	0	28.56	21.0853	0	2.97274	137.475	5.71934	0	0.831137	9.80387	0	0.996584	0	3.19662	0	0	0	0	46.4797	0	0	1.02219	0	16.2577	0.66534	0	0.4676	0	0	0	18.2495	0	0.658288	0	0	1.03098	51.8898	19.8504	0	87.9142
Bacteria	Actinobacteria	Actinomycetia	Corynebacteriales	Corynebacteriales (order)	Corynebacteriales (order)	Corynebacteriales (order)	0	1.98331	0	0	3.26721	1.24031	0	0	0	0	0	0	1.96077	0	0.996584	0	0	0	0	0	2.17327	0	0	0	0	0	0	0	0	1.4028	2.79166	0	0	0	0	0	0	0	0	5.80037	0	0	0
Bacteria	Actinobacteria	Actinomycetia	Corynebacteriales	Corynebacteriaceae	Corynebacterium	Corynebacterium (genus)	0	181.473	0	2.99893	224.818	20.4651	3.09281	2.37819	4.47593	2.85967	0	0	0	2.80561	50.8258	21.4392	7.99155	0.73687	9.99956	1.38998	68.8202	6.48554	278.596	10.3565	2.04438	0	2.70961	29.9403	4.24204	5.61119	13.0277	0	25.2923	27.7122	0	6.58288	1.55709	0	47.4249	248.789	17.9598	0	7.64472
Bacteria	Actinobacteria	Actinomycetia	Corynebacteriales	Corynebacteriaceae	Corynebacterium	Corynebacterium_coyleae	0	2804.4	0	0	9.85797	83.1009	0	0	0	0	0	0	0	0	13.9522	4.76426	0	0.73687	9.99956	0	20.2839	0.540462	40.2658	0.20175	0	0	0	3.3267	7.77707	4.2084	0.930552	0	0	1.35181	0	0.658288	0	0	76.2923	23.515	10.3978	0	0
Bacteria	Actinobacteria	Actinomycetia	Corynebacteriales	Corynebacteriaceae	Corynebacterium	Corynebacterium_afermentans	0	125.94	0	11.9957	1.85893	3.10078	1.5464	0.594548	0	0	0	0	0	2.80561	11.959	7.14639	3.19662	0	0	1.38998	13.764	0	1561.66	0.20175	0	0	0	44.9104	2.12102	0	0	0	0	22.9808	0	0	0	0	4.12391	0.783834	6.61678	1.74687	0
Bacteria	Actinobacteria	Actinomycetia	Corynebacteriales	Corynebacteriaceae	Corynebacterium	Corynebacterium_simulans	0	105.115	0	0	72.4984	12.4031	78.8666	2.37819	0	0	0	0	0	0	23.918	0	0	2.21061	0	0	1.44885	7.56647	13.0592	41.8295	0	0	0	67.1993	0.707006	1.4028	0	0	0	4.05544	1.12122	0.658288	0	0	13.4027	68.1936	0.945255	0	0.955589
Bacteria	Actinobacteria	Actinomycetia	Corynebacteriales	Corynebacteriaceae	Corynebacterium	Corynebacterium_tuberculostearicum	0	96.1904	7.00802	25.9907	38.6996	66.9768	9.27843	0.594548	0	2.85967	2.36837	0	9.80387	5.61121	2.98975	9.52852	19.9789	6.63183	0	15.2898	5.79539	4.86416	1566.01	3.16075	0	0	13.5481	214.905	3.53503	3.7408	29.7777	2.25576	0	160.19	2.24243	23.6984	0	1.54056	93.8189	22.888	106.814	1.74687	0.955589
Bacteria	Actinobacteria	Actinomycetia	Corynebacteriales	Corynebacteriaceae	Corynebacterium	Corynebacterium_riegelii	0	91.2321	1.75201	0	18.5893	4.34109	0	0.594548	0	0	0	0	0	0	12.9556	2.38213	0	0	3.33319	0	23.1815	2.70231	10.8826	0.269	0	0	0	1.99602	1.41401	2.8056	2.79166	0	0	0.675906	0	0	0	0	10.3098	89.2003	7.56204	0	0
Bacteria	Actinobacteria	Actinomycetia	Corynebacteriales	Corynebacteriaceae	Corynebacterium	Corynebacterium_imitans	0	40.6578	0	0	7.49206	3.10078	0	0	0	0	0	0	0	0	11.959	0	0	0	3.33319	0	12.3152	0	19.5888	0	0	0	2.70961	1.99602	8.48408	0.4676	0	0	3.89112	0	0	0.658288	0	0	4.12391	19.7526	1.89051	0	0
Bacteria	Actinobacteria	Actinomycetia	Corynebacteriales	Corynebacteriaceae	Corynebacterium	Corynebacterium_aurimucosum	0	31.7329	1.75201	0	144.828	29.7675	6.18562	2.37819	0	0	0	0	0	0	3.98634	0	0	0.73687	9.99956	0	5.07096	3.24277	26.1183	0.807001	0	0	0	8.31675	0.707006	1.4028	9.30552	0	0	1.35181	0	0	0	0	260.837	11.6007	0	0	0
Bacteria	Actinobacteria	Actinomycetia	Corynebacteriales	Corynebacteriaceae	Corynebacterium	Corynebacterium_ureicelerivorans	0	31.7329	0	2.99893	4.39384	0	0	0	0	0	0	0	0	0	5.97951	0	1.59831	0	0	0	18.1106	0	91.4142	0	0	0	2.70961	6.98607	1.41401	0	0.930552	0	0	0.675906	0	0	0	0	3.09293	8.93571	0.945255	0	0
Bacteria	Actinobacteria	Actinomycetia	Corynebacteriales	Corynebacteriaceae	Corynebacterium	Corynebacterium_diphtheriae	0	27.7663	0	0	26.6447	1.24031	0	0	0	0	0	0	0	0	0.996584	0	0	2.21061	0	0	4.34654	0.540462	6.52959	0.4035	0	0	0	1.33068	0	2.338	3.72221	0	0	0	0	0	0	0	3.09293	17.4011	0	0	0.955589
Bacteria	Actinobacteria	Actinomycetia	Corynebacteriales	Corynebacteriaceae	Corynebacterium	Corynebacterium_timonense	0	17.8498	0	0	3.37988	0.620156	0	0	0.639418	0	0	0	0	0	3.98634	1.19106	0	0	0	1.38998	7.24423	0	10.8826	0.0672501	0	0.903729	0	2.32869	0	2.8056	0	0	0	2.02772	0	0	0	0	5.15488	1.25413	0	0	0
Bacteria	Actinobacteria	Actinomycetia	Corynebacteriales	Corynebacteriaceae	Corynebacterium	Corynebacterium_mycetoides	0	14.8748	0	0	2.64757	1.86047	0	0.594548	0	0	0	0	0	0	5.97951	0	0	0	0	0	6.51981	0	11.9709	0	0	0	0	0.66534	0.707006	0.4676	0	0	0	1.35181	0	0	0	0	5.15488	6.74097	0	0	0
Bacteria	Actinobacteria	Actinomycetia	Corynebacteriales	Corynebacteriaceae	Corynebacterium	Corynebacterium_striatum	0	14.8748	0	0	4596.8	5.5814	3.09281	0	0	0	0	0	0	0	2.98975	1.19106	0	0	0	0	4.34654	15.1329	25.0301	162.812	0	0	2.70961	6.98607	1.41401	2.338	13.0277	0	0	1.35181	1.12122	0	0	0	11.3407	18.9688	8.50729	1.74687	0
Bacteria	Actinobacteria	Actinomycetia	Corynebacteriales	Corynebacteriaceae	Corynebacterium	Corynebacterium_sanguinis	0	10.9082	0	0.999642	2.02793	0	0	0	0	0	0	0	0	0	4.98292	2.38213	0	0	0	0	1.44885	0	3.26479	0	0	0	0	1.66335	0	0.4676	0	0	0	0	0	0	0	0	1.03098	7.68157	0	0	0
Bacteria	Actinobacteria	Actinomycetia	Corynebacteriales	Corynebacteriaceae	Corynebacterium	Corynebacterium_tuscaniense	0	10.9082	0	0	26.0251	40.9303	0	0	0	0	0	0	0	0	10.9624	4.76426	0	0	9.99956	0	373.078	1.62139	4.35306	0.0672501	0	0	0	3.3267	5.65605	0.935199	0.930552	0	0	0.675906	0	0.658288	0	0	6.18586	16.774	5.67153	0	0
Bacteria	Actinobacteria	Actinomycetia	Corynebacteriales	Corynebacteriaceae	Corynebacterium	Corynebacterium_liangguodongii	0	9.91653	0	0	2.36591	1.24031	0	0	0	0	0	0	0	0	0.996584	2.38213	0	0	0	0	7.96866	1.08092	9.79438	0	0	0	0	0.66534	0	0	0	0	1.94556	0	0	0	0	0	5.15488	1.8812	0	0	0
Bacteria	Actinobacteria	Actinomycetia	Corynebacteriales	Corynebacteriaceae	Corynebacterium	Corynebacterium_pseudogenitalium	0	9.91653	3.50401	6.9975	4.16851	8.68218	6.18562	0	0	0	0	0.831137	3.92155	0	1.99317	1.19106	1.59831	0	0	0	0.724423	3.24277	275.331	1.54675	0	0	0	27.9443	0.707006	1.4028	1.8611	0	0	20.2772	1.12122	9.21603	0	0	12.3717	0.4703	12.2883	0	0
Bacteria	Actinobacteria	Actinomycetia	Corynebacteriales	Corynebacteriaceae	Corynebacterium	Corynebacterium_uterequi	0	8.92488	0	0	3.6052	0.620156	0	0	0	0	0	0	0	0	3.98634	0	0	0	0	0	1.44885	0	0	0	0	0	0	0.66534	1.41401	0	2.79166	0	0	0.675906	0	0	0	0	1.03098	18.0282	0.945255	0	0
Bacteria	Actinobacteria	Actinomycetia	Corynebacteriales	Corynebacteriaceae	Corynebacterium	Corynebacterium_yudongzhengii	0	8.92488	0	0	1.68994	0	0	0	0	0	0	0	0	0	6.97609	1.19106	0	0	0	0	2.17327	0	1.08826	0	0	0	0	0.99801	0	0	0	0	0	0	0	0	0	0	2.06195	36.6834	0	0	0
Bacteria	Actinobacteria	Actinomycetia	Corynebacteriales	Corynebacteriaceae	Corynebacterium	Corynebacterium_genitalium	0	8.92488	0	1.99928	2.64757	1.24031	0	0	0	0	0	0	0	0	7.97267	8.33745	0	0	0	0	14.4885	0	15.2357	0.0672501	0	0	0	0.33267	0.707006	0.4676	0	0	0	2.02772	0	0	0	0	0	21.9474	6.61678	0	0
Bacteria	Actinobacteria	Actinomycetia	Corynebacteriales	Corynebacteriaceae	Corynebacterium	Corynebacterium_minutissimum	0	7.93322	3.50401	0	15.9418	1.86047	0	1.1891	0	0	0	0	0	0	0.996584	3.57319	0.799155	0	0	0	2.17327	3.78323	23.9418	0.739751	0	0	2.70961	26.2809	0	0.4676	1.8611	0	0	1.35181	0	0	0.778547	0	11.3407	23.9853	0	0	0
Bacteria	Actinobacteria	Actinomycetia	Corynebacteriales	Corynebacteriaceae	Corynebacterium	Corynebacterium_sp. HMSC078H07	0	5.94992	0	0	5.97112	1.86047	0	0	0	0	0	0	0	0	0.996584	0	0	0	3.33319	0	2.17327	0.540462	2.17653	0.269	0	0	0	27.6116	0	0	1.8611	0	0	2.02772	0	0	0	0	6.18586	7.52481	0	0	0
Bacteria	Actinobacteria	Actinomycetia	Corynebacteriales	Corynebacteriaceae	Corynebacterium	Corynebacterium_sp. HMSC08A12	0	0.991653	0	0	5.12615	0	0	0	0	0	0	0	0	0	0	5.95532	1.59831	0	0	0	0.724423	0	6.52959	0	0	0	0	0	2.12102	1.4028	3.72221	0	0	0	0	0	0	0	12.3717	5.95714	1.89051	1.74687	0
Bacteria	Actinobacteria	Actinomycetia	Corynebacteriales	Corynebacteriaceae	Corynebacterium	Corynebacterium_glaucum	0	6.94157	0	0	4.16851	1.24031	0	1.78364	0	0	0	0	0	0	3.98634	7.14639	0	0	0	0	24.6304	0	6.52959	0	0	0	0	0.99801	2.82803	2.338	0	0	1.94556	0.675906	0	0	0	0	2.06195	15.2064	2.83576	0	0
Bacteria	Actinobacteria	Actinomycetia	Corynebacteriales	Corynebacteriaceae	Corynebacterium	Corynebacterium_appendicis	0	6.94157	0	0	2.42225	1.24031	0	0	0	0	0	0	0	0	4.98292	1.19106	0	0	0	2.77996	3.62212	0.540462	16.324	0	0	0	0	0.66534	0.707006	0	0	0	0	20.2772	0	0.658288	0	0	2.06195	4.38947	5.67153	0	0
Bacteria	Actinobacteria	Actinomycetia	Corynebacteriales	Corynebacteriaceae	Corynebacterium	Corynebacterium_testudinoris	0	5.94992	0	0	2.14059	0.620156	0	0	0	0	0	0	0	0	1.99317	0	0	0	0	0	1.44885	0	6.52959	0.269	0	0	0	0.33267	0	0	0	0	0	0	0	0	0	0	0	18.6552	0.945255	0	0
Bacteria	Actinobacteria	Actinomycetia	Corynebacteriales	Corynebacteriaceae	Corynebacterium	Corynebacterium_pyruviciproducens	0	4.95827	0	0	3.99952	4.34109	0	0	0	0	0	0	5.88232	8.41682	36.8736	52.4068	485.087	0	0	69.4991	0	3.24277	4597.92	0.1345	0	1.80746	35.2249	45.5758	7.07006	33.1996	16.7499	2.25576	235.413	324.435	1.68182	59.2459	0.778547	0	65.9825	90.4544	0	0.873434	0
Bacteria	Actinobacteria	Actinomycetia	Corynebacteriales	Corynebacteriaceae	Corynebacterium	Corynebacterium_camporealensis	0	4.95827	0	0	2.76023	0	0	0	0	0	0	0	0	0	0.996584	0	0	0	0	1.38998	0.724423	0	2.17653	0	0	0	0	0.33267	2.12102	1.4028	0	0	0	0	0	0	0	0	2.06195	36.6834	0	0	0
Bacteria	Actinobacteria	Actinomycetia	Corynebacteriales	Corynebacteriaceae	Corynebacterium	Corynebacterium_singulare	0	4.95827	0	0	3.99952	0.620156	3.09281	0	0	0	0	0	0	0	5.97951	1.19106	0	0	0	0	0.724423	0	13.0592	0	0	0	0	1.66335	0	0.4676	2.79166	0	5.83668	0	0	0	0	0	6.18586	12.3846	1.89051	0	0
Bacteria	Actinobacteria	Actinomycetia	Corynebacteriales	Corynebacteriaceae	Corynebacterium	Corynebacterium_stationis	0	3.96661	0	0	2.36591	2.48062	0	0	0	0	0	0	0	0	3.98634	0	0	0	0	0	1.44885	0	0	0.1345	0	0	0	0.33267	0	0.935199	0	0	0	0	0	0	0	0	3.09293	20.0662	0	0	0
Bacteria	Actinobacteria	Actinomycetia	Corynebacteriales	Corynebacteriaceae	Corynebacterium	Corynebacterium_epidermidicanis	0	3.96661	0	0	2.42225	0	0	0	0	0	0	0	0	0	0.996584	1.19106	0	0	0	0	0	0	0	0.0672501	0	0	0	0	0	0	2.79166	0	0	0	0	0	0	0	1.03098	35.5861	0	0	0.955589
Bacteria	Actinobacteria	Actinomycetia	Corynebacteriales	Corynebacteriaceae	Corynebacterium	Corynebacterium_renale	0	3.96661	0	0	1.8026	0	0	0	4.47593	0	0	0	0	0	2.98975	0	0	0	0	0	0.724423	0	3.26479	0	0	0	0	0	0	0.4676	0	0	0	0	0	0	0	0	0	17.0876	0	0	0.955589
Bacteria	Actinobacteria	Actinomycetia	Corynebacteriales	Corynebacteriaceae	Corynebacterium	Corynebacterium_urealyticum	0	2.97496	0	0	10.3086	1.86047	0	0	0	0	0	0	0	0	2.98975	0	0	0	0	0	2.89769	1.08092	5.44132	0.739751	0	0	0	0.33267	0	0	0	0	0	1.35181	0	0	0	0	2.06195	17.4011	0	0	0.955589
Bacteria	Actinobacteria	Actinomycetia	Corynebacteriales	Corynebacteriaceae	Corynebacterium	Corynebacterium_flavescens	0	2.97496	0	0	1.57728	0.620156	0	1.78364	0	0	0	0	0	0	1.99317	0	0	0	0	0	2.17327	0	5.44132	0.1345	0	0	0	0	0	0.4676	0.930552	0	3.89112	0	0	0	0	0	0	5.33007	0.945255	0	0
Bacteria	Actinobacteria	Actinomycetia	Corynebacteriales	Corynebacteriaceae	Corynebacterium	Corynebacterium_glucuronolyticum	0	2.97496	0	0	3.15455	1.24031	0	0	0	2.85967	0	0	0	0	4.98292	8.33745	42.3552	0	0	8.33989	2.89769	0	582.221	0	0	0	13.5481	4.65738	1.41401	2.8056	5.58331	0	19.4556	35.1471	0	6.58288	0	0	5.15488	53.771	0	0	0
Bacteria	Actinobacteria	Actinomycetia	Corynebacteriales	Corynebacteriaceae	Corynebacterium	Corynebacterium_cystitidis	0	2.97496	0	0	1.85893	0.620156	0	0	0	0	0	0	0	0	2.98975	0	0	0	0	0	5.79539	0	2.17653	0.0672501	0	0	0	0.33267	0	0.935199	0.930552	0	1.94556	0	0	0	0	0	0	5.33007	0	0	0
Bacteria	Actinobacteria	Actinomycetia	Corynebacteriales	Corynebacteriaceae	Corynebacterium	Corynebacterium_endometrii	0	1.98331	0	0	1.74627	0	0	0	0	0	0	0	0	0	0	1.19106	0	0	0	0	1.44885	0	0	0	0	0	0	0	0	0.4676	0	0	0	0	0	0	0	0	0	18.9688	0.945255	0	0
Bacteria	Actinobacteria	Actinomycetia	Corynebacteriales	Corynebacteriaceae	Corynebacterium	Corynebacterium_choanis	0	1.98331	0	0	2.8729	1.86047	0	0	0	8.57901	0	0	0	0	0	0	0	0	0	0	2.89769	0	1.08826	0.0672501	0	0	0	0	0	0	0	0	0	0	0	0	0	2.5676	0	18.0282	0	0	0
Bacteria	Actinobacteria	Actinomycetia	Corynebacteriales	Corynebacteriaceae	Corynebacterium	Corynebacterium_xerosis	0	1.98331	0	0	3.15455	1.24031	0	0.594548	0	0	0	0	0	0	0.996584	0	0	0	3.33319	0	2.89769	0.540462	0	0	0	0	0	1.33068	0	0	0	0	0	0	0	0	0	0	2.06195	5.01654	0	0	0
Bacteria	Actinobacteria	Actinomycetia	Corynebacteriales	Corynebacteriaceae	Corynebacterium	Corynebacterium_propinquum	0	1.98331	0	0	3.26721	1.86047	0	0	0	0	0	0	0	0	0	0	0	0	0	0	0.724423	1.62139	1.08826	0.1345	0	0	0	0	0	0.4676	0	0	0	0	0	0	0.778547	0	1.03098	6.74097	0	0	1.91118
Bacteria	Actinobacteria	Actinomycetia	Corynebacteriales	Corynebacteriaceae	Corynebacterium	Corynebacterium_argentoratense	0	1.98331	0	0	1.68994	0.620156	0	0	0	0	0	0	0	0	4.98292	0	0	0	0	0	2.17327	0	1.08826	0	0	0	0	0	0	1.4028	0	0	0	0	0	0	0	0	1.03098	24.9259	0	0	0
Bacteria	Actinobacteria	Actinomycetia	Corynebacteriales	Corynebacteriaceae	Corynebacterium	Corynebacterium_accolens	0	0.991653	0	0	1.46461	1.24031	0	0.594548	0	0	0	0	0	0	0	0	0	0	0	0	0.724423	0	1.08826	0.33625	0	0	0	0.33267	0	0	0	0	0	1.35181	0	0	0	0	1.03098	10.3466	1.89051	0	0
Bacteria	Actinobacteria	Actinomycetia	Corynebacteriales	Corynebacteriaceae	Corynebacterium	Corynebacterium_rouxii	0	0.991653	0	0	1.46461	0.620156	0	0	0	0	0	0	0	0	1.99317	0	0	0	0	0	2.17327	0	0	0	0	0	0	0	0	0	0	0	0	0	0	0	0	0	0	13.0116	0	0	0
Bacteria	Actinobacteria	Actinomycetia	Corynebacteriales	Corynebacteriaceae	Corynebacterium	Corynebacterium_anserum	0	0.991653	0	0	1.35195	0	0	0	0	0	0	0	0	0	0	0	0	0	0	0	0	0	0	0.1345	0	0	0	0	0	0	0	0	0	0	0	0	0	0	0	10.5034	0	0	0
Bacteria	Actinobacteria	Actinomycetia	Corynebacteriales	Corynebacteriaceae	Corynebacterium	Corynebacterium_glutamicum	0	0.991653	0	0	0.901301	0	0	0	0	0	0	0	0	0	0.996584	1.19106	0	0	0	0	0	0	2.17653	0.0672501	0	0	0	0	0	0	0	0	0	0	0	0	0	0	0	33.0778	0	0	0
Bacteria	Actinobacteria	Actinomycetia	Corynebacteriales	Corynebacteriaceae	Corynebacterium	Corynebacterium_pseudotuberculosis	0	0.991653	0	0	1.40828	0	0	0	0	0	0	0	0	0	0	0	0	0	0	0	0	0	2.17653	0.33625	0	0	0	0	0	0	0	0	0	0	0	0	0	0	2.06195	5.80037	0	0	0
Bacteria	Actinobacteria	Actinomycetia	Corynebacteriales	Corynebacteriaceae	Corynebacterium	Corynebacterium_pseudopelargi	0	0.991653	0	0	0.844969	0	4.63921	0	0	0	0	0	0	0	1.99317	1.19106	0	0	0	0	0	1.62139	3.26479	0	0	0	0	0	0	0	0	0	0	0	0	0	0	0	0	8.93571	0	0	0
Bacteria	Actinobacteria	Actinomycetia	Corynebacteriales	Corynebacteriaceae	Corynebacterium	Corynebacterium_kutscheri	0	0.991653	0	0	7.15407	0	0	0	0	0	0	0	0	0	0	0	0	0	0	0	0	0.540462	2.17653	0	0	0	0	0	0	0.4676	0.930552	0	0	0	0	0	0	0	0	7.83834	0	0	0
Bacteria	Actinobacteria	Actinomycetia	Corynebacteriales	Corynebacteriaceae	Corynebacterium	Corynebacterium_bovis	0	0.991653	0	0	1.35195	0	0	0	0	0	0	0	0	0	0	0	0	0	0	0	2.17327	0	0	0.0672501	0	0	0	0	0	0	0	0	0	0	0	0	0	0	1.03098	14.8928	0	0	0
Bacteria	Actinobacteria	Actinomycetia	Corynebacteriales	Corynebacteriaceae	Corynebacterium	Corynebacterium_provencense	0	0.991653	0	0	0.732307	0	0	0	0	0	0	0	0	0	0	0	0	0	0	0	0	0	0	0	0	0	0	0	0	0	0	0	0	0	0	0	0	0	0	14.7361	0	0	0
Bacteria	Actinobacteria	Actinomycetia	Corynebacteriales	Corynebacteriaceae	Corynebacterium	Corynebacterium_pelargi	0	0.991653	0	0	0.675975	0	0	0	0	0	0	0	0	0	0	0	0	0	0	0	0.724423	0	1.08826	0	0	0	0	0	0	0	0	0	0	0	0	0	0	0	1.03098	24.9259	0	0	0
Bacteria	Actinobacteria	Actinomycetia	Corynebacteriales	Corynebacteriaceae	Corynebacterium	Corynebacterium_macginleyi	0	0.991653	0	0	3.32355	1.86047	0	0	0	0	0	0	0	0	0.996584	1.19106	0	0	0	0	4.34654	0	8.70612	0.269	0	0	0	1.33068	0.707006	0	0	0	0	3.37953	0	0.658288	0	0	5.15488	12.5413	0	0	0
Bacteria	Actinobacteria	Actinomycetia	Corynebacteriales	Corynebacteriaceae	Corynebacterium	Corynebacterium_ammoniagenes	0	0.991653	0	0	1.63361	1.24031	0	0.594548	0	0	0	0	0	0	0.996584	0	0	0	0	0	2.17327	0	1.08826	0.0672501	0	0	0	0.33267	0	0	0	0	0	0	0	0	0	0	2.06195	43.4244	0	0	0
Bacteria	Actinobacteria	Actinomycetia	Corynebacteriales	Corynebacteriaceae	Corynebacterium	Corynebacterium_ulcerans	0	0.991653	0	0	6.81609	0	0	0	0.639418	0	0	0	0	0	0.996584	0	0	0	0	0	0.724423	0	1.08826	0.269	0	0	0	0	0	0	3.72221	0	0	0	0	0.658288	0	0	1.03098	40.7594	0	0	0
Bacteria	Actinobacteria	Actinomycetia	Corynebacteriales	Corynebacteriaceae	Corynebacterium	Corynebacterium_segmentosum	0	0.991653	0	0	1.40828	0.620156	0	0	0	0	0	0	0	0	1.99317	0	0	0	0	0	2.17327	0	4.35306	0	0	0	0	0	0	0	0	0	0	0	0	0	0	0	0	0.627067	0	0	0
Bacteria	Actinobacteria	Actinomycetia	Corynebacteriales	Corynebacteriaceae	Corynebacterium	Corynebacterium_atypicum	0	0.991653	0	0	18.8146	1.24031	0	0.594548	0	0	0	0	0	0	8.96926	0	0	0	0	0	0.724423	1.08092	2.17653	0.739751	0	0	0	2.32869	0.707006	2.338	3.72221	0	0	0	0	0	0	0	0	72.583	0.945255	0	0
Bacteria	Actinobacteria	Actinomycetia	Corynebacteriales	Dietziaceae	Dietzia	Dietzia_alimentaria	0	0.991653	0	0	0.619644	0.620156	0	0	0.639418	0	0	0	0	0	0.996584	0	0	0	0	0	0	0	0	0.0672501	0	0	0	0	0	0	0	0	0	0	0	0	0	0	0	12.5413	0	0	0.955589
Bacteria	Actinobacteria	Actinomycetia	Actinomycetales	Actinomycetaceae	Actinomycetaceae (family)	Actinomycetaceae (family)	0	3.96661	0	1.99928	13.4632	4.96125	0	0.594548	4.47593	0	0	0	0	0	2.98975	1.19106	0	0	0	2.77996	2.17327	0.540462	1.08826	0.20175	0	0	5.41922	0	0	1.8704	4.65276	0	0	0	0	0.658288	0	0	0	1011.93	1.89051	0	0
Bacteria	Actinobacteria	Actinomycetia	Actinomycetales	Actinomycetaceae	Gleimia	Gleimia_europaea	0	66.4408	0	0	38.9249	12.4031	0	2.37819	0	0	0	0	1.96077	0	0	0	0.799155	0	0	0	0.724423	0	2.17653	0.33625	0	0	2.70961	1.66335	5.65605	3.2732	31.6388	0	5.83668	0.675906	0	0	0	0	30.9293	671.432	29.3029	0	0
Bacteria	Actinobacteria	Actinomycetia	Actinomycetales	Actinomycetaceae	Actinomyces	Actinomyces (genus)	0	0.991653	0	0	12.2802	3.72093	0	0	0	0	0	0	5.88232	0	0.996584	0	0	0	0	1.38998	0	0	2.17653	0.672501	1.02219	0	0	0	0	4.2084	7.44442	2.25576	0	0.675906	0	0	0	0	0	845.13	0.945255	0	0.955589
Bacteria	Actinobacteria	Actinomycetia	Actinomycetales	Actinomycetaceae	Actinomyces	Actinomyces_sp. S6-Spd3	0	27.7663	0	0	7.15407	0.620156	0	0	0	0	0	0	0	0	0	0	0	0	0	2.77996	0	0	0	0	0	0	0	0	0	0	0	0	3.89112	0	0	0	0	0	0	371.851	3.78102	0	0
Bacteria	Actinobacteria	Actinomycetia	Actinomycetales	Actinomycetaceae	Actinomyces	Actinomyces_sp. ICM47	0	4.95827	0	0	3.32355	1.24031	0	0	0	0	0	0	0	0	0.996584	0	0	0	0	4.16994	0	0	0	0.0672501	0	0	0	0	0	0.4676	0.930552	0	0	0	0	0	0	0	0	750.286	1.89051	0	0
Bacteria	Actinobacteria	Actinomycetia	Actinomycetales	Actinomycetaceae	Actinomyces	Actinomyces_sp. HMSC035G02	0	3.96661	0	0	1.74627	0	0	0	0	0	0	0	0	0	0.996584	0	0	0	0	8.33989	0	0.540462	0	0	0	0	0	0	0	0.4676	0	0	0	0	0	0	0	0	0	358.682	3.78102	0	0
Bacteria	Actinobacteria	Actinomycetia	Actinomycetales	Actinomycetaceae	Actinomyces	Actinomyces_sp. oral taxon 414	0	1.98331	0	0	1.29562	0	0	0	2.55767	0	0	0	0	0	0	0	0	0	0	0	1.44885	0.540462	0	0	0	0	0	0	0	0	0	0	1.94556	1.35181	0	0	0	0	0	41.5432	2.83576	0	0
Bacteria	Actinobacteria	Actinomycetia	Actinomycetales	Actinomycetaceae	Actinomyces	Actinomyces_sp. oral taxon 448	0	1.98331	0	0	1.52094	1.24031	0	0	0.639418	0	0	0	0	0	0	0	0	0	0	1.38998	0	0	0	0	0	0	0	0	0	1.4028	0	0	0	0.675906	0	0	0	0	0	73.9939	0	0	0
Bacteria	Actinobacteria	Actinomycetia	Actinomycetales	Actinomycetaceae	Actinomyces	Actinomyces_sp. oral taxon 897	0	0.991653	0	0	2.47858	0	0	0	0	0	0	0	0	0	0	0	0	0	0	0	0	0	0	0	0	0	0	0	0	0.4676	0	0	1.94556	0	0	0.658288	0	0	0	56.1225	0	0	0
Bacteria	Actinobacteria	Actinomycetia	Actinomycetales	Actinomycetaceae	Actinomyces	Actinomyces_howellii	0	0.991653	0	0	1.46461	0	0	0	0	0	0	0	0	0	0	0	0	0	0	0	0	0	0	0	0	0	0	0	0	0.4676	0	0	0	0	0	0	0	0	0	65.6853	0	0	0
Bacteria	Actinobacteria	Actinomycetia	Actinomycetales	Actinomycetaceae	Actinomyces	Actinomyces_radicidentis	0	0.991653	1.75201	0	2.02793	1.86047	0	0	0	0	0	0	0	0	0	0	0	0	0	0	0	0	0	0	0	0	0	0	0	2.8056	0	0	0	0	0	0	0	0	0	129.646	0.945255	0	0
Bacteria	Actinobacteria	Actinomycetia	Actinomycetales	Actinomycetaceae	Actinomyces	Actinomyces_massiliensis	0	0.991653	0	0	2.64757	0	0	0	0.639418	0	0	0	0	0	0	0	0	0	0	0	0	0	0	0	0	0	0	0	0	0	0	0	0	1.35181	0	0	0	0	0	123.062	0	0	0
Bacteria	Actinobacteria	Actinomycetia	Actinomycetales	Actinomycetaceae	Actinomyces	Actinomyces_oris	0	0.991653	0	0.999642	1.63361	0	4.63921	0	0.639418	0	0	0	0	0	0	0	0	0	0	0	2.89769	3.78323	0	0	0	0	2.70961	0	0	0.935199	0.930552	0	0	0	0	0.658288	0	0	2.06195	45.7759	0	0.873434	0
Bacteria	Actinobacteria	Actinomycetia	Actinomycetales	Actinomycetaceae	Mobiluncus	Mobiluncus (genus)	0	4.95827	0	0	50.9798	3.72093	0	0	0	0	0	0	0	0	2.98975	0	0.799155	0	0	0	2.89769	0	1.08826	0	0	0	0	0.66534	0	3.7408	11.1666	0	0	0	0	0.658288	0	0	0	180.595	6.61678	0	0
Bacteria	Actinobacteria	Actinomycetia	Actinomycetales	Actinomycetaceae	Mobiluncus	Mobiluncus_curtisii	0	3.96661	0	0	176.035	391.318	0	0.594548	28.1344	14.2983	0	19.9473	3.92155	0	4.98292	0	131.86	0	13.3328	2.77996	4.34654	17.8352	29.3831	1.076	0	0	154.448	0.33267	2.12102	10.2872	375.012	0	66.1491	15.5458	0	109.276	3.11419	0	8.24781	453.997	14.1788	0	1.91118
Bacteria	Actinobacteria	Actinomycetia	Actinomycetales	Actinomycetaceae	Actinobaculum	Actinobaculum_sp. oral taxon 183	0	1.98331	0	0	11.8296	3.72093	0	0	1.91825	0	0	0	0	0	0	0	0	0	0	0	0	0.540462	0	0.4035	0	0	0	0	0	0.4676	0.930552	0	3.89112	0	0	0	0	0	0	50.9492	0	0	0
Bacteria	Actinobacteria	Actinomycetia	Actinomycetales	Actinomycetaceae	Bowdeniella	Bowdeniella_nasicola	0	1.98331	0	0	7.54839	4.96125	0	0	0	0	0	0	0	0	0	0	0	0	0	0	0	0	3.26479	0.538	0	0	0	0.33267	0	3.2732	0	0	1.94556	0	0	1.31658	0	0	0	283.434	1.89051	0	0
Bacteria	Actinobacteria	Actinomycetia	Actinomycetales	Actinomycetaceae	Winkia	Winkia_neuii	0	0.991653	0	0	45.065	2.48062	0	0.594548	14276.3	0	0	0	7.84309	2.80561	2.98975	3.57319	0	1.47374	0	1.38998	5.07096	836.094	7.61785	6.85951	0	0	5.41922	6.32073	0	2.338	13.0277	2.25576	1.94556	5.40725	0.560608	0.658288	2.33564	0.51352	8.24781	152.064	2.83576	0	0
Bacteria	Actinobacteria	Actinomycetia	Micrococcales	Micrococcales (order)	Micrococcales (order)	Micrococcales (order)	0	0.991653	0	0	5.4078	1.86047	0	0	0	0	0	0	0	0	0.996584	0	0	0.73687	0	0	2.17327	0.540462	2.17653	0.60525	0	0	0	0.99801	0	1.4028	0	0	0	0	0	0	0	0	2.06195	71.6424	0	0	0
Bacteria	Actinobacteria	Actinomycetia	Micrococcales	Dermabacteraceae	Dermabacteraceae (family)	Dermabacteraceae (family)	0	1.98331	0	0	0.563313	0	0	0	0	0	0	0	0	0	0	0	0	0	0	0	0	0	0	0.0672501	0	0	0	0	0	0.4676	0	0	0	0	0	0	0	0	0	2.50827	0	0	0
Bacteria	Actinobacteria	Actinomycetia	Micrococcales	Dermabacteraceae	Brachybacterium	Brachybacterium (genus)	0	0.991653	0	0	1.18296	0.620156	0	0	0	0	0	0	0	0	0	0	0	0	0	0	0	0	0	0	0	0	0	0	0	0	1.8611	0	0	0	0	0	0	0	0	27.9045	0	0	0
Bacteria	Actinobacteria	Actinomycetia	Micrococcales	Dermabacteraceae	Brachybacterium	Brachybacterium_nesterenkovii	0	0.991653	0	0	1.35195	0	0	0	0	0	0	0	0	0	0	0	0	0	0	0	0	0	0	0	0	0	0	0.33267	0	0	0	0	0	0	0	0	0	0	0	20.3797	0	0	0
Bacteria	Actinobacteria	Actinomycetia	Micrococcales	Dermabacteraceae	Brachybacterium	Brachybacterium_avium	0	0.991653	0	0	0.675975	0	0	0	0	0	0	0	0	0	0	0	0	0	0	0	0	0	0	0.0672501	0	0	0	0	0	0	0	0	0	0	0	0	0	0	0	36.0564	0	0	0
Bacteria	Actinobacteria	Actinomycetia	Micrococcales	Dermabacteraceae	Dermabacter	Dermabacter_jinjuensis	0	6.94157	0	0	19.9413	1.86047	0	0.594548	0	0	0	0	1.96077	0	0	0	3.99577	2.21061	0	0	0.724423	1.08092	10.8826	1.68125	0	0	0	11.3108	0	5.61119	0.930552	0	0	8.11087	0	0	0	0	18.5576	53.1439	2.83576	0	0
Bacteria	Actinobacteria	Actinomycetia	Micrococcales	Micrococcaceae	Micrococcaceae (family)	Micrococcaceae (family)	0	0.991653	0	0	2.19692	0	1.5464	0	0	0	0	0	0	0	0	1.19106	0	0	0	0	0	0	0	0	0	0	0	0	0	0	0	0	0	0.675906	0	0	0	0	0	32.1372	0	0	0
Bacteria	Actinobacteria	Actinomycetia	Micrococcales	Micrococcaceae	Pseudoglutamicibacter	Pseudoglutamicibacter_albus	0	3.96661	0	0	3.32355	4.96125	0	0	0	0	0	0	0	0	0.996584	1.19106	0	0	0	0	53.6073	1.08092	2.17653	0.0672501	0	0	0	0	0	0	1.8611	0	0	0	0	0	0	0	5.15488	28.5316	4.72627	0	0
Bacteria	Actinobacteria	Actinomycetia	Micrococcales	Micrococcaceae	Micrococcus	Micrococcus_luteus	0	0.991653	0	0	1.63361	0.620156	0	0	0	0	0	0	0	0	0.996584	3.57319	0	0.73687	0	4.16994	0	2.16185	0	0.1345	0	0	0	0.99801	0	4.676	0.930552	2.25576	3.89112	7.43497	3.36365	0	0	0.51352	0	22.5744	0	0.873434	0
Bacteria	Actinobacteria	Actinomycetia	Micrococcales	Micrococcaceae	Rothia	Rothia_mucilaginosa	0	2.97496	0	1.99928	3.7742	0	0	0	0	0	0	0	0	0	0.996584	0	0	0	0	40.3095	0	0	0	0	0	0	0	0	0.707006	0.935199	0.930552	0	0	14.194	1.12122	0.658288	0	0	0	51.5763	0	0	0
Bacteria	Actinobacteria	Actinomycetia	Micrococcales	Micrococcaceae	Kocuria	Kocuria_varians	0	0.991653	0	0	1.35195	1.24031	0	0	0	0	0	0	1.96077	0	0	0	0	0	0	0	0	0	0	0.0672501	0	0	0	1.33068	0.707006	0.4676	0	0	0	1.35181	0	0	0	0	0	6.42744	0	0	0
Bacteria	Actinobacteria	Actinomycetia	Micrococcales	Micrococcaceae	Kocuria	Kocuria_rosea	0	0.991653	0	0	1.68994	0	0	0	0	0	0	0.831137	0	0	0	0	0	0	0	0	0	0	0	0	0	0	0	0	0	0	0	0	0	0	0	0	0	0	0	5.6436	0	0	0
Bacteria	Actinobacteria	Actinomycetia	Micrococcales	Brevibacteriaceae	Brevibacterium	Brevibacterium_casei	0	2.97496	0	0	1.46461	0	1.5464	0	0	0	0	0	0	0	0	0	0	0	0	0	0	0.540462	1.08826	0	0	0	0	0	0	0	0	0	0	0.675906	0	0	0	0	1.03098	23.2015	0	0	0.955589
Bacteria	Actinobacteria	Actinomycetia	Micrococcales	Brevibacteriaceae	Brevibacterium	Brevibacterium_ravenspurgense	0	1.98331	0	0	16.2797	0	1.5464	1.1891	0	0	0	0	0	0	0	0	1.59831	0	0	0	0.724423	0	0	0.0672501	0	0	0	0	1.41401	0.4676	0.930552	0	0	0	0	0	0	0	15.4646	45.7759	0	0	0
Bacteria	Actinobacteria	Actinomycetia	Micrococcales	Intrasporangiaceae	Janibacter	Janibacter_melonis	0	0.991653	0	0	1.18296	0	0	0	0	0	0	0	0	0	0	0	0	0	0	0	0	0	0	0	0	0	0	0	0	0.935199	0	0	0	0	0	0	0	0	0	4.2327	0	0	0
Bacteria	Actinobacteria	Actinomycetia	Propionibacteriales	Propionibacteriaceae	Cutibacterium	Cutibacterium (genus)	0	1.98331	0	0	2.8729	4.96125	0	0	0	0	0	0	1.96077	0	0	0	0	0	0	0	0	0	2.17653	0.0672501	0	0	0	0	0	0.4676	2.79166	0	1.94556	1.35181	0	0	0	0.51352	0	4.54624	0	0	0
Bacteria	Actinobacteria	Actinomycetia	Propionibacteriales	Propionibacteriaceae	Cutibacterium	Cutibacterium_avidum	0	33.7162	0	3.99857	27.208	49.6125	20.1033	1.1891	0	0	0	3.32455	0	2.80561	2.98975	0	0.799155	0	0	0	0	0	13.0592	0	0	0	8.12883	0.66534	0	3.7408	19.5416	2.25576	0	0.675906	0	0.658288	0	0	24.7434	203.64	0.945255	0	0
Bacteria	Actinobacteria	Actinomycetia	Propionibacteriales	Propionibacteriaceae	Cutibacterium	Cutibacterium_granulosum	0	0.991653	0	17.9936	5.85845	0.620156	0	0	0	0	0	0	0	0	0	0	0	0	0	0	0	0.540462	20.677	0	0	0	5.41922	0	0	0.935199	3.72221	4.51153	0	8.78678	0.560608	0	0	0	0	14.8928	0	0	1.91118
Bacteria	Actinobacteria	Actinomycetia	Bifidobacteriales	Bifidobacteriaceae	Bifidobacterium	Bifidobacterium (genus)	0	0.991653	0	0	28.3346	20.4651	23.1961	2.37819	33.2497	0	2.36837	0	1.96077	0	0	19.057	0	0	0	1.38998	0	7.56647	3.26479	0.0672501	0	0	0	1.66335	0	5.14359	0	0	0	0	0	0	0.778547	0	0	1517.19	5.67153	0	2.86677
Bacteria	Actinobacteria	Actinomycetia	Bifidobacteriales	Bifidobacteriaceae	Bifidobacterium	Bifidobacterium_choerinum	0	0.991653	0	0	1.12663	0	0	0	0	0	0	0	0	0	0	0	0	0	0	0	0	0	0	0	0	0	0	0	0	0	0	0	0	0	0	0	0	0	0	49.6951	0	0	0
Bacteria	Actinobacteria	Coriobacteriia	Eggerthellales	Eggerthellaceae	Slackia	Slackia_exigua	0	0.991653	0	0	0.337988	1.24031	3.09281	4.16183	3.19709	2.85967	0	0	0	0	0	0	0	0	0	0	0	3.78323	1.08826	0	0	0	0	0	0	0	0	0	204.284	2.02772	0	0	0	0	0	23.3583	36.8649	0	1.91118
Bacteria	Tenericutes	Mollicutes	Mycoplasmatales	Mycoplasmataceae	Mycoplasma	Mycoplasma (genus)	0	2.97496	0	0	0.0563313	0	0	0	0	0	0	0	0	0	0	0	0	0	0	0	0	0	0	0.0672501	0	0	0	0	0	0	0	0	0	0	0	0	0	0	0	0	0	0	0
Bacteria	Fusobacteria	Fusobacteriia	Fusobacteriales	Fusobacteriaceae	Fusobacterium	Fusobacterium (genus)	0	20.8247	3.50401	0	1.52094	1.86047	0	0	0	0	0	0	0	0	0	0	1.59831	0	0	0	0	0.540462	0	0.269	0	0	0	0	0	0.4676	2.79166	2.25576	0	0	0	3.29144	0	0	1.03098	2.97857	1.89051	0	18.1562
Bacteria	Fusobacteria	Fusobacteriia	Fusobacteriales	Fusobacteriaceae	Fusobacterium	Fusobacterium_pseudoperiodonticum	0	12.8915	0	0	0.563313	0	0	0	11.5095	2.85967	23.6837	0.831137	0	0	0	0	0	0	0	0	0	0.540462	0	0.4035	0	0	0	1.66335	0	1.8704	0	0	0	0	1.12122	0	0	0	0	3.44887	1.89051	0	8.6003
Bacteria	Fusobacteria	Fusobacteriia	Fusobacteriales	Fusobacteriaceae	Fusobacterium	Fusobacterium_hwasookii	0	7.93322	0	0	0.168994	0	0	0	0	0	0	0	0	0	0	0	0	0	0	0	0	0	0	0	0	0	0	0.33267	0	3.7408	0	0	0	0	0	0	0	0	0	0.156767	10.3978	0	2.86677
Bacteria	Fusobacteria	Fusobacteriia	Fusobacteriales	Fusobacteriaceae	Fusobacterium	Fusobacterium_periodonticum	0	6.94157	0	0	0.112663	0	0	0	0	0	0	0	0	0	0	0	0	0	0	0	0	0	0	0	0	0	0	0	0	0	0	0	0	0	0	0	0	0	0	0.313534	0	0	0
Bacteria	Fusobacteria	Fusobacteriia	Fusobacteriales	Fusobacteriaceae	Fusobacterium	Fusobacterium_sp. oral taxon 370	0	6.94157	0	0	0.394319	0	0	0	0	0	0	0	0	0	0	0	0	0	0	0	0	0	0	0	0	0	0	0	0	0	0	0	0	0	0	0	0	0	0	0	2.83576	0	1.91118
Bacteria	Fusobacteria	Fusobacteriia	Fusobacteriales	Fusobacteriaceae	Fusobacterium	Fusobacterium_canifelinum	0	1.98331	0	0	0.394319	0.620156	0	0	0	0	0	0	0	0	0	0	0	0	0	0	0	0	0	0	0	0	0	0	0	0.935199	0	0	0	0	0	0	0	0	0	0	0	0	0.955589
Bacteria	Fusobacteria	Fusobacteriia	Fusobacteriales	Leptotrichiaceae	Leptotrichia	Leptotrichia_sp. oral taxon 215	0	4.95827	0	0	2.14059	0.620156	0	0	0	0	0	0	0	0	0	0	0	0	0	0	0	0.540462	0	0	0	0	0	0	0	0	0.930552	0	0	0	0	0	0	0	1.03098	45.9327	0	0	0
Bacteria	Fusobacteria	Fusobacteriia	Fusobacteriales	Leptotrichiaceae	Leptotrichia	Leptotrichia_trevisanii	0	0.991653	0	0	0.281656	0	0	0	0	0	0	0	0	0	0	0	0	0	0	0	0	0	0	0	0	0	0	0	0	0	0	0	0	0	0	0.658288	0	0	0	0.4703	0	0	0.955589
Bacteria	Proteobacteria	Gammaproteobacteria	Pseudomonadales	Pseudomonadales (order)	Pseudomonadales (order)	Pseudomonadales (order)	0	0.991653	0	0	0.168994	0	1.5464	1.1891	0	2.85967	16.5786	2.49341	0	0	0.996584	1.19106	2.39746	0.73687	0	0	0	0	1.08826	0	3.06657	0	0	0	0.707006	0	0	2.25576	3.89112	0	2.24243	0	0	1.02704	0	0.313534	0	0	0.955589
Bacteria	Proteobacteria	Gammaproteobacteria	Pseudomonadales	Pseudomonadaceae	Pseudomonas	Pseudomonas_fluorescens	0	0.991653	0	0	7.88638	0.620156	4.63921	0	0	0	0	0	0	0	0	0	0	0	0	0	0	7.56647	0	0.33625	0	0	0	0.33267	0	0.4676	0	0	0	0	0	0	0	2.05408	0	13.9522	0.945255	0	6.68913
Bacteria	Proteobacteria	Gammaproteobacteria	Pseudomonadales	Pseudomonadaceae	Pseudomonas	Pseudomonas_aeruginosa	0	0.991653	0	0	0.675975	0	0	0	0	0	0	0	0	0	0	1.19106	0	0	0	0	0	1.08092	0	1.14325	0	0	8.12883	0	0	0	0	0	0	0	0	0	0	0.51352	0	9.40601	0	0	0
Bacteria	Proteobacteria	Gammaproteobacteria	Pseudomonadales	Moraxellaceae	Acinetobacter	Acinetobacter_variabilis	0	1.98331	0	0	0.0563313	0	0	0	0	0	0	0	0	0	0	0	0	0	0	0	0	0	0	0	0	0	0	0	0	0	0	0	0	0	0	0	0	0	0	0	0	0	0
Bacteria	Proteobacteria	Gammaproteobacteria	Enterobacterales	Enterobacteriaceae	Klebsiella	Klebsiella_michiganensis	0	0.991653	0	0	4.11218	0	0	0	0	0	0	0	0	0	5.97951	0	0	0	0	0	0	1.08092	0	35.4408	0	0	0	0	0	0	0.930552	0	0	0	0	0	0	0	1.03098	1.72443	0	0	2.86677
Bacteria	Proteobacteria	Gammaproteobacteria	Enterobacterales	Enterobacteriaceae	Cronobacter	Cronobacter_sakazakii	0	1.98331	0	0	0.168994	0	0	0	0	0	0	0	0	0	5.97951	0	0	0	0	0	0	0.540462	0	3.3625	0	0	0	0	0	0	0	0	0	0	0	0	0	0.51352	2.06195	0	0	0	1.91118
Bacteria	Proteobacteria	Gammaproteobacteria	Enterobacterales	Enterobacteriaceae	Escherichia	Escherichia_albertii	0	0.991653	0	0	6.14011	0	0	0	0	0	0	0	0	0	0	0	0	0	0	0	0	0	0	2.48825	0	0.903729	0	0	0	0	0	0	0	0	0	0	0	0	0	0	0	0	0
Bacteria	Proteobacteria	Gammaproteobacteria	Enterobacterales	Erwiniaceae	Pantoea	Pantoea_stewartii	0	1.98331	0	0	0.337988	0	0	0	0	0	0	0	0	0	0	0	0	0	0	0	0	0	0	0	0	0	0	0	0	0	0	0	0	0	0	0	0	0	0	0	0	0	0
Bacteria	Proteobacteria	Gammaproteobacteria	Xanthomonadales	Xanthomonadaceae	Stenotrophomonas	Stenotrophomonas_acidaminiphila	0	1.98331	0	0	0.844969	0.620156	1.5464	1.1891	0	0	4.73674	0	0	0	0	0	0.799155	0	0	0	0	0	1.08826	0	0	0	0	0.33267	0.707006	0	0	0	0	0	0	0.658288	0	0	0	0.783834	0	0.873434	0
Bacteria	Proteobacteria	Epsilonproteobacteria	Campylobacterales	Campylobacteraceae	Campylobacter	Campylobacter_ureolyticus	0	7.93322	0	0.999642	49.4589	303.256	0	2.97274	1.27884	51.474	0	0	31.3724	0	47.836	0	0.799155	2.21061	0	2.77996	0	1.08092	3.26479	0.538	0	0	10.8384	0.33267	5.65605	238.476	149.819	2.25576	5.83668	9.46269	0	2.63315	0	0	4.12391	50.1654	19.8504	0	54.4686
Bacteria	Proteobacteria	Epsilonproteobacteria	Campylobacterales	Campylobacteraceae	Campylobacter	Campylobacter_curvus	0	2.97496	0	0.999642	0.112663	0.620156	0	0	0	2.85967	2.36837	1.66227	1.96077	5.61121	0	0	0	0	3.33319	0	0	0.540462	0	0	0	0	0	0.33267	0	0	0.930552	0	3.89112	0.675906	1.12122	0	0	1.54056	0	3.2921	0.945255	0	2.86677
Bacteria	Proteobacteria	Epsilonproteobacteria	Campylobacterales	Campylobacteraceae	Campylobacter	Campylobacter_gracilis	0	0.991653	0	0	0	4.96125	0	0	0	0	0	0	0	0	0	0	0	0	0	0	0	0	0	0	0	0	0	0	0	0	0	0	0	0.675906	0	0	0	0	0	0	0	0	0
Bacteria	Proteobacteria	Alphaproteobacteria	Rhodobacterales	Rhodobacteraceae	Paracoccus	Paracoccus_sanguinis	0	0.991653	0	0	0	0	0	0	0	0	0	0	0	0	0	0	0	0	0	0	0	0	0	0	0	0	0	0	0	1.4028	0	0	0	0	0	2.63315	0	0	0	0.627067	0	0	0
Bacteria	Proteobacteria	Betaproteobacteria	Burkholderiales	Comamonadaceae	Comamonas	Comamonas (genus)	0	0.991653	0	0	0.0563313	0	0	0.594548	0	0	0	0	0	0	0	0	0	0	0	0	0	0	0	0	0	0	0	0	0	0.935199	0	0	0	0	0	0	0	0	0	10.1898	0	0	0
Bacteria	Proteobacteria	Betaproteobacteria	Burkholderiales	Comamonadaceae	Comamonas	Comamonas_piscis	0	0.991653	0	0	0.0563313	0	0	0.594548	0	0	0	0	0	0	0	0	0	0	0	0	0	0	2.17653	0.0672501	0	0	0	0	0	0	0	0	0	0	0	0	0	0	0	0.156767	0	0	0
Bacteria	Bacteroidetes	Bacteroidia	Bacteroidales	Prevotellaceae	Prevotella	Prevotella (genus)	0	1.98331	0	0.999642	12.3929	576.745	1.5464	1.78364	1238.55	45.7547	0	8.31137	221.567	0	3.98634	0	0.799155	0	3.33319	2.77996	0.724423	333.465	29.3831	1.345	0	0	16.2577	0.66534	0.707006	60.3203	50.2498	0	40.8568	0.675906	0	86.894	2.33564	0.51352	6.18586	22925.9	47.2627	0	0.955589
Bacteria	Bacteroidetes	Bacteroidia	Bacteroidales	Prevotellaceae	Prevotella	Prevotella_bivia	0	28.7579	0	15.9943	6.87242	129.613	34.0209	0	274.95	8.57901	0	74.8024	12821.5	0	66.7711	0	3.99577	8.84244	0	16.6798	1.44885	12095.5	29.3831	37.4583	0	0	10.8384	0	1.41401	363.325	693.261	0	147.863	6.08315	2.80304	3355.29	0.778547	0	6.18586	697197	198.504	0	85.0475
Bacteria	Bacteroidetes	Bacteroidia	Bacteroidales	Prevotellaceae	Prevotella	Prevotella_disiens	0	12.8915	0	4.99821	10.9846	230.698	0	0	125.326	11.4387	0	2.49341	60.784	0	0	1.19106	2.39746	1.47374	0	0	0	106.471	26.1183	0.874251	0	0	8.12883	2.66136	3.53503	91.1819	225.194	2.25576	23.3467	0.675906	0	112.567	1.55709	0	12.3717	8088.23	70.8941	0	2.86677
Bacteria	Bacteroidetes	Bacteroidia	Bacteroidales	Prevotellaceae	Prevotella	Prevotella_corporis	0	1.98331	0	0	5.35147	3784.19	0	3.56729	129.802	5.71934	0	0	43.137	0	1.99317	1.19106	3.19662	2.21061	0	1.38998	0	82.1502	13.0592	0.4035	0	0	0	0.33267	0	38.8108	14.8888	4.51153	5.83668	1.35181	0	56.6128	1.55709	1.02704	7.21684	3734.19	18.9051	0	0
Bacteria	Bacteroidetes	Bacteroidia	Bacteroidales	Prevotellaceae	Prevotella	Prevotella_intermedia	0	1.98331	0	1.99928	16.1107	156.279	1.5464	0	2135.66	5.71934	0	1.66227	178.43	0	0	1.19106	0.799155	0.73687	0	2.77996	0	290.768	3.26479	0.672501	0	0	0	0	1.41401	15.4308	30.7082	0	7.78225	0.675906	0	42.7887	0	0	0	10898.3	10.3978	0	0.955589
Bacteria	Bacteroidetes	Bacteroidia	Bacteroidales	Prevotellaceae	Prevotella	Prevotella_colorans	0	1.98331	0	1.99928	21.4622	305.737	0	2.37819	161.133	157.282	0	5.81796	33.3331	0	0.996584	0	25.5729	0	9.99956	1.38998	1.44885	288.607	74.002	0.269	0	0	16.2577	0	2.12102	39.746	63.2775	0	112.843	1.35181	0	63.1956	3.89274	0	5.15488	12490.4	50.0985	0	0
Bacteria	Bacteroidetes	Bacteroidia	Bacteroidales	Prevotellaceae	Prevotella	Prevotella_melaninogenica	0	0.991653	0	0	3.09822	59.5349	0	0	1356.21	2.85967	0	4.15569	47.0586	0	2.98975	0	0	0	0	56.9892	0	212.942	0	0.0672501	0	0	0	0.33267	0.707006	16.8336	4.65276	0	1.94556	0	0	18.4321	0.778547	0	3.09293	2335.2	1.89051	0	0
Bacteria	Bacteroidetes	Bacteroidia	Bacteroidales	Porphyromonadaceae	Porphyromonas	Porphyromonas_sp. HMSC065F10	0	9.91653	0	0	11.4353	9.30234	1.5464	2.97274	7.0336	25.737	0	0	0	0	0	1.19106	0.799155	0	0	0	0	0	21.7653	0.269	0	0	5.41922	4.32471	0	0	3.72221	0	0	0.675906	0	0.658288	0	0	1.03098	41.8567	23.6314	0	0
Bacteria	Bacteroidetes	Bacteroidia	Bacteroidales	Porphyromonadaceae	Porphyromonas	Porphyromonas_uenonis	0	0.991653	0	0	13.9702	72.5582	0	0.594548	4.47593	91.5094	0	0	0	0	0	0	0.799155	0	0	0	0	0.540462	1.08826	0	0	0	2.70961	0	0	0.4676	0	0	15.5645	2.02772	0	0	0	0	0	6361.91	86.9634	0	0
Bacteria	Bacteroidetes	Bacteroidia	Bacteroidales	Porphyromonadaceae	Porphyromonas	Porphyromonas_somerae	0	0.991653	0	0	18.026	19.845	0	0	4.47593	0	0	0	7.84309	0	0	0	0	0	0	1.38998	0	5.94508	1.08826	0.0672501	0	0	0	0	0	1.4028	1.8611	0	0	0	0	0	0	0	1.03098	403.047	25.5219	0	0
Bacteria	Bacteroidetes	Flavobacteriia	Flavobacteriales	Weeksellaceae	Cloacibacterium	Cloacibacterium_normanense	0	2.97496	7.00802	0	0.225325	0.620156	0	0	2.55767	0	0	2.49341	0	0	0	2.38213	0	0	0	0	1.44885	0	6.52959	0.1345	0	0	0	0	0.707006	0.935199	0	0	0	4.73134	0	0.658288	0	1.54056	0	3.44887	0	0	0
Bacteria	Bacteroidetes	Flavobacteriia	Flavobacteriales	Weeksellaceae	Chryseobacterium	Chryseobacterium_manosquense	0	0.991653	0	0	0.168994	0	0	0	0	0	0	0	0	0	0	0	0	0	0	0	0	0	1.08826	0	0	0	0	0	0	0	0	0	0	0	0	0	0	0	0	0	0	0	0
Bacteria	Bacteroidetes	Flavobacteriia	Flavobacteriales	Weeksellaceae	Chryseobacterium	Chryseobacterium_cucumeris	0	0.991653	0	0	0.281656	0	0	0	0	0	0	0	0	5.61121	0	0	0	0	0	0	0	0	0	0	0	0	0	0	0	0	0	0	0	0	0	0	0	0	0	3.13534	0	0	0
Bacteria	Spirochaetes	Spirochaetia	Spirochaetales	Spirochaetaceae	Treponema	Treponema_pedis	0	0.991653	0	0	0.0563313	1.86047	0	0	0	0	0	0	0	0	0	0	0	0	0	0	0	2.70231	0	3.83325	0	0	0	0	0	0	0	0	1.94556	0.675906	0	0	0.778547	0	0	64.2744	1.89051	0	0
Eukaryota	Ascomycota	Saccharomycetes	Saccharomycetales	Debaryomycetaceae	Candida	Candida_albicans	0	1.98331	6382.56	0	0.112663	0	2005.69	0	3122.92	0	0	136680	3.92155	0	0	0	0	0	6.66638	0	0	8023.16	0	24427.2	1.02219	0	2.70961	0	0.707006	0	0	0	0	0	0	1.31658	0.778547	28.2436	0	0	0	0	32.49
Bacteria	Firmicutes	Bacilli	Lactobacillales	Lactobacillaceae	Lactobacillaceae (family)	Lactobacillaceae (family)	0	0	322.369	53.9807	2.47858	1.24031	69.5882	4.16183	7.67302	131.545	3943.33	35.7389	0	418.035	0.996584	946.896	456.317	19.1586	679.97	468.424	64.4737	10.2688	0	11.836	1303.29	147.308	65.0307	786.432	3.53503	36.9404	67.9303	49.6268	227.631	22.9808	270.773	49.3716	1564.88	138.651	2.06195	18.1849	2.83576	1157.3	3.82236
Bacteria	Firmicutes	Bacilli	Lactobacillales	Lactobacillaceae	Lactobacillus	Lactobacillus (genus)	0	0	14757.1	5489.04	276.08	230.078	2355.17	203.335	6958.15	5793.69	903170	1112.89	543.134	20677.3	0	54245.8	20813.2	689.71	218964	19598.7	4335.67	330.222	1.08826	7.19576	48500.9	7203.63	8082.77	5480.74	173.924	1007.21	3496.08	9469.7	16128.7	1042.25	9236.01	2782.58	33599.8	8850.01	63.9205	72.8966	383.773	45956.6	285.721
Bacteria	Firmicutes	Bacilli	Lactobacillales	Lactobacillaceae	Lactobacillus	Lactobacillus_crispatus	0	0	527771	160796	0.168994	15.5039	74.2274	0	108.701	179347	1262.34	28584.5	3.92155	717944	0	70.2728	679085	26041.7	1356.61	586847	99914.6	33.5086	69.6489	0.4035	1.39921e+06	200914	301612	303263	0	27145.1	104573	444672	481095	35791.9	277631	119839	1.18764e+06	294740	0	25.8665	34.0292	1.61906e+06	4.77795
Bacteria	Firmicutes	Bacilli	Lactobacillales	Lactobacillaceae	Lactobacillus	Lactobacillus_helveticus	0	0	10000.4	96.9653	0.337988	4.96125	49.485	0	61.3841	220.195	341.045	208.615	0	485.37	0	161.985	2729.91	9.57931	153.327	5661.39	215.878	15.1329	0	1.00875	19464.6	1495.67	265.542	3884.59	0.707006	24.7828	599.275	4080.68	1303.53	62.1834	3016.63	152.065	4546.72	1167.75	0	7.68157	12.2883	9599.92	5.73354
Bacteria	Firmicutes	Bacilli	Lactobacillales	Lactobacillaceae	Lactobacillus	Lactobacillus_paragasseri	0	0	602.69	185.933	152.263	8.06202	1390.22	0	6491.37	509.021	87542	42.388	460.782	361.923	0	70256.1	803.949	0	178896	542.093	102.144	118.361	0	2.35375	1382	183.457	0	388.226	10.6051	61.2555	144.236	11.2788	1289.91	14.194	39.8031	1.97486	3211.51	247.003	0	0	219.299	8.73434	0.955589
Bacteria	Firmicutes	Bacilli	Lactobacillales	Lactobacillaceae	Lactobacillus	Lactobacillus_amylovorus	0	0	404.713	71.9743	0.168994	0.620156	51.0314	0.594548	17.9037	68.6321	440.517	10.8048	0	847.293	0	28.5856	305.277	8.84244	259.989	257.147	73.8912	0.540462	1.08826	0.1345	1083.52	226.836	463.344	1691.63	0	12.1576	46.5276	108.277	186.774	29.064	260.122	356.792	5196.02	199.246	0	2.8218	0.945255	574.72	0.955589
Bacteria	Firmicutes	Bacilli	Lactobacillales	Lactobacillaceae	Lactobacillus	Lactobacillus_acidophilus	0	0	345.145	0.999642	0.957632	0	9.27843	0	35.168	17.158	378.939	5.81796	0	328.256	0	26.2034	111.882	0	296.654	48.6493	16.6617	1.08092	0	0.538	425.231	36.1492	0	2448.12	0	0.935199	7.44442	4.51153	3.89112	7.43497	34.1971	0.658288	1508.05	26.1895	0	0	0	246.308	0
Bacteria	Firmicutes	Bacilli	Lactobacillales	Lactobacillaceae	Lactobacillus	Lactobacillus_gasseri	0	0	327.625	0	2712.58	795.04	43981.3	0	134337	5802.27	918996	191.162	198.038	488.176	0	9218.84	437.138	0	91739.3	8.33989	285.423	1650.57	0	0.47075	199.327	2.71119	48.773	204.259	2.82803	1350.43	63.2775	42.8595	9404.84	145.32	54.9395	6.58288	38435.3	45.1898	1.03098	0.940601	2827.26	13.9749	0
Bacteria	Firmicutes	Bacilli	Lactobacillales	Lactobacillaceae	Lactobacillus	Lactobacillus_amylolyticus	0	0	117.384	77.9721	0.337988	0	44.8457	0	0	20.0177	374.202	25.7653	0	176.753	0	16.6749	155.036	0	349.985	138.998	36.2212	6.48554	0	0.0672501	182.972	26.2081	197.802	190.287	0	4.676	4.65276	78.9517	89.4958	10.1386	66.7123	7.89946	659.429	126.326	0	8.46541	0	13.9749	0
Bacteria	Firmicutes	Bacilli	Lactobacillales	Lactobacillaceae	Lactobacillus	Lactobacillus_jensenii	0	0	99.8643	14.9946	6.59076	930.234	37.1137	0	29.4132	7026.21	345.782	4688.45	0	232.865	0	36.923	17313.7	0	273.321	31.9696	51573.9	4835.51	14.1474	1.4795	173841	2.71119	2238.14	26.6136	83.4267	0.935199	1.8611	18.0461	1828.83	4830.02	9513.51	710.293	2295.16	10.7839	0	3598.9	118.157	44.5452	0.955589
Bacteria	Firmicutes	Bacilli	Lactobacillales	Lactobacillaceae	Lactobacillus	Lactobacillus_ultunensis	0	0	96.3603	0.999642	3.6052	0	10.8248	0	24.2979	2.85967	492.621	4.15569	0	81.3626	0	30.9677	1.59831	0	269.988	6.94991	5.07096	1.08092	0	0.0672501	190.127	27.1119	73.1595	344.979	0	3.2732	0.930552	6.76729	3.89112	0.675906	53.8183	1.97486	619.724	58.0278	0	0	0	90.8372	0
Bacteria	Firmicutes	Bacilli	Lactobacillales	Lactobacillaceae	Lactobacillus	Lactobacillus_acetotolerans	0	0	85.8483	1.99928	0.281656	0	24.7425	0	157.297	2.85967	189.47	57.3485	0	81.3626	0	4.76426	91.1036	1.47374	126.661	6.94991	14.4885	2.70231	0	0.60525	26.577	15.3634	37.9346	194.279	0	3.7408	4.65276	4.51153	0	2.02772	21.3031	1.31658	678.115	12.3245	1.03098	0	0.945255	102.192	0.955589
Bacteria	Firmicutes	Bacilli	Lactobacillales	Lactobacillaceae	Lactobacillus	Lactobacillus_kefiranofaciens	0	0	10.512	1.99928	0.168994	0	13.9176	0	0.639418	5.71934	56.8409	0	0	11.2224	0	0	60.7357	0	153.327	65.3291	2.17327	0.540462	0	0.0672501	141.062	76.817	5.41922	179.974	0	0	0	60.9056	134.244	7.43497	174.349	11.1909	232.007	0	0	0	0	6.11404	0
Bacteria	Firmicutes	Bacilli	Lactobacillales	Lactobacillaceae	Lactobacillus	Lactobacillus_delbrueckii	0	0	7.00802	6.9975	0.225325	0.620156	5199.01	2.37819	27.495	20.0177	26151.5	0.831137	1.96077	19.6392	0	19.057	70.3256	1.47374	226.657	8.33989	4.34654	1.08092	0	41.3588	140.04	12.6522	37.9346	199.269	0.707006	0	0.930552	6.76729	11.6734	5.40725	64.4699	1.31658	565.225	3.08112	0	2.50827	0	21.8359	2.86677
Bacteria	Firmicutes	Bacilli	Lactobacillales	Lactobacillaceae	Limosilactobacillus	Limosilactobacillus (genus)	0	0	22.7761	8.99678	1.57728	2.48062	27.8353	0	3.83651	54.3337	0	1.66227	0	0	0	59.5532	2.39746	0	46.6646	0	1.44885	11.8902	0	0.60525	81.7753	0	130.061	386.23	0	2.338	0	49.6268	0	6.75906	57.7426	0	144.81	6.16225	0	0.313534	0	3.49374	0
Bacteria	Firmicutes	Bacilli	Lactobacillales	Lactobacillaceae	Limosilactobacillus	Limosilactobacillus_vaginalis	0	0	1767.77	6.9975	0.337988	86.2016	767.017	0	0.639418	3077	33.1572	0.831137	0	2.80561	0	0	295.687	0	0	0	1.44885	615.586	0	0.1345	8573.11	0	2121.63	12772.9	0	432.062	0	5456.69	0	181.819	1408.81	0	4555.28	3.59464	0	0.156767	0	18.3421	1.91118
Bacteria	Firmicutes	Bacilli	Lactobacillales	Lactobacillaceae	Limosilactobacillus	Limosilactobacillus_coleohominis	0	0	255.793	48.9825	0.281656	3.10078	6.18562	0	0.639418	80.0707	0	1038.09	0	0	0	0	903.045	0	0	170.968	31.8746	30.8063	0	0.538	677.712	56.9349	70.4499	413.176	0	7.01399	23.2638	227.832	54.4757	251.437	54.9395	0	21.0208	97.0554	0	0.156767	0	355.488	0
Bacteria	Firmicutes	Bacilli	Lactobacillales	Lactobacillaceae	Limosilactobacillus	Limosilactobacillus_reuteri	0	0	82.3443	5.99785	1.23929	6.20156	24.7425	0	18.5431	140.124	2.36837	4.15569	1.96077	0	0	15.4838	14.3848	0	9.99956	2.77996	2.17327	11.8902	0	0.4035	188.083	4.51865	108.384	871.595	0.707006	9.81959	0	236.855	9.72781	18.9254	48.2123	1.31658	6743	16.4327	0	2.66504	0	4.36717	0
Bacteria	Firmicutes	Bacilli	Lactobacillales	Lactobacillaceae	Limosilactobacillus	Limosilactobacillus_oris	0	0	12.264	3.99857	0	0.620156	77.3202	0	0	11.4387	0	0	0	0	0	2984.81	0	0	0	0	0	2.70231	0	0.0672501	130.84	0	5.41922	45.5758	0	0	0	42.8595	0	2.70362	14.0152	0	404.066	6.67577	0	0.156767	0	3.49374	0
Bacteria	Firmicutes	Bacilli	Lactobacillales	Lactobacillaceae	Limosilactobacillus	Limosilactobacillus_antri	0	0	12.264	5.99785	0.337988	0	40.2065	0	0	17.158	134.997	0	0	0	0	159.603	0.799155	0	26.6655	0	0	7.026	3.26479	0	34.7545	0	18.9673	115.436	0	0.4676	0	36.0922	0	4.05544	11.7728	0	95.7613	8.21633	0	0	0	0	4.77795
Bacteria	Firmicutes	Bacilli	Lactobacillales	Lactobacillaceae	Limosilactobacillus	Limosilactobacillus_mucosae	0	0	10.512	5.99785	25.7997	0	17.0105	0	1202.11	5.71934	0	0	0	0	0	4.76426	0	0	0	0	0	1.08092	0	1.076	21.466	0	43.3538	22.6216	0	0.4676	0	9.02305	0	1.35181	1.68182	0	7.00692	12.3245	0	0.156767	0	0	0
Bacteria	Firmicutes	Bacilli	Lactobacillales	Lactobacillaceae	Limosilactobacillus	Limosilactobacillus_panis	0	0	5.25602	3.99857	1.23929	0.620156	12.3712	0	1.27884	5.71934	0	0	0	2.80561	0	1.19106	3.99577	0	0	0	0	0.540462	0	0.1345	10.2219	0	10.8384	31.271	0	4.2084	0	15.7903	0	0	1.68182	0	9.34257	7.70281	0	0	0	0	0
Bacteria	Firmicutes	Bacilli	Lactobacillales	Lactobacillaceae	Pediococcus	Pediococcus (genus)	0	0	1.75201	0	0	0	12.3712	0	0	0	4.73674	0	0	0	0	1.19106	0	0	0	0	0	0	1.08826	0.60525	2.04438	0	0	0.99801	0	0	0	0	0	0	0.560608	0	1.55709	0	0	0	0	0.873434	0
Bacteria	Firmicutes	Bacilli	Lactobacillales	Lactobacillaceae	Pediococcus	Pediococcus_damnosus	0	0	14.016	0	0.0563313	0.620156	3.09281	0	0	0	30.7888	0	0	0	0	5.95532	6.39324	0	0	0	0	0.540462	0	1.68125	26.577	0	10.8384	38.257	0.707006	0	0	11.2788	0	1.35181	7.2879	0	14.0138	0	0	0.156767	0	3.49374	0
Bacteria	Firmicutes	Bacilli	Lactobacillales	Lactobacillaceae	Ligilactobacillus	Ligilactobacillus_salivarius	0	0	10.512	0	1.35195	0	7.73202	0	0	51.474	352.887	0	0	14.028	0	159.603	18.3806	0	113.328	18.0698	1.44885	0.540462	0	2.421	79.7309	3.61492	0	18.9622	0	1.8704	2.79166	9.02305	7.78225	0.675906	11.2122	1.97486	1050.26	2.05408	0	1.4109	0	37.5577	7.64472
Bacteria	Firmicutes	Bacilli	Lactobacillales	Lactobacillaceae	Weissella	Weissella_soli	0	0	5.25602	0	0	0	4.63921	0	0	0	0	0	0	0	0	0	0	0	0	0	0	0	0	0.0672501	5.11095	0	0	0	0	0	0	0	0	0	0	0	0	0.51352	0	0.156767	0	0	0
Bacteria	Firmicutes	Bacilli	Lactobacillales	Lactobacillaceae	Weissella	Weissella_cibaria	0	0	1.75201	0	0.112663	0	1.5464	0	0	0	0	0	0	0	0	0	0	0	0	0	0	0	0	0.0672501	3.06657	0	0	6.6534	0	0	0	0	0	0	0	0	0	0	0	0	0	0	0
Bacteria	Firmicutes	Bacilli	Lactobacillales	Streptococcaceae	Lactococcus	Lactococcus_cremoris	0	0	1.75201	0	0	0	0	0	0	0	0	0	0	0	0	0	1.59831	0	0	0	0.724423	0	0	2.2865	1.02219	0	0	0.99801	0	88.8439	0	0	0	0	0	0	0	0	0	8.30864	1.89051	0	0
Bacteria	Firmicutes	Bacilli	Lactobacillales	Streptococcaceae	Lactococcus	Lactococcus_raffinolactis	0	0	1.75201	0	0.337988	0	0	0.594548	0	0	0	0	0	0	0	0	0	1.47374	0	0	0	0	0	1.27775	0	0	0	0	0	1.8704	0	0	0	0	0	0	9.34257	0	0	0	0	0	0.955589
Bacteria	Firmicutes	Bacilli	Lactobacillales	Enterococcaceae	Enterococcus	Enterococcus_wangshanyuanii	0	0	8.76003	0	0.112663	0	0	0	0	0	0	0	0	11.2224	0	0	5.59408	0	0	0	0	1.08092	0	5.31275	0	0	0	0	0	2.8056	0	0	0	0	0	0	0	1.02704	0	0	0	0	0.955589
Bacteria	Firmicutes	Bacilli	Lactobacillales	Enterococcaceae	Enterococcus	Enterococcus_casseliflavus	0	0	1.75201	0	0.901301	0	0	0	0	0	0	0	0	0	0.996584	0	0	0	3.33319	2.77996	0	0	0	73.8406	4.08876	0.903729	0	0	0	9.81959	0	0	0	0	0	0.658288	0	0.51352	1.03098	1.09737	0	0	3.82236
Bacteria	Firmicutes	Bacilli	Lactobacillales	Carnobacteriaceae	Granulicatella	Granulicatella_adiacens	0	0	1.75201	0	0.168994	0	0	0	0.639418	0	0	0	0	0	0	0	0	0	0	0	0	1.62139	0	2.0175	0	0	0	0	0	0	0	0	0	0	0	1.31658	0	0	0	1.09737	2.83576	0	0
Bacteria	Firmicutes	Bacilli	Bacillales	Bacillaceae	Bacillus	Bacillus_cereus	0	0	7.00802	1.99928	0.506982	0	0	0	0	0	0	0	0	0	1.99317	0	0	0	0	0	0	0	0	3.16075	0	0	0	0	0	0	0	0	0	0	0	0	0.778547	0	0	17.4011	0	0	0
Bacteria	Firmicutes	Clostridia	Eubacteriales	Clostridiaceae	Clostridium	Clostridium_perfringens	0	0	45.5521	22.9918	2.30958	1.86047	0	0.594548	1.91825	2.85967	0	0.831137	0	0	0	0	0	0	3.33319	5.55993	0	0	0	1.883	11.2441	1.80746	0	13.9721	0	9.35199	0	0	46.6935	0.675906	2.24243	129.683	0	0.51352	1.03098	10.9737	0	0	0
Bacteria	Firmicutes	Clostridia	Eubacteriales	Clostridiaceae	Clostridium	Clostridium_tetani	0	0	10.512	0.999642	0.394319	1.24031	0	0	0	0	0	0	0	0	0	0	0	0	0	0	0	0	0	0.0672501	0	0	0	0.33267	0	0.4676	0	0	0	0	0	3.29144	0	0	0	5.80037	0	0	0
Bacteria	Firmicutes	Clostridia	Eubacteriales	Clostridiaceae	Clostridium	Clostridium_intestinale	0	0	8.76003	6.9975	0.506982	0.620156	0	0	0.639418	0	0	0	0	5.61121	0	0	0.799155	0	0	0	0	0.540462	0	0.4035	9.19972	0	0	1.66335	0	2.338	0	0	9.72781	0	0	23.0401	0	0	0	12.5413	2.83576	19.2156	0
Bacteria	Firmicutes	Clostridia	Eubacteriales	Clostridiaceae	Clostridium	Clostridium_saccharobutylicum	0	0	7.00802	0	0.337988	0	0	0.594548	0.639418	0	0	0	0	0	0	0	0	0	0	0	0	0	0	0	0	0	0	9.64743	0	0	0	0	1.94556	0	0	9.87432	0	0	0	5.33007	0	0	0
Bacteria	Firmicutes	Clostridia	Eubacteriales	Clostridiaceae	Clostridium	Clostridium_fermenticellae	0	0	5.25602	0	0.394319	0	0	0	0.639418	0	0	0	0	0	0	0	0	0	0	0	0	3.78323	1.08826	0	0	0	0	0	0	0	0	0	0	0.675906	0	4.60802	0	0	0	1.8812	0.945255	0	5.73354
Bacteria	Firmicutes	Clostridia	Eubacteriales	Clostridiaceae	Clostridium	Clostridium_taeniosporum	0	0	5.25602	2.99893	0.45065	0	0	0	0	0	0	0	0	0	0	0	0	0	0	0	0	0	0	0	0	0	0	1.99602	0	1.4028	0	0	1.94556	0	0	11.1909	0	0	0	2.19474	0	0	0.955589
Bacteria	Firmicutes	Clostridia	Eubacteriales	Clostridiaceae	Clostridium	Clostridium_tyrobutyricum	0	0	5.25602	0	0.225325	0	0	0	0	0	0	0	0	0	0	0	0	0	0	0	0	0	0	0.0672501	0	0	0	0	0	0	0	0	0	0	0	3.94973	0	0	0	2.50827	0.945255	0	0.955589
Bacteria	Firmicutes	Clostridia	Eubacteriales	Clostridiaceae	Clostridium	Clostridium_isatidis	0	0	3.50401	0	0.506982	0	0	0	0	0	0	0	0	0	0	0	0	0	0	0	0	0	0	0	0	0	0	2.32869	0	0.4676	0	0	1.94556	0	0	7.89946	0	0	0	0	1.89051	0	0
Bacteria	Firmicutes	Clostridia	Eubacteriales	Clostridiaceae	Clostridium	Clostridium_neonatale	0	0	3.50401	3.99857	0.563313	0	0	0	0.639418	0	0	0	3.92155	0	0	0	0	0	63.3306	0	0	0.540462	0	0.0672501	0	0	0	3.3267	0	1.8704	0	0	1.94556	1.35181	0	12.5075	0	0	0	5.1733	0	0	2.86677
Bacteria	Firmicutes	Clostridia	Eubacteriales	Clostridiaceae	Clostridium	Clostridium_baratii	0	0	3.50401	3.99857	0.901301	0	0	0	0	0	0	0	0	0	0	0	0	0	0	0	0	0	0	0	0	0	0	14.9701	0	5.14359	0	0	13.6189	0	0	28.9647	0	0	0	0.156767	0	0	0.955589
Bacteria	Firmicutes	Clostridia	Eubacteriales	Clostridiaceae	Clostridium	Clostridium_beijerinckii	0	0	3.50401	0.999642	0.112663	0	0	0	0	0	0	0	0	0	0	0	0	0	0	0	0	0.540462	0	0.20175	0	0	0	1.33068	0	0.4676	0	0	0	0	0	3.94973	0	0	1.03098	0.783834	0	0	0
Bacteria	Firmicutes	Clostridia	Eubacteriales	Clostridiaceae	Clostridium	Clostridium_kluyveri	0	0	1.75201	0	0.112663	1.24031	0	0	0	0	0	0	0	0	0	0	0	0	0	0	0	4.86416	0	0	0	8.13356	0	0	0	0	0	0	25.2923	2.02772	15.697	3.94973	0	0	0	10.5034	0	0	5.73354
Bacteria	Firmicutes	Clostridia	Eubacteriales	Clostridiaceae	Clostridium	Clostridium_cochlearium	0	0	1.75201	0.999642	0.732307	0.620156	0	0	0	0	0	0	0	0	0	0	0	0	0	0	0	0	0	0.20175	0	0	0	0	0	0	0.930552	0	1.94556	0	0	5.2663	0	0	0	0.313534	0	0	0
Bacteria	Firmicutes	Clostridia	Eubacteriales	Clostridiaceae	Clostridium	Clostridium_pasteurianum	0	0	1.75201	0.999642	1.18296	0.620156	0	0	0.639418	2.85967	0	0	0	0	0	0	0	0	0	0	3.62212	0.540462	0	0	0	0	0	0	0	0.4676	0.930552	0	0	0	0	3.94973	0	0	0	11.444	0	0	0.955589
Bacteria	Firmicutes	Clostridia	Eubacteriales	Clostridiaceae	Clostridium	Clostridium_septicum	0	0	1.75201	1.99928	0.788638	0	0	0.594548	0	0	0	0	0	0	0	0	0	0	0	0	0	0.540462	0	0	0	0	0	1.66335	0.707006	0.4676	0	0	0	0	0	17.7738	0	0	0	2.97857	0	0	2.86677
Bacteria	Firmicutes	Clostridia	Eubacteriales	Clostridiaceae	Clostridium	Clostridium_argentinense	0	0	1.75201	1.99928	1.12663	0	0	0.594548	9.59127	0	0	0	0	0	0	0	0	0	0	0	0	3.24277	0	0	0	0	0	0.33267	0	1.4028	0	0	0	0	0	9.21603	0	0	0	1.8812	0	0	0
Bacteria	Firmicutes	Clostridia	Eubacteriales	Clostridiaceae	Clostridium	Clostridium_sporogenes	0	0	1.75201	2.99893	0.563313	0	0	0	0	0	0	0	0	0	0	0	0	0	0	0	0	0	0	0	0	0	0	0.33267	0	0.4676	0	0	0	0	0	0.658288	0	0	0	1.8812	0	0	0
Bacteria	Firmicutes	Clostridia	Eubacteriales	Clostridiaceae	Clostridium	Clostridium_novyi	0	0	1.75201	0	0	0	0	0	0	0	0	0	0	0	0	0	0	0	0	0	0	0	0	0	0	0	0	0	0	0	0	0	0	0	0	0	0	0	0	0	0	0	0
Bacteria	Firmicutes	Clostridia	Eubacteriales	Peptostreptococcaceae	Romboutsia	Romboutsia_ilealis	0	0	1.75201	0.999642	0.168994	0	0	0.594548	0	0	0	0	0	0	0	0	0	0	0	0	0	0	0	0	0	0	0	1.99602	0	0.4676	0	0	0	0	0	2.63315	0	0	0	1.72443	0	0	1.91118
Bacteria	Firmicutes	Erysipelotrichia	Erysipelotrichales	Coprobacillaceae	Coprobacillus	Coprobacillus_Firmicutes bacterium CAG:95	0	0	3.50401	0	0.0563313	0.620156	0	0	1.91825	0	0	0	0	0	0	0	0	0	3.33319	0	0	0	1.08826	0	0	0	2.70961	0.33267	0	0.935199	0	0	0	0	1.12122	0	0	0	0	3.7624	0	0	0.955589
Bacteria	Actinobacteria	Actinomycetia	Bifidobacteriales	Bifidobacteriaceae	Gardnerella	Gardnerella_vaginalis	0	0	3.50401	1.99928	55834	679.07	0	686.108	661714	0	487001	12.4671	74.5094	0	0	35.7319	0	243.904	0	1159.24	356.416	336834	87.0612	6568.58	8.17753	0	62.3211	228166	0	6.54639	1.8611	0	0	33.1194	0.560608	477.917	0	0	43.301	98.6063	29108.2	3.49374	553725
Bacteria	Proteobacteria	Gammaproteobacteria	Enterobacterales	Enterobacteriaceae	Escherichia	Escherichia (genus)	0	0	1.75201	6.9975	1332.97	0	23.1961	1.1891	0	0	0	0	1.96077	0	0	0	0	0	0	0	0	0	0	12.643	0	0	0	4.32471	0	0.4676	0	0	0	0	0	0	0	6.67577	0	0.940601	0	0	0
Bacteria	Proteobacteria	Gammaproteobacteria	Enterobacterales	Morganellaceae	Proteus	Proteus_mirabilis	0	0	3.50401	0	347832	0	1.5464	0	2.55767	0	0	32.4144	0	0	0	0	0	0	0	0	0	3.24277	0	9.81851	0	0	0	0	0	0	0	0	0	0	0	0.658288	2.33564	0	0	0.313534	1.89051	0	0
Bacteria	Proteobacteria	Gammaproteobacteria	Pseudomonadales	Moraxellaceae	Acinetobacter	Acinetobacter_cumulans	0	0	3.50401	0	0	0	0	0	0	0	0	0	0	0	0	0	0	0	0	0	0	0	0	0	3.06657	0.903729	0	0	0	0	0	0	0	0	0	0	0	1.02704	0	0	0	0	0
Bacteria	Proteobacteria	Gammaproteobacteria	Pseudomonadales	Moraxellaceae	Acinetobacter	Acinetobacter_nosocomialis	0	0	1.75201	0	35.9394	0	0	0	0	0	0	0	0	8.41682	0	0	1.59831	0	0	0	0	0	0	0.1345	0	0	0	0	0.707006	0	0	0	0	0	0	0	0	0	0	0.156767	0	0	0
Bacteria	Proteobacteria	Alphaproteobacteria	Rhizobiales	Methylobacteriaceae	Methylobacterium	Methylobacterium_currus	0	0	1.75201	0	0	0	0	0.594548	0	0	0	0	0	0	0	0	0	0	0	0	0	0	0	0	0	0	0	0	0	0	0	0	0	0	0	0	0	0	0	0.156767	0	0	0
Bacteria	Proteobacteria	Alphaproteobacteria	Sphingomonadales	Sphingomonadaceae	Sphingobium	Sphingobium_amiense	0	0	1.75201	0	0	1.86047	0	4.75638	0	0	0	0	0	0	0	0	0	0	0	0	0	0	0	0	0	0	0	0	0	0	0	0	0	0	0	0	0	0	0	1.56767	0	0	0
Bacteria	Proteobacteria	Epsilonproteobacteria	Campylobacterales	Campylobacteraceae	Campylobacter	Campylobacter_insulaenigrae	0	0	1.75201	0	0	0.620156	0	0	0	0	0	0	0	0	0	0	0	0	0	0	0	0	0	0	0	0	0	0	0	0	0	0	0	0	0	0	0	0	0	0	0	0	0
Bacteria	Bacteroidetes	Flavobacteriia	Flavobacteriales	Weeksellaceae	Elizabethkingia	Elizabethkingia_miricola	0	0	1.75201	0	0	0	0	0	0	0	0	0	0	0	0	0	0	0	0	0	0	0	0	0	4.08876	0	0	0	0	0	0	0	0	0	0	0	0	0	0	0	0	0.873434	0
Eukaryota	Basidiomycota	Malasseziomycetes	Malasseziales	Malasseziaceae	Malassezia	Malassezia_restricta	0	0	1.75201	1.99928	0.0563313	0	0	0	0	0	0	0	0	0	0	0	0	0	0	0	0	1.62139	4.35306	0.269	0	0.903729	0	0	0	0.935199	0	0	0	0.675906	0	0.658288	0	1.54056	0	0.156767	0.945255	0	0.955589
Eukaryota	Parabasalia	Parabasalia (phylum)	Trichomonadida	Trichomonadidae	Trichomonas	Trichomonas_gallinae	0	0	1.75201	0	3.15455	0	0	0	0	0	0	0	0	0	0	1.19106	0	0	0	0	0.724423	1.08092	0	1.41225	0	0	0	0.33267	0	0	0	0	0	0	0	0	0	0	0	0.156767	0	0	0.955589
Eukaryota	Apicomplexa	Conoidasida	Eucoccidiorida	Cryptosporidiidae	Cryptosporidium	Cryptosporidium_parvum	0	0	1.75201	0	0	0	0	0	0	0	0	0	0	0	0	0	0	0	0	0	0	0.540462	0	0.1345	0	0	0	0	0	0	0	0	0	0	0	0	0	0	0	0	0	0	0
Bacteria	Firmicutes	Bacilli	Lactobacillales	Lactobacillaceae	Lactobacillus	Lactobacillus_helsingborgensis	0	0	0	0.999642	0	0	10.8248	0	3.83651	0	66.3143	0	0	0	0	1.19106	0.799155	0	59.9974	0	5.79539	0	0	0.20175	4.08876	0	18.9673	13.9721	0	0	0	2.25576	0	2.02772	0.560608	0	100.433	0.51352	0	3.2921	0	1.74687	0.955589
Bacteria	Firmicutes	Bacilli	Lactobacillales	Lactobacillaceae	Limosilactobacillus	Limosilactobacillus_gastricus	0	0	0	0.999642	0	0	3.09281	0	0	0	0	0	0	0	0	40.4962	2.39746	0	0	0	0	1.62139	0	0.20175	9.19972	0	0	6.32073	0	0	0	0	0	0	0.560608	0	30.3633	3.08112	0	0.313534	0	0	0
Bacteria	Firmicutes	Bacilli	Lactobacillales	Lactobacillaceae	Pediococcus	Pediococcus_acidilactici	0	0	0	1.99928	0.957632	0	1.5464	0	2.55767	8.57901	3502.82	0.831137	0	0	0	0	10.389	0	0	9.72987	0.724423	1.08092	0	0.538	12.2663	0.903729	0	15.6355	0	0	0	0	0	0.675906	1.68182	0	3.11419	0	0	5.01654	0.945255	3.49374	0
Bacteria	Firmicutes	Bacilli	Lactobacillales	Lactobacillaceae	Weissella	Weissella_koreensis	0	0	0	0.999642	0.675975	0	0	0	0	0	0	0	0	0	0	0	0	0	3.33319	0	0	0	0	0.1345	0	0	0	0	0	0	0	0	0	0	0	0	0	0	0	0	0	0	0
Bacteria	Firmicutes	Bacilli	Lactobacillales	Enterococcaceae	Enterococcaceae (family)	Enterococcaceae (family)	0	0	0	1.99928	0.901301	0	0	0	0	0	0	0	0	0	0.996584	0	0	1.47374	0	0	0	0.540462	0	44.1833	0	0	0	0.66534	0	4.2084	0	0	0	0	0.560608	0.658288	0	0.51352	0	0.156767	0	0	0
Bacteria	Firmicutes	Bacilli	Lactobacillales	Aerococcaceae	Aerococcus	Aerococcus_christensenii	0	0	0	0.999642	216.481	24.1861	0	151.015	46696.1	0	395.518	0.831137	3.92155	0	3.98634	0	11.9873	15.4743	0	5.55993	2.17327	17881.7	1.08826	74.9838	1.02219	0	0	174.652	38.8853	0	1.8611	0	0	8.11087	0	9.87432	0	0	3.09293	116.478	686.255	1.74687	5672.38
Bacteria	Firmicutes	Bacilli	Bacillales	Staphylococcaceae	Staphylococcus	Staphylococcus_saccharolyticus	0	0	0	1.99928	0.225325	0.620156	0	0	0	0	0	0	1.96077	0	0	0	0	0	0	0	0	3.78323	0	2.62275	0	0	0	0.33267	0	0	0	0	0	44.6098	4.48486	1.31658	0	0.51352	0	3.2921	0.945255	0.873434	2.86677
Bacteria	Firmicutes	Bacilli	Bacillales	Staphylococcaceae	Staphylococcus	Staphylococcus_warneri	0	0	0	0.999642	0.506982	0	1.5464	0	0	0	0	0	0	0	1.99317	1.19106	1.59831	0	0	0	2.89769	14.5925	3.26479	12.912	0	0	0	0	0	0	0	0	0	55.4243	39.8031	0	0	1.02704	1.03098	0.627067	0	0	1.91118
Bacteria	Firmicutes	Bacilli	Bacillales	Staphylococcaceae	Macrococcus	Macrococcus_caseolyticus	0	0	0	1.99928	0.168994	0	0	0	0	0	0	0	0	0	0	0	0	0	0	0	0	0.540462	0	0.20175	0	0	0	0	0	0	0	0	0	0.675906	0	6.58288	0	8.21633	0	2.97857	0	0	0
Bacteria	Firmicutes	Bacilli	Bacillales	Bacillaceae	Bacillus	Bacillus_circulans	0	0	0	0.999642	0.0563313	0	3.09281	0	1.27884	0	2.36837	0	0	0	0	0	0	0	0	0	0	2.70231	0	0.20175	0	0	0	35.5957	0	0	0	0	0	0	0	0	0	0.51352	0	5.48684	0	0	8.6003
Bacteria	Firmicutes	Bacilli	Bacillales	Bacillaceae	Bacillus	Bacillus_smithii	0	0	0	0.999642	0.394319	0	0	0.594548	1.91825	0	0	0	0	0	0	0	0	0.73687	0	0	0	8.64739	0	0	0	0	0	0.33267	0	0	0.930552	0	0	0	0	1.31658	0	0	0	3.44887	0	0	6.68913
Bacteria	Firmicutes	Negativicutes	Veillonellales	Veillonellaceae	Veillonella	Veillonella (genus)	0	0	0	1.99928	2.36591	0.620156	0	0	1.27884	0	0	0	0	0	5.97951	0	0	0	0	37.5295	0	16.7543	0	0	0	0	0	0.66534	0	0	0.930552	0	0	1.35181	0	0	0	0	1.03098	1390.05	0	0	16.245
Bacteria	Firmicutes	Negativicutes	Veillonellales	Veillonellaceae	Veillonella	Veillonella_seminalis	0	0	0	180.935	2.08426	3.72093	6.18562	0	8.31243	0	0	0	117.646	2.80561	0.996584	26.2034	0	1.47374	0	0	0	23.2399	0	2.2865	0	0	2.70961	2.32869	0	0.935199	23.2638	0	0	8.11087	0	1.97486	0.778547	0	0	225.431	1.89051	0	15.2894
Bacteria	Firmicutes	Negativicutes	Veillonellales	Veillonellaceae	Veillonella	Veillonella_sp. CAG:933	0	0	0	1.99928	2.30958	0.620156	0	0	0.639418	0	0	0	1.96077	0	0	1.19106	0	0	0	0	0	17.8352	0	0	0	0	0	0	0	0.935199	0	0	0	1.35181	0	0	0	0	0	1.72443	0	0	12.4227
Bacteria	Firmicutes	Negativicutes	Veillonellales	Veillonellaceae	Megasphaera	Megasphaera_vaginalis	0	0	0	2.99893	14.8715	31.0078	0	0	24.9373	2.85967	0	0.831137	5.88232	0	0	0	6.39324	0	0	0	0.724423	168.624	0	1.68125	0	0	0	0.99801	1.41401	9.81959	24.1944	0	0	0	0	1.97486	0	0	0	166.016	0.945255	0	207.363
Bacteria	Firmicutes	Negativicutes	Veillonellales	Veillonellaceae	Dialister	Dialister_pneumosintes	0	0	0	0.999642	1.8026	8.06202	0	0	0	0	0	0	5.88232	0	0	0	0	0	0	0	0	8.64739	1.08826	0.0672501	0	0	0	0	0	3.2732	3.72221	0	0	0	0	0	0	0	0	6.27067	0	0	7.64472
Bacteria	Firmicutes	Negativicutes	Veillonellales	Veillonellaceae	Dialister	Dialister_massiliensis	0	0	0	0.999642	0.112663	0	0	0	0	0	0	0	0	0	0	0	0	0	0	0	0	0	0	0	0	0	0	0	0	0.935199	0	0	0	0	0	0	0	0	0	0.156767	0	0	0
Bacteria	Firmicutes	Negativicutes	Selenomonadales	Selenomonadaceae	Mitsuokella	Mitsuokella_jalaludinii	0	0	0	0.999642	0.337988	0	0	0	0	0	0	0	0	0	0.996584	0	0	0	0	0	0	9.72831	0	0	0	0	0	0	0	0.4676	0.930552	0	0	0	0	0	0	0	0	81.2052	0	0	5.73354
Bacteria	Firmicutes	Clostridia	Eubacteriales	Eubacteriales (order)	Eubacteriales (order)	Eubacteriales (order)	0	0	0	0.999642	5.12615	9.92249	1.5464	1.78364	81.8455	0	9.47348	1.66227	1.96077	0	0	0	1.59831	0	0	0	0.724423	11.8902	1.08826	5.111	0	0	2.70961	3.65937	0	4.2084	1.8611	0	3.89112	0.675906	0	8.55774	0.778547	0.51352	0	923.356	5.67153	0	14.3338
Bacteria	Firmicutes	Clostridia	Eubacteriales	Clostridiaceae	Clostridium	Clostridium_sp. 7_2_43FAA	0	0	0	1.99928	0	0	0	0	0	0	0	0	0	0	0	0	0	0	0	0	0	0	0	0	0	0	0	0.66534	0	0	0	0	0	0	0	0	0	0	0	0	0	0	0
Bacteria	Firmicutes	Clostridia	Eubacteriales	Clostridiaceae	Clostridium	Clostridium_thermarum	0	0	0	1.99928	0.506982	0.620156	0	0	0.639418	0	0	0	0	0	0	0	0	0	0	0	0	0	0	0.60525	0	0	0	0	0	0.4676	0	0	3.89112	0	0	3.29144	0	0	0	5.80037	0	0	0
Bacteria	Firmicutes	Clostridia	Eubacteriales	Clostridiaceae	Clostridium	Clostridium_gasigenes	0	0	0	1.99928	0.957632	0	0	0	0.639418	0	0	0	0	0	0	0	0	0	0	0	0	0.540462	0	0.0672501	0	0	0	3.3267	0	1.4028	0	0	0	0	0	23.6984	1.55709	0	0	2.50827	0	0	0
Bacteria	Firmicutes	Clostridia	Eubacteriales	Clostridiaceae	Clostridium	Clostridium_saccharoperbutylacetonicum	0	0	0	1.99928	0.0563313	2.48062	0	0	0	0	0	0	0	0	0	0	0	0	6.66638	0	0	1.08092	0	0.1345	0	0	0	4.32471	0	0	0	0	0	0.675906	0	3.29144	0	0	0	1.25413	0	0	0
Bacteria	Firmicutes	Clostridia	Eubacteriales	Oscillospiraceae	Oscillibacter	Oscillibacter_sp. CAG:241	0	0	0	0.999642	0	0	3.09281	0	3.83651	0	0	0	0	0	0	0	0	0	0	0	0	0.540462	0	0.60525	0	0	0	0	0	0.4676	0	0	0	0	0	0	0	0	0	1.8812	0	0	0
Bacteria	Firmicutes	Clostridia	Eubacteriales	Oscillospiraceae	Faecalibacterium	Faecalibacterium_[Eubacterium] siraeum	0	0	0	0.999642	0.112663	0	0	0	26.8556	0	85.2613	0.831137	0	0	0	0	0.799155	0	0	0	0	0	0	0.874251	0	0	2.70961	0	0	1.4028	0	0	0	0.675906	0	0	0	0	0	5.1733	0	0	30.5789
Bacteria	Firmicutes	Clostridia	Eubacteriales	Lachnospiraceae	Roseburia	Roseburia_faecis	0	0	0	0.999642	0.112663	0	0	0	2.55767	0	0	0	1.96077	0	0	0	0	0	0	0	0	0.540462	0	0.0672501	0	0	0	11.3108	0	38.8108	0	0	0	0	0	0	0	2.5676	0	10.8169	0	0	2.86677
Bacteria	Actinobacteria	Actinomycetia	Micrococcales	Micrococcaceae	Kocuria	Kocuria_palustris	0	0	0	2.99893	0.901301	0.620156	0	0	0	0	0	0	0	0	0	1.19106	0	0	0	0	0	0	0	0	0	0	0	6.98607	0.707006	2.338	0	0	0	0	0	0	0	0	3.09293	32.921	0	0	0
Bacteria	Actinobacteria	Actinomycetia	Micrococcales	Intrasporangiaceae	Janibacter	Janibacter_hoylei	0	0	0	0.999642	1.23929	0	0	0	0	0	0	0	0	0	0	1.19106	0	0	0	0	0	0	0	0.1345	0	0	0	0	0	0.935199	0	0	0	0	0	0	0	0	0	13.1684	0	0	0
Bacteria	Proteobacteria	Gammaproteobacteria	Enterobacterales	Enterobacteriaceae	Enterobacteriaceae (family)	Enterobacteriaceae (family)	0	0	0	7.99714	1504.55	2.48062	57.217	0	99.1098	0	158.681	0	0	0	598.947	0	4.79493	0	0	0	0.724423	56.7485	0	575.997	0	0	0	32.6017	0	0	0	0	0	0	0	0	0	3.59464	0	18.3417	0.945255	0	0
Bacteria	Proteobacteria	Gammaproteobacteria	Enterobacterales	Erwiniaceae	Pantoea	Pantoea (genus)	0	0	0	1.99928	0.732307	0	0	0	0	0	0	0	0	0	0	0	1.59831	0	3.33319	0	0	0	0	0.0672501	0	0	0	0	0	0	0	0	0	0	0	0	0	0	0	3.13534	0	0	0
Bacteria	Proteobacteria	Gammaproteobacteria	Pasteurellales	Pasteurellaceae	Haemophilus	Haemophilus_parainfluenzae	0	0	0	2.99893	1222.22	1.86047	126.805	0	0	0	0	0	3.92155	0	246.156	0	0	0	0	8.33989	0	7.026	0	0	0	0	0	0	0	0.4676	0	0	0	0.675906	1.12122	0	0	0	1.03098	11.9143	0	0	3.82236
Bacteria	Proteobacteria	Alphaproteobacteria	Rhodospirillales	Acetobacteraceae	Roseomonas	Roseomonas_mucosa	0	0	0	0.999642	0.112663	0	0	0	0	0	0	0	0	0	0	0	0	0	0	0	0	0	0	0.269	0	0	0	0	0	0.4676	0	0	0	0	0	0	0	0	0	0.4703	0	0	0
Bacteria	Proteobacteria	Betaproteobacteria	Burkholderiales	Alcaligenaceae	Achromobacter	Achromobacter (genus)	0	0	0	0.999642	0.506982	0	0	4.16183	0	0	0	0	0	0	0	1.19106	0	0	0	0	0	0	0	0	0	0	0	0	0	0	0	0	0	0	0	0	0	0	0	2.50827	0	0	0
Bacteria	Proteobacteria	Betaproteobacteria	Burkholderiales	Alcaligenaceae	Achromobacter	Achromobacter_spanius	0	0	0	1.99928	0.844969	0	0	1.78364	0	0	0	0	0	0	0	0	0	0	0	0	0	0	1.08826	0	0	0	0	0	0	0	0	0	0	0	0	0	0	0.51352	0	0.783834	0	0	0
Bacteria	Bacteroidetes	Bacteroidia	Bacteroidales	Prevotellaceae	Prevotella	Prevotella_copri	0	0	0	2.99893	0.0563313	0	0	0	70.9754	0	0	0	0	0	0	0	1.59831	0	0	0	0	3.78323	0	0.0672501	0	0	0	0	0	1.8704	0.930552	0	0	0	0	0	0	5.64873	4.12391	344.887	0	0	1.91118
Bacteria	Bacteroidetes	Bacteroidia	Bacteroidales	Prevotellaceae	Prevotella	Prevotella_sp. S7-1-8	0	0	0	1.99928	5.29514	88.6823	0	0	36.4468	28.5967	0	1.66227	41.1762	0	0	0	0.799155	0.73687	0	0	0.724423	112.957	5.44132	0.0672501	0	0	5.41922	0	1.41401	11.69	5.58331	0	44.7479	0	0	14.4823	2.33564	0	4.12391	5778.74	8.50729	0	0
Bacteria	Bacteroidetes	Bacteroidia	Bacteroidales	Tannerellaceae	Parabacteroides	Parabacteroides_distasonis	0	0	0	0.999642	0.394319	4.34109	0	2.97274	0	0	0	0	11.7646	0	0	0	0	0	0	0	0	1.62139	0	0	0	0	0	0	0	2.8056	0	0	0	0	0	1.31658	0	0	0	311.496	0	0	0
Bacteria	Fusobacteria	Fusobacteriia	Fusobacteriales	Leptotrichiaceae	Leptotrichia	Leptotrichia (genus)	0	0	0	1.99928	0.732307	0	0	0	0	0	0	0	0	0	0.996584	0	0	0	0	0	0	0	0	0	0	0	2.70961	0	0	0	0	0	0	0	0	0	0	0	1.03098	0.313534	0	0	0.955589
Bacteria	Spirochaetes	Spirochaetia	Spirochaetales	Spirochaetaceae	Treponema	Treponema_phagedenis	0	0	0	1.99928	4.11218	4.34109	0	0	1.27884	0	0	0.831137	0	0	0.996584	0	1.59831	0	0	4.16994	0	3.78323	0	17.5523	0	0	0	32.6017	0	0.4676	0.930552	0	0	0	0	0	0	0	0	944.99	0	0	1.91118
Bacteria	Proteobacteria	Gammaproteobacteria	Enterobacterales	Enterobacterales (order)	Enterobacterales (order)	Enterobacterales (order)	0	0	0	0	30659.4	0	1.5464	0	0	0	2.36837	0	0	0	77.7336	0	2.39746	0	0	1.38998	0	0	0	67.0483	0	0	0	0	0	0.4676	0.930552	0	0	0	0	0	0	0	0	15.8334	0.945255	0	0
Bacteria	Proteobacteria	Gammaproteobacteria	Enterobacterales	Morganellaceae	Morganellaceae (family)	Morganellaceae (family)	0	0	0	0	2123.69	0	0	0	0	0	0	0	0	0	0	0	0	0	0	0	0	0	0	0	0	0	0	0	0	0	0	0	0	0	0	0	0	0	0	0	0	0	0
Bacteria	Proteobacteria	Gammaproteobacteria	Enterobacterales	Morganellaceae	Morganella	Morganella_morganii	0	0	0	0	957809	0.620156	0	0	0	0	2.36837	0	0	0	0	0	0.799155	0	0	0	0	2.70231	0	2.0175	0	0	0	0	0	0	0	0	0	0	0	0	0	0	0	0.627067	0	0	5.73354
Bacteria	Proteobacteria	Gammaproteobacteria	Enterobacterales	Morganellaceae	Proteus	Proteus (genus)	0	0	0	0	1725.82	0	0	0	0	0	0	0	0	0	0	0	0	0	0	0	0	0.540462	0	0	0	0	0	0.33267	0	0	0	0	0	0	0	0	0	0	0	0	0	0	0
Bacteria	Proteobacteria	Gammaproteobacteria	Enterobacterales	Morganellaceae	Proteus	Proteus_vulgaris	0	0	0	0	479.436	0	0	0	0	0	0	0	0	0	0	0	0	0	0	0	0	0	2.17653	0.1345	1.02219	0	0	0	0	0.4676	0	0	0	0	0	0	0	0	0	4.07594	0	0	0
Bacteria	Proteobacteria	Gammaproteobacteria	Enterobacterales	Morganellaceae	Proteus	Proteus_hauseri	0	0	0	0	15.4348	0	0	0	0	0	0	0	0	0	0	0	0	0	0	0	0	0.540462	0	0	0	0	0	0	0	0	0	0	0	0	0	0	0	0	0	0	0	0	0
Bacteria	Proteobacteria	Gammaproteobacteria	Enterobacterales	Morganellaceae	Proteus	Proteus_penneri	0	0	0	0	4.6755	0	0	0	0	0	0	0	0	0	0	0	0	0	0	0	0	0	0	0	0	0	0	0	0	0	0	0	0	0	0	0	0	0	0	0	0	0	0
Bacteria	Proteobacteria	Gammaproteobacteria	Enterobacterales	Morganellaceae	Proteus	Proteus_columbae	0	0	0	0	3.83053	0	0	0	0	0	0	0	0	0	0	0	0	0	0	0	0	0	0	0.0672501	0	0	0	0	0	0	0	0	0	0	0	0	0	0	0	0	0	0	0
Bacteria	Proteobacteria	Gammaproteobacteria	Enterobacterales	Enterobacteriaceae	Escherichia	Escherichia_fergusonii	0	0	0	0	11.6042	0	0	0	0	0	0	0.831137	0	0	0	0	0	0	3.33319	0	0	0	0	0.269	0	0	0	0	0	0	0	0	0	0	0.560608	0	0	0	0	0.313534	0	0	0
Bacteria	Proteobacteria	Gammaproteobacteria	Enterobacterales	Enterobacteriaceae	Escherichia	Escherichia_marmotae	0	0	0	0	11.3789	0	0	0	0	0	0	0	0	0	0	0	0	0	0	0	0	0	0	0	0	0	0	0	0	0	0	0	0	0	0	0	0	0	0	2.03797	0	0	0
Bacteria	Proteobacteria	Gammaproteobacteria	Enterobacterales	Enterobacteriaceae	Citrobacter	Citrobacter (genus)	0	0	0	0	8.95667	0	1.5464	0	0	0	0	0	0	0	1.99317	0	0	0	0	0	0.724423	0.540462	0	104.776	0	0	0	0	0.707006	0.4676	0	0	0	0	0	0	0	0	0	0.783834	0	0	0.955589
Bacteria	Proteobacteria	Gammaproteobacteria	Enterobacterales	Enterobacteriaceae	Citrobacter	Citrobacter_koseri	0	0	0	0	2334.2	0	0	0	0	0	7.10511	0	0	0	5.97951	0	0	0	0	0	0	0	1.08826	39872.5	0	0	0	0	0	0	0	0	0	0	0	0	0	0	0	1.25413	0	0	0
Bacteria	Proteobacteria	Gammaproteobacteria	Enterobacterales	Enterobacteriaceae	Citrobacter	Citrobacter_freundii	0	0	0	0	261.884	0	0	0	1.27884	0	0	0	0	0	70.7575	0	0	0	0	0	0	0	0	224.413	0	0	0	1.33068	0	0	0	0	0	0	0	0	0	0	0	5.80037	0	0	0
Bacteria	Proteobacteria	Gammaproteobacteria	Enterobacterales	Enterobacteriaceae	Citrobacter	Citrobacter_freundii complex sp. CFNIH3	0	0	0	0	22.5325	0	0	0	0	0	0	0	0	0	0	0	0	0	0	0	0	0	0	8.20451	0	0	0	0	0	0	0	0	0	0	0	0	0	0	0	0.156767	0	0	0
Bacteria	Proteobacteria	Gammaproteobacteria	Enterobacterales	Enterobacteriaceae	Citrobacter	Citrobacter_freundii complex sp. CFNIH2	0	0	0	0	0.619644	0	0	0	0	0	0	0	0	0	0	0	0	0	0	0	0	0	0	10.9618	0	0	0	0	0	0	0	0	0	0	0	0	0	0	0	0.313534	0	0	0
Bacteria	Proteobacteria	Gammaproteobacteria	Enterobacterales	Enterobacteriaceae	Citrobacter	Citrobacter_freundii complex sp. CFNIH4	0	0	0	0	0.337988	0	0	0	0	0	0	0	0	0	0	0	0	0	0	0	0	0	0	0	0	0	0	0	0	0	0	0	0	0	0	0	0	0	0	0	0	0	0
Bacteria	Proteobacteria	Gammaproteobacteria	Enterobacterales	Enterobacteriaceae	Citrobacter	Citrobacter_freundii complex sp. CFNIH9	0	0	0	0	0.0563313	0	0	0	0	0	0	0	0	0	0	0	0	0	0	0	0	0	0	0	0	0	0	0	0	0	0	0	0	0	0	0	0	0	0	0	0	0	0
Bacteria	Proteobacteria	Gammaproteobacteria	Enterobacterales	Enterobacteriaceae	Citrobacter	Citrobacter_werkmanii	0	0	0	0	0.337988	0	0	0	0	0	0	0	0	0	0	0	0	0	0	0	0	0	0	19.906	0	0	0	0	0	0	0	0	0	0	0	0	0	0	0	0	0	0	0
Bacteria	Proteobacteria	Gammaproteobacteria	Enterobacterales	Enterobacteriaceae	Citrobacter	Citrobacter_amalonaticus	0	0	0	0	1.01396	0	0	0	0	0	0	0	0	0	0	0	0	0	0	0	0	0	0	72.3611	0	0	0	0	0	0	0	0	0	0	0	0	0	0	0	0	0	0	0
Bacteria	Proteobacteria	Gammaproteobacteria	Enterobacterales	Enterobacteriaceae	Citrobacter	Citrobacter_farmeri	0	0	0	0	0.337988	0.620156	0	0	0	0	0	0	0	0	0	0	0	0	0	0	0	1.08092	0	0.1345	0	0	0	0	0	0	0	0	0	0	0	0	0	0	0	0	0	0	0
Bacteria	Proteobacteria	Gammaproteobacteria	Enterobacterales	Enterobacteriaceae	Citrobacter	Citrobacter_telavivum	0	0	0	0	0.225325	0	0	0	0	0	0	0	0	0	0	0	0	0	0	0	0	0	0	0.4035	0	0	0	0	0	0	0	0	0	0	0	0	0	0	0	0	0	0	0
Bacteria	Proteobacteria	Gammaproteobacteria	Enterobacterales	Enterobacteriaceae	Citrobacter	Citrobacter_pasteurii	0	0	0	0	0.168994	0	0	0	0	0	0	0	0	0	0	0	0	0	0	0	0	0	0	4.4385	0	0	0	0	0	0	0	0	0	0	0	0	0	0	0	0	0	0	0
Bacteria	Proteobacteria	Gammaproteobacteria	Enterobacterales	Enterobacteriaceae	Citrobacter	Citrobacter_cronae	0	0	0	0	0.168994	0	0	0	0	0	0	0	0	0	0	0	0	0	0	0	0	0	0	0.60525	0	0	0	0	0	0	0	0	0	0	0	0	0	0	0	0	0	0	0
Bacteria	Proteobacteria	Gammaproteobacteria	Enterobacterales	Enterobacteriaceae	Citrobacter	Citrobacter_tructae	0	0	0	0	0.168994	0	0	0	0.639418	0	0	0	0	0	0.996584	0	0	0	0	0	0	0	0	2.152	0	0	0	0	0	0	0	0	0	0	0	0	0	0	0	9.56277	0	0	0
Bacteria	Proteobacteria	Gammaproteobacteria	Enterobacterales	Enterobacteriaceae	Enterobacter	Enterobacter (genus)	0	0	0	0	0.168994	0	0	0	0	0	0	0	0	0	0	0	0	0	0	0	0	0	0	2.89175	0	0	0	0	0	0	0	0	0	0	0	0	0	0	0	1.4109	0	0	0
Bacteria	Proteobacteria	Gammaproteobacteria	Enterobacterales	Enterobacteriaceae	Enterobacter	Enterobacter_cancerogenus	0	0	0	0	901.582	0	0	0.594548	0	0	0	0	0	0	0	0	0	0	0	0	0	0	0	79.0188	0	0	0	0	0	0	0	0	0	0	0	0	0	0	0	5.01654	0	0	0
Bacteria	Proteobacteria	Gammaproteobacteria	Enterobacterales	Enterobacteriaceae	Enterobacter	Enterobacter_ludwigii	0	0	0	0	234.676	0	0	0	0	0	0	0	0	0	3.98634	0	0	0	0	0	0	0	0	8.07001	0	0	0	0	0	0	0	0	0	0	0	0	0	0	0	0	0	0.873434	0
Bacteria	Proteobacteria	Gammaproteobacteria	Enterobacterales	Enterobacteriaceae	Enterobacter	Enterobacter_hormaechei	0	0	0	0	226.114	0.620156	0	0	0	0	0	0	0	0	3.98634	0	4.79493	0	0	0	0.724423	0	0	20.7803	0	0	0	0	0	0	0	0	0	0	0	0	6.22838	0	0	0.627067	0	0	0
Bacteria	Proteobacteria	Gammaproteobacteria	Enterobacterales	Enterobacteriaceae	Enterobacter	Enterobacter_roggenkampii	0	0	0	0	36.4463	0	0	0	0	0	2.36837	0	0	0	1.99317	0	0	0	0	0	0	1.62139	0	31.4058	0	0	0	0	0	0	0	0	0	0	0	0	0	0.51352	0	0.156767	0	0	0.955589
Bacteria	Proteobacteria	Gammaproteobacteria	Enterobacterales	Enterobacteriaceae	Enterobacter	Enterobacter_cloacae	0	0	0	0	7.09774	1.24031	4.63921	0.594548	0.639418	0	0	0	0	0	0.996584	0	0.799155	0	0	0	0	0	0	22.596	0	0	0	1.33068	0	0	0	0	0	0.675906	0	0	0.778547	0	0	1.4109	0	0.873434	0
Bacteria	Proteobacteria	Gammaproteobacteria	Enterobacterales	Enterobacteriaceae	Enterobacter	Enterobacter_asburiae	0	0	0	0	3.37988	0	0	0.594548	0	0	0	0	0	0	0.996584	0	0	0	0	0	0	0	0	5.58175	0	0	0	0	0	0	0	0	0	0	0	0	0	0	0	3.60564	0.945255	0	0
Bacteria	Proteobacteria	Gammaproteobacteria	Enterobacterales	Enterobacteriaceae	Enterobacter	Enterobacter_kobei	0	0	0	0	2.25325	0	0	0	0	0	0	0	0	0	0.996584	0	0	0	0	0	0	0	1.08826	6.85951	0	0	0	0	0	0.4676	0	0	0	0	0	0	0.778547	0	0	0.4703	2.83576	0	0
Bacteria	Proteobacteria	Gammaproteobacteria	Enterobacterales	Enterobacteriaceae	Enterobacter	Enterobacter_cloacae complex sp. FDA-CDC-AR_0132	0	0	0	0	1.01396	0	0	0	0	0	0	0	0	0	0	0	0	0	0	0	0	0	0	0.1345	0	0	0	0	0	0	0	0	0	0	0	0	0	0	0	0	0	0	0
Bacteria	Proteobacteria	Gammaproteobacteria	Enterobacterales	Enterobacteriaceae	Enterobacter	Enterobacter_cloacae complex sp.	0	0	0	0	0.281656	0	0	0	0	0	0	0	0	0	0	0	0	0	0	0	0	0	0	11.9033	0	0	0	0	0	0	0	0	0	0	0	0	0	0	0	0	0	0	0
Bacteria	Proteobacteria	Gammaproteobacteria	Enterobacterales	Enterobacteriaceae	Enterobacter	Enterobacter_cloacae complex sp. FDA-CDC-AR_0164	0	0	0	0	0.281656	0	0	0	0	0	0	0	0	0	0	0	0	0	0	0	0	0	0	0.0672501	0	0	0	0	0	0	0	0	0	0	0	0	0	0	0	0	0	0	0
Bacteria	Proteobacteria	Gammaproteobacteria	Enterobacterales	Enterobacteriaceae	Enterobacter	Enterobacter_cloacae complex sp. ECNIH7	0	0	0	0	0.0563313	0	0	0	0	0	0	0	0	0	0	0	0	0	0	0	0	0	0	0	0	0	0	0	0	0	0	0	0	0	0	0	0	0	0	0	0	0	0
Bacteria	Proteobacteria	Gammaproteobacteria	Enterobacterales	Enterobacteriaceae	Enterobacter	Enterobacter_chengduensis	0	0	0	0	0.225325	0.620156	0	0	0	0	0	0	0	0	0	0	0	0	0	0	0	0	0	0	0	0	0	0	0	0	0	0	0	0	0	0	0	0	0	0	0	0	0
Bacteria	Proteobacteria	Gammaproteobacteria	Enterobacterales	Enterobacteriaceae	Enterobacter	Enterobacter_bugandensis	0	0	0	0	0.394319	0	0	0	0	0	0	0	0	0	0	0	0	0	0	0	0	0	0	0.4035	0	0	0	0	0	0	0	0	0	0	0	0	0	0	0	0	0	0	0
Bacteria	Proteobacteria	Gammaproteobacteria	Enterobacterales	Enterobacteriaceae	Enterobacter	Enterobacter_soli	0	0	0	0	0.337988	0	0	0	0	0	0	0	0	0	0	0	0	0	0	0	0	0	0	0	0	0	0	0	0	0	0	0	0	0	0	0	0	0	0	0	0	0	0
Bacteria	Proteobacteria	Gammaproteobacteria	Enterobacterales	Enterobacteriaceae	Enterobacter	Enterobacter_oligotrophicus	0	0	0	0	0.168994	0	0	0	0	0	0	0	0	0	0	0	0	0	0	0	0	1.08092	0	7.93551	0	0	0	0	0	0	0	0	0	0	0	0	0	0	0	0.156767	0	0	0
Bacteria	Proteobacteria	Gammaproteobacteria	Enterobacterales	Enterobacteriaceae	Klebsiella	Klebsiella_aerogenes	0	0	0	0	29.0106	0	1.5464	0	0	0	5139.36	0	0	0	30902.1	0	0	0	0	0	0	1.08092	0	17.754	0	0	0	0	0	0	0	0	0	0	0	0	0	0.51352	0	3.60564	0	0	4.77795
Bacteria	Proteobacteria	Gammaproteobacteria	Enterobacterales	Enterobacteriaceae	Klebsiella	Klebsiella_variicola	0	0	0	0	15.2094	0	0	0	0	0	0	0	0	0	17.9385	0	0	0	0	2.77996	0	0	0	16.0055	0	0	0	0	0	0	0	0	0	0	0	0	0	0	0	0.940601	0	0	0
Bacteria	Proteobacteria	Gammaproteobacteria	Enterobacterales	Enterobacteriaceae	Klebsiella	Klebsiella_quasipneumoniae	0	0	0	0	3.7742	0	0	0	0	0	0	0	0	0	7.97267	0	0	0	0	0	0	0	1.08826	1.7485	0	0	0	0	0	0	0	0	0	0	0	0	0	0	0	0	0	0	0
Bacteria	Proteobacteria	Gammaproteobacteria	Enterobacterales	Enterobacteriaceae	Klebsiella	Klebsiella_huaxiensis	0	0	0	0	0.394319	0	0	0	0	0	0	0	0	0	5.97951	0	0	0	0	0	0	0	0	0.672501	0	0	0	0.33267	0	0	0	0	0	0	0	0	0	0	0	0	0	0	0
Bacteria	Proteobacteria	Gammaproteobacteria	Enterobacterales	Enterobacteriaceae	Klebsiella	Klebsiella_africana	0	0	0	0	0.225325	0	0	0	0	0	0	0	0	0	2.98975	0	0.799155	0	0	0	0	0	0	1.54675	0	0	0	0	0	0	0	0	0	0	0	0	0	0	0	0	0	0	0
Bacteria	Proteobacteria	Gammaproteobacteria	Enterobacterales	Enterobacteriaceae	Klebsiella	Klebsiella_grimontii	0	0	0	0	0.168994	0	0	0	0	0	0	0	0	0	7.97267	0	0	0	0	0	0	0	0	10.0203	0	0	0	0.99801	0	0	0	0	0	0	0	0	0	0	0	0	0	0	0
Bacteria	Proteobacteria	Gammaproteobacteria	Enterobacterales	Enterobacteriaceae	Kluyvera	Kluyvera (genus)	0	0	0	0	0.168994	0	0	0	0	0	0	0	0	0	0	0	0	0	0	0	0	0	0	0.0672501	0	0	0	0	0	0	0	0	0	0	0	0	0	0	0	0	0	0	0
Bacteria	Proteobacteria	Gammaproteobacteria	Enterobacterales	Enterobacteriaceae	Kluyvera	Kluyvera_intermedia	0	0	0	0	33.4045	0	0	0	0	0	0	0	0	0	0	0	0.799155	0	0	0	0	1.62139	0	1.2105	0	0	0	0	0	0	0	0	0	0	0	0	0	0	0	1.25413	0	0	0
Bacteria	Proteobacteria	Gammaproteobacteria	Enterobacterales	Enterobacteriaceae	Kluyvera	Kluyvera_genomosp. 3	0	0	0	0	0.225325	0	0	0	0	0	0	0	0	0	0.996584	0	0	0	0	0	0	1.62139	0	1.14325	0	0	0	0	0	0	0	0	0	0	0	0	0	0	0	0.783834	0	0	1.91118
Bacteria	Proteobacteria	Gammaproteobacteria	Enterobacterales	Enterobacteriaceae	Kluyvera	Kluyvera_ascorbata	0	0	0	0	0.168994	0	0	0	0	0	0	0	0	0	0	0	0	0	0	0	0	0	0	1.54675	0	0	0	0	0	0	0	0	0	0	0	0	0	0	0	0	0	0	0.955589
Bacteria	Proteobacteria	Gammaproteobacteria	Enterobacterales	Enterobacteriaceae	Kosakonia	Kosakonia (genus)	0	0	0	0	0.225325	0	0	0	0	0	0	0	0	0	0	0	0	0	0	0	0	1.08092	0	5.5145	0	0	0	0	0	0	0	0	0	0	0	0	0	0	0	0	0	0	5.73354
Bacteria	Proteobacteria	Gammaproteobacteria	Enterobacterales	Enterobacteriaceae	Kosakonia	Kosakonia_cowanii	0	0	0	0	0.901301	0	0	0	0	0	0	0	0	0	0	0	0	0	0	0	0	0	0	1.68125	0	0	0	0	0	0.4676	0	0	0	0	0	0	0	0	0	0.940601	0	0	0
Bacteria	Proteobacteria	Gammaproteobacteria	Enterobacterales	Enterobacteriaceae	Kosakonia	Kosakonia_arachidis	0	0	0	0	0.281656	0	0	0	0	0	0	0	0	0	0	0	0	0	0	0	0	0	0	2.2865	0	0	0	0	0	0	1.8611	0	0	0	0	0	0	0	0	0.4703	0	0	0
Bacteria	Proteobacteria	Gammaproteobacteria	Enterobacterales	Enterobacteriaceae	Kosakonia	Kosakonia_radicincitans	0	0	0	0	0.168994	0.620156	0	0	0	0	0	0	0	0	0	0	0	0	0	0	0	0	0	25.7568	0	0	0	0	0	0	0	0	0	0	0	0	0	0	0	0	0	0	0
Bacteria	Proteobacteria	Gammaproteobacteria	Enterobacterales	Enterobacteriaceae	Kosakonia	Kosakonia_oryzae	0	0	0	0	0.112663	0	0	0	0	0	0	0	0	0	0	0	0	0	0	0	0	0	0	0.1345	0	0	0	0	0	0	0	0	0	0	0	0	0	0	0	0.4703	0	0	0
Bacteria	Proteobacteria	Gammaproteobacteria	Enterobacterales	Enterobacteriaceae	Kosakonia	Kosakonia_sacchari	0	0	0	0	0.112663	0	0	0	0	0	0	0	0	0	0	0	0	0	0	0	0	0	0	1.883	0	0	0	0	0	0	0	0	0	0	0	0	0	0	0	0.313534	0	0	0
Bacteria	Proteobacteria	Gammaproteobacteria	Enterobacterales	Enterobacteriaceae	Kosakonia	Kosakonia_pseudosacchari	0	0	0	0	0.112663	0	0	0	0	0	0	0	0	0	0	0	0	0	0	0	0	0	0	0.0672501	0	0	0	0	0	0	0	0	0	0	0	0	0	0	0	0.4703	0	0	0
Bacteria	Proteobacteria	Gammaproteobacteria	Enterobacterales	Enterobacteriaceae	Cronobacter	Cronobacter (genus)	0	0	0	0	0.281656	0	0	0	0	0	0	0	0	0	0	0	0	0	0	0	0	0	0	0	0	0	0	0	0	0	0	0	0	0	0	0	0	0	0	0.156767	0	0	0
Bacteria	Proteobacteria	Gammaproteobacteria	Enterobacterales	Enterobacteriaceae	Cronobacter	Cronobacter_malonaticus	0	0	0	0	0.168994	0.620156	0	0	0	0	0	0	0	0	0	0	0	0	0	0	0	0	0	0.672501	0	0	0	0	0	0	0	0	3.89112	0	0	0	0	0	1.03098	0	0	0	0
Bacteria	Proteobacteria	Gammaproteobacteria	Enterobacterales	Enterobacteriaceae	Atlantibacter	Atlantibacter_hermannii	0	0	0	0	0.506982	0	0	0	0	0	0	0	0	0	0	0	0	0	0	0	0	0	0	0.739751	0	0	0	0	0	0	0	0	0	0	0	0	0	0	0	0.783834	0	0	0
Bacteria	Proteobacteria	Gammaproteobacteria	Enterobacterales	Erwiniaceae	Erwiniaceae (family)	Erwiniaceae (family)	0	0	0	0	0.112663	0	0	0	0	0	0	0	0	0	0	0	0	0	0	0	0	0	0	0	0	0	0	0	0	0	0	0	0	0	0	0	0	0	0	0	0.945255	0	0
Bacteria	Proteobacteria	Gammaproteobacteria	Enterobacterales	Erwiniaceae	Pantoea	Pantoea_eucalypti	0	0	0	0	114.747	0	0	0	0	0	0	0	0	0	0	0	0	0	0	0	0	0	0	0	0	0	0	0	0	0	0	0	0	0	0	0	0	0	0	0	0	0	0
Bacteria	Proteobacteria	Gammaproteobacteria	Enterobacterales	Erwiniaceae	Pantoea	Pantoea_ananatis	0	0	0	0	54.585	0	0	0	0.639418	0	0	0	0	0	0	0	0.799155	0	0	0	0	0	0	27.5725	0	0	0	0	0	0	0	0	0	0	0	0	0	0	0	0.627067	0	0	0
Bacteria	Proteobacteria	Gammaproteobacteria	Enterobacterales	Erwiniaceae	Pantoea	Pantoea_vagans	0	0	0	0	8.2807	0	4.63921	0	0	0	0	0	0	0	0	0	3.99577	0	0	0	0	0	0	0.1345	0	0	0	0	0	0	0	0	0	0	0	0	0	0	0	8.93571	0	0	0.955589
Bacteria	Proteobacteria	Gammaproteobacteria	Enterobacterales	Erwiniaceae	Pantoea	Pantoea_Candidatus Pantoea carbekii	0	0	0	0	0.901301	0	0	0	0	0	0	0	0	0	0	0	0	0	0	0	0	0	0	0	0	0	0	0	0	0	0	0	0	0	0	0.658288	0	0	0	0	0	0	0.955589
Bacteria	Proteobacteria	Gammaproteobacteria	Enterobacterales	Erwiniaceae	Pantoea	Pantoea_alhagi	0	0	0	0	0.675975	0	0	0	0	0	0	0	0	0	0	0	0	0	0	0	0	0	0	0	0	0	0	0	0	0	0.930552	0	0	0	0	0	0	0	0	0.156767	0	0	0
Bacteria	Proteobacteria	Gammaproteobacteria	Enterobacterales	Erwiniaceae	Pantoea	Pantoea_dispersa	0	0	0	0	0.45065	0	0	0	0	0	0	0	1.96077	0	0	0	3.19662	0	0	0	0	0	0	0.269	0	0	0	0	0	0	0	0	0	0	0	0	0	0	0	1.72443	0	0	0
Bacteria	Proteobacteria	Gammaproteobacteria	Enterobacterales	Erwiniaceae	Pantoea	Pantoea_rwandensis	0	0	0	0	0.281656	0	0	0	0	0	0	0	0	0	0	0	0.799155	0	0	0	0	0.540462	0	6.0525	0	0	0	0	0	0	0	0	0	0	0	0	0	0	0	0	0	0	0
Bacteria	Proteobacteria	Gammaproteobacteria	Enterobacterales	Erwiniaceae	Mixta	Mixta (genus)	0	0	0	0	0.112663	0	0	0	0	0	0	0	0	0	0	0	0	0	0	0	0	0	0	0	0	0	0	0	0	0	0	0	0	0	0	0	0	0	0	0.940601	0	0	0
Bacteria	Proteobacteria	Gammaproteobacteria	Enterobacterales	Erwiniaceae	Mixta	Mixta_calida	0	0	0	0	0.506982	0	0	0	1.27884	0	0	0	0	0	0	0	0.799155	0	0	0	0	0	0	0	0	0	0	0	0	0	0	0	0	0	0	0	0.778547	0	0	3.60564	0	0	0
Bacteria	Proteobacteria	Gammaproteobacteria	Enterobacterales	Erwiniaceae	Mixta	Mixta_gaviniae	0	0	0	0	0.168994	0	0	1.1891	0	2.85967	0	0	0	0	0	0	1.59831	0	0	0	0	0.540462	1.08826	0	0	0	0	0	0	0	0	0	0	0	0	0	0	0	0	1.56767	0	0	0
Bacteria	Proteobacteria	Gammaproteobacteria	Enterobacterales	Erwiniaceae	Mixta	Mixta_intestinalis	0	0	0	0	0.168994	0	0	0	0	0	0	0	0	0	0	0	0	0	0	0	0	0	0	2.2865	0	0	0	0	0	0	0	0	0	0	0	0	0	0	0	0	0	0	0
Bacteria	Proteobacteria	Gammaproteobacteria	Enterobacterales	Morganellaceae	Plesiomonas	Plesiomonas_shigelloides	0	0	0	0	2.47858	0	0	0	0	0	0	0	0	0	0	0	0	0	0	0	0.724423	0	0	0.269	0	0	0	0	0	0	0	0	0	0	0	0.658288	0	0	0	0	0	0	0
Bacteria	Proteobacteria	Gammaproteobacteria	Pasteurellales	Pasteurellaceae	Pasteurellaceae (family)	Pasteurellaceae (family)	0	0	0	0	2.02793	0	0	0	0.639418	0	0	0	0	0	0	0	0	0	0	0	0	0	0	0.0672501	0	0	0	0	0	0	0	0	0	0	0	0	0	0	0	0.313534	0	0	0
Bacteria	Proteobacteria	Gammaproteobacteria	Pasteurellales	Pasteurellaceae	Haemophilus	Haemophilus (genus)	0	0	0	0	32.1088	0	9.27843	0	0	0	0	0	0	0	9.96584	0	0	0	0	0	0	3.24277	0	0	0	0	0	0	0	0	0	0	0	0	0	0	0	0	0	0.156767	0	0	0
Bacteria	Proteobacteria	Gammaproteobacteria	Pasteurellales	Pasteurellaceae	Haemophilus	Haemophilus_influenzae	0	0	0	0	35.7704	0.620156	13.9176	0	7.0336	0	0	0	0	0	21.9249	0	0.799155	2.94748	0	0	0	3.78323	0	0.0672501	0	0	0	0	0	0	0	0	0	0	0	0	0.778547	0	6.18586	25.7098	0.945255	0	81.2251
Bacteria	Proteobacteria	Gammaproteobacteria	Pasteurellales	Pasteurellaceae	Haemophilus	Haemophilus_haemolyticus	0	0	0	0	15.8854	0	34.0209	0	2.55767	0	2.36837	0	0	0	5.97951	0	0	0	0	0	0	0	0	0	0	0	0	0	0	0	0	0	0	0	0	0	0	0	0	0	0	0	0
Bacteria	Proteobacteria	Gammaproteobacteria	Pasteurellales	Pasteurellaceae	Haemophilus	Haemophilus_quentini	0	0	0	0	6.75975	0	4.63921	0	0	0	0	0	0	0	3.98634	0	0	0	0	0	0	0	0	0	0	0	0	0.33267	0	0	0	0	0	0	0	0	0	0	0	0	0	0	0
Bacteria	Proteobacteria	Gammaproteobacteria	Pasteurellales	Pasteurellaceae	Haemophilus	Haemophilus_pittmaniae	0	0	0	0	5.06982	0	0	0	0	0	0	0	0	0	0.996584	0	0	0	0	0	0	0	0	0	0	0	0	0	0	0	0	0	0	0	0	0	0	0	0	0.313534	0	0	0
Bacteria	Proteobacteria	Gammaproteobacteria	Pasteurellales	Pasteurellaceae	Haemophilus	Haemophilus_sp. HMSC71H05	0	0	0	0	3.83053	0	1.5464	0	0	0	0	0	0	0	8.96926	0	0	0	0	0	0	0	0	0	0	0	0	0	0	0	0	0	0	0	0	0	0	0	0	0	0	0	0
Bacteria	Proteobacteria	Gammaproteobacteria	Pasteurellales	Pasteurellaceae	Haemophilus	Haemophilus_paraphrohaemolyticus	0	0	0	0	2.36591	0	0	0	0	0	0	0	0	0	2.98975	0	0	0	0	0	0	0	0	0	0	0	0	0	0	0	0	0	0	0	0	0	0	0	0	0	0	0	0
Bacteria	Proteobacteria	Gammaproteobacteria	Pasteurellales	Pasteurellaceae	Haemophilus	Haemophilus_[Haemophilus] ducreyi	0	0	0	0	1.35195	0	0	0	0	0	0	0	0	0	0.996584	0	0	0	0	0	0	0	0	0	0	0	0	0	0	0	0	0	0	0	0.560608	0	0	0	0	100.488	0	0	0
Bacteria	Proteobacteria	Gammaproteobacteria	Pasteurellales	Pasteurellaceae	Haemophilus	Haemophilus_sputorum	0	0	0	0	1.12663	0	0	0	0	0	0	0	0	0	0	0	0	0	0	0	0	0.540462	0	0.0672501	0	0	0	0	0	0	0	0	0	0	0	0	0	0	0	0	0	0	5.73354
Bacteria	Proteobacteria	Gammaproteobacteria	Pasteurellales	Pasteurellaceae	Haemophilus	Haemophilus_parahaemolyticus	0	0	0	0	0.901301	0	0	0	0	0	0	0	0	0	0	0	0	0	0	0	0	0	1.08826	0.0672501	0	0	0	0	0	0	0	0	0	0	0	0	0	0	0	0	0	0	0
Bacteria	Proteobacteria	Gammaproteobacteria	Pasteurellales	Pasteurellaceae	Haemophilus	Haemophilus_aegyptius	0	0	0	0	0.112663	0	0	0	0	0	0	0	0	0	0	0	0	0	0	0	0	0	0	0	0	0	0	0	0	0	0	0	0	0	0	0	0	0	0	0	0	0	0
Bacteria	Proteobacteria	Gammaproteobacteria	Pasteurellales	Pasteurellaceae	Aggregatibacter	Aggregatibacter (genus)	0	0	0	0	0.225325	0	0	0	0	0	0	0	0	0	0	0	0	0	0	0	0	0	0	0	0	0	0	0	0	0	0	0	0	0	0	0	0	0	0	0	0	0	0
Bacteria	Proteobacteria	Gammaproteobacteria	Pasteurellales	Pasteurellaceae	Aggregatibacter	Aggregatibacter_actinomycetemcomitans	0	0	0	0	4.84449	0	0	0	0	0	0	0	0	0	0.996584	0	0	0	0	0	0	3.24277	0	0	0	0	0	0	0	0	0	0	0	0	0	0	0	0	0	0.156767	0	0	3.82236
Bacteria	Proteobacteria	Gammaproteobacteria	Pasteurellales	Pasteurellaceae	Aggregatibacter	Aggregatibacter_aphrophilus	0	0	0	0	3.54887	0	0	0	0	0	0	0	0	0	0	0	0	0	0	0	0	1.62139	0	0	0	0	0	0	0	0	0	0	0	0	0	0	0	0.51352	0	3.91917	0	0	2.86677
Bacteria	Proteobacteria	Gammaproteobacteria	Pasteurellales	Pasteurellaceae	Aggregatibacter	Aggregatibacter_segnis	0	0	0	0	1.07029	0	0	0	0	0	0	0	0	0	0	0	0	0	0	0	0	1.62139	0	0	0	0	0	0	0	0	0	0	0	0	0	0	0	0	0	0	0	0	1.91118
Bacteria	Proteobacteria	Gammaproteobacteria	Pseudomonadales	Moraxellaceae	Moraxellaceae (family)	Moraxellaceae (family)	0	0	0	0	0.112663	0	0	0	0	0	0	0	0	0	0	0	0	0	0	0	0	0	0	0	0	0	0	0	0	0	0	0	0	0	0	0	0	0	0	1.25413	0	0	0
Bacteria	Proteobacteria	Gammaproteobacteria	Pseudomonadales	Moraxellaceae	Acinetobacter	Acinetobacter (genus)	0	0	0	0	0.394319	0	0	0	0	0	0	0	0	0	0	0	0	0	0	0	0	1.62139	0	2.2865	0	0	0	0	1.41401	0	0	0	0	1.35181	0	0	0	1.02704	0	1.09737	0	0	3.82236
Bacteria	Proteobacteria	Gammaproteobacteria	Pseudomonadales	Moraxellaceae	Acinetobacter	Acinetobacter_seifertii	0	0	0	0	0.45065	0	0	0	0	0	0	0	0	0	0	0	0	0	0	0	0	0	0	0	0	0	0	0.33267	0	0	0	0	0	0	0	0.658288	0	0	0	0	0	0	0
Bacteria	Proteobacteria	Gammaproteobacteria	Pseudomonadales	Moraxellaceae	Acinetobacter	Acinetobacter_johnsonii	0	0	0	0	4.61917	0	1.5464	0.594548	0	0	0	0	0	0	0	0	0	0	0	0	0	0	1.08826	0	0	0	0	0	0	0	0	0	0	0	0	0	1.55709	4.10816	0	9.71954	0	0	0
Bacteria	Proteobacteria	Gammaproteobacteria	Pseudomonadales	Moraxellaceae	Acinetobacter	Acinetobacter_guillouiae	0	0	0	0	1.35195	0	0	0	0	0	0	0	0	0	0	0	0.799155	0	0	0	0	2.70231	0	0	0	0	0	0.33267	0	0	0	0	0	0	0	0	0	0	0	0	0	0	0
Bacteria	Proteobacteria	Gammaproteobacteria	Pseudomonadales	Moraxellaceae	Acinetobacter	Acinetobacter_indicus	0	0	0	0	0.506982	0	0	0	0	0	0	0	0	0	0	0	0	0	0	0	0	0	0	0	0	0	0	0	0	0	0	0	0	0	0	0	0	0	0	5.95714	0	0	0.955589
Bacteria	Proteobacteria	Gammaproteobacteria	Pseudomonadales	Moraxellaceae	Acinetobacter	Acinetobacter_junii	0	0	0	0	0.506982	0	0	0	0	0	0	0	0	0	0	0	0	0	0	0	0	0	0	0.1345	0	0	0	0	1.41401	0	0	0	0	0.675906	0	0	0	0	0	0	0	0	0
Bacteria	Proteobacteria	Gammaproteobacteria	Pseudomonadales	Moraxellaceae	Acinetobacter	Acinetobacter_dispersus	0	0	0	0	0.337988	0	0	0	0	0	0	0	0	0	0	0	0	0	0	0	0	0	2.17653	0	0	0	0	0	0	0	0	0	0	0	0	0	0	0	0	0.156767	0	0	0
Bacteria	Proteobacteria	Gammaproteobacteria	Pseudomonadales	Moraxellaceae	Acinetobacter	Acinetobacter_shaoyimingii	0	0	0	0	0.225325	0.620156	0	0	0	0	0	0	0	0	0	0	0	0	0	0	0	0.540462	0	0	0	0	0	0	0	0	0	0	0	0	0	0	0	0	0	0.4703	0	0	1.91118
Bacteria	Proteobacteria	Gammaproteobacteria	Pseudomonadales	Moraxellaceae	Acinetobacter	Acinetobacter_gyllenbergii	0	0	0	0	0.168994	0	0	0	0	0	0	0	0	0	0	0	0	0	0	0	0	0	0	0.0672501	0	0	0	0	0	0	0	0	0	0	0	0	0	0	0	0	0	0	0
Bacteria	Proteobacteria	Gammaproteobacteria	Pseudomonadales	Moraxellaceae	Acinetobacter	Acinetobacter_lwoffii	0	0	0	0	0.168994	0	0	0	0	0	0	0	0	0	0	0	3.19662	0	0	1.38998	0	0.540462	0	0	0	0	0	0	0	0	0	0	0	0	0	0	0	0	0	7.21127	0.945255	0	0.955589
Bacteria	Proteobacteria	Gammaproteobacteria	Pseudomonadales	Moraxellaceae	Acinetobacter	Acinetobacter_larvae	0	0	0	0	0.112663	0.620156	0	0	0	0	0	0	0	0	0	0	0	0	0	0	0	0	0	0.0672501	0	0	0	0	0	0	0	0	0	0	0	0	0	0	0	0	0	0	0
Bacteria	Proteobacteria	Gammaproteobacteria	Pseudomonadales	Moraxellaceae	Acinetobacter	Acinetobacter_equi	0	0	0	0	0.112663	0	0	0	0	0	0	0	0	0	0	0	0	0	0	0	0	0	0	0	0	0	0	0	0	0	0	0	0	0	0	0	0	0	0	0	0	0	2.86677
Bacteria	Proteobacteria	Gammaproteobacteria	Pseudomonadales	Moraxellaceae	Acinetobacter	Acinetobacter_defluvii	0	0	0	0	0.112663	0	0	0	0	0	0	0	0	0	0	0	0	0	0	0	0	1.62139	0	0.0672501	0	0	0	0	0	0	0	0	0	0	0	0	0	0	0	0	0	0	0
Bacteria	Proteobacteria	Gammaproteobacteria	Pseudomonadales	Moraxellaceae	Acinetobacter	Acinetobacter_oleivorans	0	0	0	0	0.112663	0	0	0	0	0	0	0	0	0	0	0	0	0	0	0	0	0	0	0	0	0	0	0	0	0	0	0	0	0	0	0	0	0	0	0.627067	0	0	0
Bacteria	Proteobacteria	Gammaproteobacteria	Pseudomonadales	Moraxellaceae	Acinetobacter	Acinetobacter_chinensis	0	0	0	0	0.112663	0	0	0	0	0	0	0	0	0	0	0	0	0	0	0	0	0	0	0	0	0	0	0	0	0	0	0	0	0	0	0	0	0	0	0	0.945255	0	0
Bacteria	Proteobacteria	Gammaproteobacteria	Pseudomonadales	Moraxellaceae	Acinetobacter	Acinetobacter_towneri	0	0	0	0	0.112663	0	0	0	0	0	0	0	0	0	0	0	0	0	0	0	0	0	0	0	0	0	0	0	0	0	0	0	0	0	0	0	0	0	0	0	0	0	0
Bacteria	Proteobacteria	Gammaproteobacteria	Pseudomonadales	Moraxellaceae	Acinetobacter	Acinetobacter_bereziniae	0	0	0	0	0.112663	0	0	0	0.639418	0	0	0	0	0	0	0	0	0	0	0	0	0	0	0	0	0	0	0	0	0	0	0	0	0	0	0	0	0	0	0	0	0	0
Bacteria	Proteobacteria	Gammaproteobacteria	Pseudomonadales	Moraxellaceae	Acinetobacter	Acinetobacter_tandoii	0	0	0	0	0.0563313	0	0	0	0	0	0	0	0	0	0	0	0	0	0	0	0	0	0	0.20175	0	0	0	0.66534	0	0	0	0	0	0	0	0	0	0	0	0	0	0	0
Bacteria	Proteobacteria	Gammaproteobacteria	Pseudomonadales	Moraxellaceae	Acinetobacter	Acinetobacter_wuhouensis	0	0	0	0	0.0563313	0	0	0	0.639418	0	0	0	0	0	0	0	0	0	0	0	0	0	0	0	0	0	0	0.33267	0	0	0	0	0	0	0	0	0	0	0	0.4703	0	0	0
Bacteria	Proteobacteria	Gammaproteobacteria	Pseudomonadales	Moraxellaceae	Acinetobacter	Acinetobacter_radioresistens	0	0	0	0	0.0563313	0	0	0	0	0	0	0	0	0	0	0	0	0	0	0	0	0	0	0.1345	0	0	0	0	0	0	0	0	0	0	0	0	0	0	0	0	0	0	0
Bacteria	Proteobacteria	Gammaproteobacteria	Pseudomonadales	Moraxellaceae	Acinetobacter	Acinetobacter_piscicola	0	0	0	0	0.0563313	0	0	0	0	0	0	0	0	0	0	0	0	0	0	0	0	0	0	0	0	0	0	0	0	0	0	0	0	0	0	0	0	0	0	0	0	0	0.955589
Bacteria	Proteobacteria	Gammaproteobacteria	Pseudomonadales	Moraxellaceae	Acinetobacter	Acinetobacter_wanghuae	0	0	0	0	0.0563313	0	0	0	0	0	0	0	0	0	0	0	0	0	0	0	0	0	0	0	0	0	0	0	0	0	0	0	0	0	0	0	0	0	0	0	0	0	0
Bacteria	Proteobacteria	Gammaproteobacteria	Pseudomonadales	Moraxellaceae	Acinetobacter	Acinetobacter_lanii	0	0	0	0	0.0563313	0	0	0	0	0	0	0	0	0	0	0	0	0	0	0	0	0	0	0	0	0	0	0	0	0	0	0	0	0	0	0	0	0	0	0.156767	0	0	0
Bacteria	Proteobacteria	Gammaproteobacteria	Pseudomonadales	Moraxellaceae	Acinetobacter	Acinetobacter_haemolyticus	0	0	0	0	0.0563313	0	0	0	0	0	0	0	0	0	0	0	0	0	0	0	0	0	0	0	0	0	0	0	0	0	0	0	0	0	0	0	0	0	0	0	0	0	0
Bacteria	Proteobacteria	Gammaproteobacteria	Pseudomonadales	Moraxellaceae	Moraxella	Moraxella (genus)	0	0	0	0	0.506982	0	0	0	1.27884	0	0	0	0	0	0	0	0	0	0	0	0	0	0	0	0	0	0	0	0	0	0	0	0	0	0	0	0	0	0	5.80037	0	0	0
Bacteria	Proteobacteria	Gammaproteobacteria	Pseudomonadales	Moraxellaceae	Moraxella	Moraxella_catarrhalis	0	0	0	0	0.675975	0	0	0	0	0	0	0	0	0	0	0	0	0	0	0	0	0.540462	0	0	0	0	0	0	0	0	0	0	0	0	0	0	0	0	0	0.4703	0	0	0
Bacteria	Proteobacteria	Gammaproteobacteria	Pseudomonadales	Moraxellaceae	Moraxella	Moraxella_nonliquefaciens	0	0	0	0	0.112663	0	0	0	0	0	0	0	0	0	0	0	0	0	0	0	0	0	0	0	0	0	5.41922	0	1.41401	0	0	0	1.94556	0	1.12122	0	0	0	0	2.66504	0	0	0
Bacteria	Proteobacteria	Gammaproteobacteria	Pseudomonadales	Pseudomonadaceae	Pseudomonas	Pseudomonas (genus)	0	0	0	0	11.7169	0.620156	0	3.56729	1.27884	2.85967	0	0	0	0	0	0	0	0	0	0	0	3.24277	0	0.269	2.04438	0	2.70961	0	0	0.935199	1.8611	0	7.78225	0.675906	0	0	2.33564	2.05408	0	51.733	0	0	3.82236
Bacteria	Proteobacteria	Gammaproteobacteria	Pseudomonadales	Pseudomonadaceae	Pseudomonas	Pseudomonas_protegens	0	0	0	0	0.844969	0	0	1.1891	0	0	0	0	0	0	0	0	0	0	0	0	0	0	0	0	0	0	0	0	0	0	0	0	0	0	0	0	0	0	0	0.940601	0	0	0
Bacteria	Proteobacteria	Gammaproteobacteria	Pseudomonadales	Pseudomonadaceae	Pseudomonas	Pseudomonas_extremorientalis	0	0	0	0	0.394319	0	0	0	0	0	0	0	0	0	0	0	0	0	0	0	0	0	0	0	0	0	0	0	0	0	0	0	0	0	0	0	0	0	0	0	0	0	0
Bacteria	Proteobacteria	Gammaproteobacteria	Pseudomonadales	Pseudomonadaceae	Pseudomonas	Pseudomonas_orientalis	0	0	0	0	0.225325	0	0	0	0	0	0	0	0	0	0	0	0	0	0	0	0	1.08092	0	0	0	0	0	0	0.707006	0.4676	0	0	0	0.675906	0	0	0	0	0	2.66504	0	0	0
Bacteria	Proteobacteria	Gammaproteobacteria	Pseudomonadales	Pseudomonadaceae	Pseudomonas	Pseudomonas_cedrina	0	0	0	0	0.168994	0	0	0	0	0	0	0	0	0	0	0	0	0	0	0	0	0	0	0	0	0	0	0	0	0	0	0	0	0	0	0	0	0	0	0	0	0	0
Bacteria	Proteobacteria	Gammaproteobacteria	Pseudomonadales	Pseudomonadaceae	Pseudomonas	Pseudomonas_brenneri	0	0	0	0	0.112663	0	0	0	0	0	0	0	0	0	0	0	0	0	0	0	0	0	0	0	0	0	0	0	0	0	0	0	0	0	0	0	0	0	0	0	0	0	0
Bacteria	Proteobacteria	Gammaproteobacteria	Pseudomonadales	Pseudomonadaceae	Pseudomonas	Pseudomonas_migulae	0	0	0	0	0.0563313	0	0	0	0	0	0	0	0	0	0	0	0	0	0	0	0	0	0	0	0	0	0	0	0	0	0	0	0	0	0	0	0	0	0	0.4703	0	0	0
Bacteria	Proteobacteria	Gammaproteobacteria	Pseudomonadales	Pseudomonadaceae	Pseudomonas	Pseudomonas_azotoformans	0	0	0	0	0.0563313	0	0	0	0	0	0	0.831137	0	0	0	0	0	0	0	0	0	0.540462	0	0	0	0	0	0	0	0.4676	0	0	0	0	0	0	0	0	0	5.95714	0	0	0
Bacteria	Proteobacteria	Gammaproteobacteria	Pseudomonadales	Pseudomonadaceae	Pseudomonas	Pseudomonas_entomophila	0	0	0	0	1.97159	0	0	0	0.639418	0	0	0	0	0	0	0	0	0	0	0	0	0	0	0	0	0	0	0	0	0	0	0	0	0	0	0	0	0	0	0.156767	0	0	0
Bacteria	Proteobacteria	Gammaproteobacteria	Pseudomonadales	Pseudomonadaceae	Pseudomonas	Pseudomonas_mendocina	0	0	0	0	0.788638	0	0	0	0	0	0	0	0	0	0	0	0	0	0	0	0	0	0	0	0	0	0	0	44.5414	0	0	0	0	0	0	0	0	0.51352	0	7.52481	0	0	0
Bacteria	Proteobacteria	Gammaproteobacteria	Pseudomonadales	Pseudomonadaceae	Pseudomonas	Pseudomonas_alcaligenes	0	0	0	0	0.168994	0	0	0	0	0	0	0	0	0	0	0	0	0	0	0	0	0	0	0	0	0	0	0	0	0	0.930552	0	0	0	0	0	0	0	0	0.156767	0	0	0
Bacteria	Proteobacteria	Gammaproteobacteria	Pseudomonadales	Pseudomonadaceae	Pseudomonas	Pseudomonas_citronellolis	0	0	0	0	0.0563313	0	0	0.594548	0	0	0	0	0	0	0	0	0	0	0	0	0	1.08092	0	0	0	0	0	0	0	0	0.930552	0	0	0	0	0	0	0	0	2.03797	0	0	0
Bacteria	Proteobacteria	Gammaproteobacteria	Pseudomonadales	Pseudomonadaceae	Pseudomonas	Pseudomonas_oryzae	0	0	0	0	1.63361	0	0	0	0	0	0	0	0	0	0	0	0	0	0	0	0	0	0	0	0	0	0	0	0	0	0	0	0	0	0	0	0	0	0	2.3515	0	0	0
Bacteria	Proteobacteria	Gammaproteobacteria	Pseudomonadales	Pseudomonadaceae	Pseudomonas	Pseudomonas_putida	0	0	0	0	0.788638	0.620156	1.5464	2.37819	1.27884	0	0	0	0	0	0	0	0	0	0	0	0	2.16185	0	0.1345	0	0	0	0	0	0.935199	0	0	0	0	0	0	0	1.02704	0	20.85	0	0	0
Bacteria	Proteobacteria	Gammaproteobacteria	Pseudomonadales	Pseudomonadaceae	Pseudomonas	Pseudomonas_fulva	0	0	0	0	0.281656	0	0	0	0	0	0	0	0	0	0	0	0	0	0	0	0	0	0	0	0	0	0	0	0	0	0	0	0	0	0	0	0	0	0	0	0	0	0
Bacteria	Proteobacteria	Gammaproteobacteria	Pseudomonadales	Pseudomonadaceae	Pseudomonas	Pseudomonas_mosselii	0	0	0	0	0.281656	0	0	0	0	0	0	0	0	0	0	0	0	0	0	0	0	0	0	0	0	0	0	0	0	0	0	0	0	0	0	0	0	0	0	0	0	0	0
Bacteria	Proteobacteria	Gammaproteobacteria	Pseudomonadales	Pseudomonadaceae	Pseudomonas	Pseudomonas_oryzihabitans	0	0	0	0	0.0563313	0	0	0	0	0	0	0	0	0	0	0	0	0	0	0	0	0	0	0	0	0	0	0	0	0	0	0	0	0	0	0.658288	0	0	0	0.4703	0	0	0
Bacteria	Proteobacteria	Gammaproteobacteria	Pseudomonadales	Pseudomonadaceae	Pseudomonas	Pseudomonas_plecoglossicida	0	0	0	0	0.0563313	0	0	0	0	0	0	0	0	0	0	0	0	0	0	0	0	0	0	0	0	0	0	0	0	0	0	0	0	0	0	0	0	0	0	2.66504	0	0	0
Bacteria	Proteobacteria	Gammaproteobacteria	Pseudomonadales	Pseudomonadaceae	Pseudomonas	Pseudomonas_psychrotolerans	0	0	0	0	1.01396	0	0	0	0	0	0	0	0	0	0	0	0	0	0	0	0.724423	0	0	0	0	0	2.70961	0	0	0	0	0	0	0	0	0.658288	0	0	0	1.4109	0	0	0
Bacteria	Proteobacteria	Gammaproteobacteria	Pseudomonadales	Pseudomonadaceae	Pseudomonas	Pseudomonas_pelagia	0	0	0	0	0.506982	0	0	0	0	0	0	0	0	0	0	0	0	0	0	0	0.724423	2.70231	0	0	0	0	0	0	0	0.935199	0	0	0	0	0	0	0	1.02704	0	0	0	0	3.82236
Bacteria	Proteobacteria	Gammaproteobacteria	Pseudomonadales	Pseudomonadaceae	Pseudomonas	Pseudomonas_pohangensis	0	0	0	0	0.337988	0	0	0	0	0	0	0	0	0	0	0	0	0	0	0	0	0	0	0	0	0	0	0	0	0	0	0	0	0	0	0	0	0	0	2.50827	0	0	0
Bacteria	Proteobacteria	Gammaproteobacteria	Pseudomonadales	Pseudomonadaceae	Pseudomonas	Pseudomonas_prosekii	0	0	0	0	0.281656	0	0	0	0	0	0	0	0	0	0	0	0	0	0	0	0	0	0	0	0	0	0	0	0	0	0	0	0	0	0	0	0	0	0	4.703	0	0	0
Bacteria	Proteobacteria	Gammaproteobacteria	Pseudomonadales	Pseudomonadaceae	Pseudomonas	Pseudomonas_fragi	0	0	0	0	0.281656	0	0	0	0	0	0	0	0	0	0	0	0	0	0	0	0	0	0	0.941501	0	0	0	0	0	0	0	0	0	0	0	0	0	0	0	6.42744	0	0	0
Bacteria	Proteobacteria	Gammaproteobacteria	Pseudomonadales	Pseudomonadaceae	Pseudomonas	Pseudomonas_alkylphenolica	0	0	0	0	0.225325	0	0	0	0	0	0	0	0	0	0	0	0	0	3.33319	0	0	0	0	0	0	0	0	0	0	0	1.8611	0	0	0	0	0	0.778547	0	0	0	0	0	0
Bacteria	Proteobacteria	Gammaproteobacteria	Pseudomonadales	Pseudomonadaceae	Pseudomonas	Pseudomonas_sabulinigri	0	0	0	0	0.225325	0	1.5464	0	0	0	0	0	0	0	0	0	0	0	0	0	0	0	0	0	0	0	0	0	0	0	0	0	0	0	0	0	0	0	0	0	0	0	0
Bacteria	Proteobacteria	Gammaproteobacteria	Pseudomonadales	Pseudomonadaceae	Pseudomonas	Pseudomonas_kribbensis	0	0	0	0	0.225325	0	0	0	0	0	0	0	0	0	0	0	0	0	0	0	0	0	0	0	0	0	0	0	0	0	0	0	0	0	0	0	0	0	0	0	0	0	0
Bacteria	Proteobacteria	Gammaproteobacteria	Pseudomonadales	Pseudomonadaceae	Pseudomonas	Pseudomonas_rhizosphaerae	0	0	0	0	0.168994	0.620156	0	0	0	0	0	0	0	0	0	0	0	0	0	0	0	0	0	0	0	0	0	0	0	0	0	0	0	0	0	0	0	0	0	0.156767	0	0	0
Bacteria	Proteobacteria	Gammaproteobacteria	Pseudomonadales	Pseudomonadaceae	Pseudomonas	Pseudomonas_lurida	0	0	0	0	0.168994	0	0	0	0	0	0	0	0	0	0	0	0	0	0	0	0	0	0	0	0	0	0	0	0	0	0	0	0	0	0	0	0	0	0	0	0	0	0
Bacteria	Proteobacteria	Gammaproteobacteria	Pseudomonadales	Pseudomonadaceae	Pseudomonas	Pseudomonas_versuta	0	0	0	0	0.168994	0	0	0	0	0	0	0	0	0	0	0	0	0	0	0	0	0	0	0	0	0	0	0	0	0	0	0	0	0	0	0	0	0	0	1.4109	0	0	0
Bacteria	Proteobacteria	Gammaproteobacteria	Pseudomonadales	Pseudomonadaceae	Pseudomonas	Pseudomonas_marincola	0	0	0	0	0.168994	0	0	0	0	0	0	0	0	0	0	0	0	0	0	0	0	0	0	0	0	0	0	0	0	0	0	0	0	0	0	0	0	0	0	6.74097	0	0	0
Bacteria	Proteobacteria	Gammaproteobacteria	Pseudomonadales	Pseudomonadaceae	Pseudomonas	Pseudomonas_otitidis	0	0	0	0	0.112663	0	0	0.594548	0	0	0	0.831137	0	0	0	0	0	0	0	0	0	0	0	0	0	0	0	0	0	0	0	0	0	0	0	0	0	0	0	1.09737	0	0	0
Bacteria	Proteobacteria	Gammaproteobacteria	Pseudomonadales	Pseudomonadaceae	Pseudomonas	Pseudomonas_soli	0	0	0	0	0.112663	0.620156	0	0	0	0	0	0	0	0	0	0	0	0	0	0	0	0	0	0	0	0	0	0	0	0	0	0	0	0	0	0	0	0	0	0	0	0	0
Bacteria	Proteobacteria	Gammaproteobacteria	Pseudomonadales	Pseudomonadaceae	Pseudomonas	Pseudomonas_sihuiensis	0	0	0	0	0.112663	0	0	0	0	0	0	0	0	0	0	0	0	0	0	0	0	0	0	0	0	0	0	0	0	0	0	0	0	0	0	0	0	0	0	5.6436	0	0	0
Bacteria	Proteobacteria	Gammaproteobacteria	Pseudomonadales	Pseudomonadaceae	Pseudomonas	Pseudomonas_brassicacearum	0	0	0	0	0.112663	0	0	0.594548	0	0	0	0	0	0	0	0	0	0	0	0	0	0	0	0	0	0	0	0	0	0	0	0	0	0	0	0	0	0	0	0.156767	0	0	0
Bacteria	Proteobacteria	Gammaproteobacteria	Pseudomonadales	Pseudomonadaceae	Pseudomonas	Pseudomonas_salegens	0	0	0	0	0.112663	0	0	0	0	0	0	0	0	0	0	0	0	0	0	0	0	0.540462	0	0	0	0	0	0	0	0	0	0	0	0	0	0	0	0	0	0.313534	0	0	0
Bacteria	Proteobacteria	Gammaproteobacteria	Pseudomonadales	Pseudomonadaceae	Pseudomonas	Pseudomonas_frederiksbergensis	0	0	0	0	0.112663	0.620156	0	0.594548	0	0	0	0	0	0	0	0	0.799155	0	0	0	0	0.540462	0	0.33625	0	0	0	0.66534	0	0	0	0	0	0	0	0	0.778547	0.51352	0	0	0	0.873434	0
Bacteria	Proteobacteria	Gammaproteobacteria	Pseudomonadales	Pseudomonadaceae	Pseudomonas	Pseudomonas_silesiensis	0	0	0	0	0.112663	0	0	0	0	0	0	0	0	0	0	0	0	0	0	0	0	0	0	0	0	0	0	0	0	0	0	0	0	0	0	0	0	0	0	0	0	0	0
Bacteria	Proteobacteria	Gammaproteobacteria	Pseudomonadales	Pseudomonadaceae	Pseudomonas	Pseudomonas_palleroniana	0	0	0	0	0.112663	0	0	0.594548	0	0	0	0	0	0	0.996584	0	0	0	0	0	0	0	0	0	0	0	0	0	0	0	0	0	0	0	0	0	0	0	0	0.783834	0	0	0
Bacteria	Proteobacteria	Gammaproteobacteria	Pseudomonadales	Pseudomonadaceae	Pseudomonas	Pseudomonas_sediminis	0	0	0	0	0.112663	0	0	0	0	0	0	0	0	0	0	0	0	0	0	0	0	0	0	0	0	0	0	0	0	0	0	0	0	0	0	0	0	0	0	0	0	0	0
Bacteria	Proteobacteria	Gammaproteobacteria	Pseudomonadales	Pseudomonadaceae	Pseudomonas	Pseudomonas_cremoricolorata	0	0	0	0	0.112663	0	0	0	0	0	0	0	0	0	0	0	0	0	0	0	0	0	0	0	0	0	0	0	0	0	0	0	0	0	0	0	0	0	0	2.8218	0	0	0
Bacteria	Proteobacteria	Gammaproteobacteria	Pseudomonadales	Pseudomonadaceae	Pseudomonas	Pseudomonas_yamanorum	0	0	0	0	0.0563313	0	0	0	0	0	0	0	0	0	0	0	0	0	0	0	0	0	0	0	0	0	0	0	0	0	0	0	0	0	0	0	0	0	0	0.4703	0	0	0
Bacteria	Proteobacteria	Gammaproteobacteria	Pseudomonadales	Pseudomonadaceae	Pseudomonas	Pseudomonas_reinekei	0	0	0	0	0.0563313	0	0	0	0	0	0	0	0	0	0	0	0	0	0	0	0	0	0	0	0	0	0	0	0	0.4676	0	0	0	0	0	0	0	0	0	0.313534	0	0	1.91118
Bacteria	Proteobacteria	Gammaproteobacteria	Pseudomonadales	Pseudomonadaceae	Pseudomonas	Pseudomonas_agarici	0	0	0	0	0.0563313	0	0	0	0	0	0	0	0	0	0	0	0	0	0	0	0	0	0	0	0	0	0	0	0	0	0	0	0	0	0	0	0	0	0	15.5199	0	0	0
Bacteria	Proteobacteria	Gammaproteobacteria	Pseudomonadales	Pseudomonadaceae	Pseudomonas	Pseudomonas_asplenii	0	0	0	0	0.0563313	0	0	0	0	0	0	0	0	0	0	0	0	0	0	0	0	0	0	0	0	0	0	0	0	0	0	0	0	0	0	0	0	0	0	0.4703	0	0	0
Bacteria	Proteobacteria	Gammaproteobacteria	Pseudomonadales	Pseudomonadaceae	Pseudomonas	Pseudomonas_cerasi	0	0	0	0	0.0563313	0	0	0	0	0	0	0	0	0	0	0	0	0	0	0	0	0	0	0	0	0	0	0	0	0	0	0	0	0	0	0	0	0	0	0	0	0.873434	0
Bacteria	Proteobacteria	Gammaproteobacteria	Pseudomonadales	Pseudomonadaceae	Pseudomonas	Pseudomonas_antarctica	0	0	0	0	0.0563313	0	0	0	0	0	0	0	0	0	0	0	0	0	0	0	0	0	0	0	0	0	0	0	0	0	0	0	0	0	0	0	0	0	0	0	0	0	0
Bacteria	Proteobacteria	Gammaproteobacteria	Pseudomonadales	Pseudomonadaceae	Pseudomonas	Pseudomonas_saudiphocaensis	0	0	0	0	0.0563313	0	0	1.1891	0	0	0	0	0	0	0	0	0	0	0	0	0	0	0	0	0	0	0	0	0	0	0	0	0	0	0	0	0	0	0	0.156767	0	0	0
Bacteria	Proteobacteria	Gammaproteobacteria	Pseudomonadales	Pseudomonadaceae	Pseudomonas	Pseudomonas_umsongensis	0	0	0	0	0.0563313	0	0	0	0	0	0	0	0	0	0	1.19106	0	0	0	0	0	0	0	0	0	0	0	0.66534	0	0	0	0	0	0	0	0	0	0	0	1.25413	0	0	0
Bacteria	Proteobacteria	Gammaproteobacteria	Aeromonadales	Aeromonadaceae	Aeromonas	Aeromonas (genus)	0	0	0	0	1.01396	1.24031	0	0.594548	0.639418	0	0	0	0	0	0	0	3.19662	0	0	0	0	0.540462	1.08826	2.0175	0	0	0	0	0	0	0	0	0	0	0	0	0	0	0	1.09737	0	0	0
Bacteria	Proteobacteria	Gammaproteobacteria	Aeromonadales	Aeromonadaceae	Aeromonas	Aeromonas_dhakensis	0	0	0	0	0.844969	0	0	0	0	0	0	0	0	0	0	0	0	0	0	0	0	0	0	0.0672501	0	0	0	0	0.707006	0	0	0	0	0	0	0	0	0	0	0	0	0	0
Bacteria	Proteobacteria	Gammaproteobacteria	Aeromonadales	Aeromonadaceae	Aeromonas	Aeromonas_salmonicida	0	0	0	0	0.45065	0	0	0	0	0	0	0	0	0	0	0	0	0	0	0	0	0	0	0	0	0	0	0	0	0.4676	0.930552	0	0	0	0	0	0	0	0	1.25413	0	0	0
Bacteria	Proteobacteria	Gammaproteobacteria	Aeromonadales	Aeromonadaceae	Aeromonas	Aeromonas_veronii	0	0	0	0	0.45065	0	1.5464	0	0	0	0	0	0	2.80561	0	1.19106	1.59831	0	0	0	0	0.540462	0	0	2.04438	0	0	0.33267	0	0.935199	0	0	0	0	0	0.658288	0.778547	0.51352	0	0.156767	0	0	0.955589
Bacteria	Proteobacteria	Gammaproteobacteria	Aeromonadales	Aeromonadaceae	Aeromonas	Aeromonas_caviae	0	0	0	0	0.337988	0	0	0.594548	0.639418	0	0	0	0	0	0	0	95.0994	0	0	0	0	0	0	0	1.02219	0	0	0	0	0	0	0	0	0	0	0	0	0	0	1.09737	0	0	0
Bacteria	Proteobacteria	Gammaproteobacteria	Aeromonadales	Aeromonadaceae	Aeromonas	Aeromonas_hydrophila	0	0	0	0	0.225325	0	0	0	1.27884	0	0	0	0	0	0	0	0.799155	0	0	0	0.724423	0	0	0	0	0	0	0	0	0	0	0	0	0	0	0	0	0	0	5.48684	0	0	1.91118
Bacteria	Proteobacteria	Gammaproteobacteria	Aeromonadales	Aeromonadaceae	Aeromonas	Aeromonas_jandaei	0	0	0	0	0.112663	0	0	0	0	0	0	0	0	0	0	0	0	0	0	0	0	0	0	0	0	0	0	0	0	0	0	0	0	0	0	0	0	0	0	0	0	0	0
Bacteria	Proteobacteria	Gammaproteobacteria	Aeromonadales	Aeromonadaceae	Aeromonas	Aeromonas_media	0	0	0	0	0.0563313	0	0	0	0.639418	0	0	0	0	0	0	0	1.59831	0	0	0	0	0	0	0	0	0	0	0	0	0	0	0	0	0	0	0	0	0	0	1.25413	0	0	0
Bacteria	Proteobacteria	Gammaproteobacteria	Aeromonadales	Aeromonadaceae	Aeromonas	Aeromonas_allosaccharophila	0	0	0	0	0.0563313	0	0	0	0	0	0	0	0	0	0	0	0	0	0	0	0	2.16185	0	0	0	0	0	0	0	0	0	0	0	0	0	0	0	0	0	0	0	0	3.82236
Bacteria	Proteobacteria	Gammaproteobacteria	Aeromonadales	Aeromonadaceae	Aeromonas	Aeromonas_encheleia	0	0	0	0	0.0563313	0	0	0	0	0	0	0	0	0	0	0	0	0	0	0	0	0	0	0	0	0	0	0	0	0	0	0	0	0	0	0	0	0	0	0	0	0	0
Bacteria	Proteobacteria	Gammaproteobacteria	Aeromonadales	Succinivibrionaceae	Anaerobiospirillum	Anaerobiospirillum_thomasii	0	0	0	0	0.337988	0	0	0	0	0	0	0	0	0	0	0	0.799155	0	0	0	0	1.62139	0	0	0	0	0	0	0	0	0	0	0	0	0	0	0	0	0	0	0	0	3.82236
Bacteria	Proteobacteria	Gammaproteobacteria	Xanthomonadales	Xanthomonadaceae	Stenotrophomonas	Stenotrophomonas (genus)	0	0	0	0	0.337988	0	3.09281	0.594548	0	0	0	0	0	0	0	0	0	0	0	0	0	0	0	0	0	0	0	0	0	0	0	0	0	0	0	0	0	0	0	9.24924	0	0	0
Bacteria	Proteobacteria	Gammaproteobacteria	Xanthomonadales	Xanthomonadaceae	Stenotrophomonas	Stenotrophomonas_rhizophila	0	0	0	0	0.225325	0	0	0	0	0	0	0	0	0	0	0	0	0	0	0	0	0	0	0	0	0	0	0	0	0	0	0	0	0	0	0	0	0	0	2.19474	0	0	0
Bacteria	Proteobacteria	Betaproteobacteria	Betaproteobacteria (class)	Betaproteobacteria (class)	Betaproteobacteria (class)	Betaproteobacteria (class)	0	0	0	0	0.0563313	0.620156	0	0	0	0	0	0	0	0	0	0	0	0	0	0	0	0	0	0	0	0	0	0	0	0	0	0	0	0	0	0	0	0	0	4.703	0	0	0
Bacteria	Proteobacteria	Betaproteobacteria	Burkholderiales	Burkholderiales (order)	Burkholderiales (order)	Burkholderiales (order)	0	0	0	0	0.337988	0	0	2.97274	0	0	0	0	0	2.80561	0	0	0	0	0	0	0	0	0	0	0	0	0	0	0	0.4676	0	0	0	0.675906	0	0	0	0	0	2.97857	0	0	0
Bacteria	Proteobacteria	Betaproteobacteria	Burkholderiales	Alcaligenaceae	Oligella	Oligella (genus)	0	0	0	0	1.01396	0	0	0	0	0	0	0	0	0	0	0	0	0	0	0	0	0	0	0	0	0	0	0	0	0	0	0	0	0	0	0	0	0	0	0.156767	0	0	0
Bacteria	Proteobacteria	Betaproteobacteria	Burkholderiales	Alcaligenaceae	Oligella	Oligella_urethralis	0	0	0	0	143.814	0	0	0	0	0	0	0	0	0	0	0	0	0	0	0	0	3.24277	0	0	0	0	0	0	0	0	0	0	0	0	0	0	0	0	5.15488	0.156767	0	0	0
Bacteria	Proteobacteria	Betaproteobacteria	Burkholderiales	Alcaligenaceae	Oligella	Oligella_ureolytica	0	0	0	0	6.02745	0	0	0	0	0	0	0	0	0	0	0	0	0	0	0	0	1.62139	0	0	0	0	0	0	0	0	0	0	0	0	0	0	0	0	0	0.313534	0	0	0.955589
Bacteria	Proteobacteria	Betaproteobacteria	Burkholderiales	Alcaligenaceae	Achromobacter	Achromobacter_denitrificans	0	0	0	0	0.788638	0	0	1.78364	0	0	0	0	0	0	0	0	0	0	0	0	0	0	0	0	0	0	0	0	0	0	0	0	0	0	0	0	0	0	0	3.7624	0.945255	0	0
Bacteria	Proteobacteria	Betaproteobacteria	Burkholderiales	Alcaligenaceae	Achromobacter	Achromobacter_insolitus	0	0	0	0	0.506982	0	0	1.1891	0	0	0	0	0	0	0	0	0	0	0	0	0	0	0	0	0	0	0	0	0	0	0	0	0	0	0	0	0	0	0	0	0.945255	0	0
Bacteria	Proteobacteria	Betaproteobacteria	Burkholderiales	Alcaligenaceae	Achromobacter	Achromobacter_pestifer	0	0	0	0	0.112663	0	0	0.594548	0	0	0	0	0	0	0	0	0	0	0	0	0	0	0	0	0	0	0	0	0	0	0	0	0	0	0	0	0	0	0	0	0	0	0
Bacteria	Proteobacteria	Betaproteobacteria	Burkholderiales	Alcaligenaceae	Achromobacter	Achromobacter_xylosoxidans	0	0	0	0	0.0563313	0	0	1.1891	0	0	0	0	0	0	0	0	0	0	0	0	0	0	1.08826	0.0672501	1.02219	0	0	0	0	0	0	0	0	0.675906	0	0.658288	0	0	0	7.68157	0	0	0
Bacteria	Proteobacteria	Betaproteobacteria	Burkholderiales	Burkholderiaceae	Burkholderia	Burkholderia (genus)	0	0	0	0	0.0563313	0	0	1.1891	0	0	0	0	0	0	0	0	0	0	0	0	0	0	0	0	0	0	0	0	0	0	0	0	0	0	0	0	0	0	0	0.940601	0	0	0
Bacteria	Proteobacteria	Betaproteobacteria	Burkholderiales	Burkholderiaceae	Burkholderia	Burkholderia_gladioli	0	0	0	0	2.59124	0	0	2.97274	0	0	0	0	0	0	0	0	0	0	0	0	0	0	0	0	0	0	0	0	0	0	0	0	0	0	0	0	0	0	1.03098	0.4703	0	0	0
Bacteria	Proteobacteria	Betaproteobacteria	Burkholderiales	Burkholderiaceae	Burkholderia	Burkholderia_cenocepacia	0	0	0	0	0.844969	0	1.5464	1.1891	1.27884	0	0	0	0	2.80561	0	0	0	0	0	0	0.724423	0.540462	2.17653	0.0672501	0	0	0	0	0	0	1.8611	0	0	0.675906	0	0.658288	0	0	0	9.24924	3.78102	0	0
Bacteria	Proteobacteria	Betaproteobacteria	Burkholderiales	Burkholderiaceae	Burkholderia	Burkholderia_glumae	0	0	0	0	0.112663	0	0	1.1891	0	0	0	0	0	0	0	0	0	0	0	0	0	0	0	0	0	0	0	0	0	0	0	0	0	0	0	0	0	0	0	0	0	0	0
Bacteria	Proteobacteria	Betaproteobacteria	Burkholderiales	Burkholderiaceae	Burkholderia	Burkholderia_plantarii	0	0	0	0	0.112663	0	0	0.594548	0	0	0	0	0	0	0	0	0	0	0	0	0	0	0	0	0	0	0	0	0	0	0	0	0	0	0	0	0	0	1.03098	2.3515	0	0	0
Bacteria	Proteobacteria	Betaproteobacteria	Burkholderiales	Burkholderiaceae	Lautropia	Lautropia_mirabilis	0	0	0	0	0.112663	0	0	0	0	0	0	0	0	0	0	2.38213	0	0	0	0	0	1.08092	0	0	0	0	0	0	0	0	0	0	0	0	0	0	0	0	0	7.21127	0	0	0
Bacteria	Proteobacteria	Betaproteobacteria	Burkholderiales	Oxalobacteraceae	Massilia	Massilia (genus)	0	0	0	0	0.168994	0	0	1.1891	0	0	0	0	0	0	0	0	0	0	0	0	0	0	0	0	0	0	0	0	0	0	0	0	0	0	0	0	0	0	0	8.62217	1.89051	0	0
Bacteria	Proteobacteria	Betaproteobacteria	Burkholderiales	Oxalobacteraceae	Massilia	Massilia_violaceinigra	0	0	0	0	0.394319	0	0	0	0	0	0	0	0	0	0	0	0	0	0	0	0	0	0	0	0	0	0	0.33267	0	0	0	0	0	0	0	0	0	0	0	3.13534	0	0	0
Bacteria	Proteobacteria	Betaproteobacteria	Burkholderiales	Oxalobacteraceae	Massilia	Massilia_putida	0	0	0	0	0.225325	0	0	0.594548	0	0	0	0	0	0	0	0	0	0	0	0	0	0	0	0	0	0	0	0	0	0	0	0	0	0	0	0	0	0	0	1.25413	0	0	0
Bacteria	Proteobacteria	Betaproteobacteria	Burkholderiales	Oxalobacteraceae	Massilia	Massilia_timonae	0	0	0	0	0.168994	0.620156	0	1.1891	0	0	0	0	0	0	0	0	0	0	0	0	0	0	0	0	0	0	0	0	0	0	0	0	0	0.675906	0	1.31658	0	0	0	0	0	0	0
Bacteria	Proteobacteria	Betaproteobacteria	Burkholderiales	Oxalobacteraceae	Massilia	Massilia_umbonata	0	0	0	0	0.112663	0	0	0	0	0	0	0	0	0	0	0	0	0	0	0	0	0	0	0	0	0	0	0	0	0	0	0	0	0	0	0	0	0	0	0.156767	0	0	0
Bacteria	Proteobacteria	Betaproteobacteria	Burkholderiales	Oxalobacteraceae	Massilia	Massilia_plicata	0	0	0	0	0.0563313	0	0	1.1891	0	0	0	0	0	0	0	0	0	0	0	0	0	0	0	0	0	0	0	0	0	0	0	0	0	0	0	0	0	0	0	0.156767	0	0	0
Bacteria	Proteobacteria	Betaproteobacteria	Burkholderiales	Oxalobacteraceae	Massilia	Massilia_lutea	0	0	0	0	0.0563313	0	0	0.594548	0	0	0	0	0	0	0	0	0	0	0	0	0	0	0	0	0	0	0	0.99801	0	0	0	0	0	0	0	0	0	0	0	0.940601	0	0	0
Bacteria	Proteobacteria	Betaproteobacteria	Burkholderiales	Oxalobacteraceae	Oxalobacter	Oxalobacter_formigenes	0	0	0	0	0.0563313	0	0	0	0	0	0	0	0	0	0	0	0	0	0	0	0	0	0	0	0	0	0	0	0	0	0	0	0	0	0	0	0	0	0	0	0	0	0
Bacteria	Proteobacteria	Betaproteobacteria	Burkholderiales	Comamonadaceae	Comamonas	Comamonas_testosteroni	0	0	0	0	0.45065	0	0	1.1891	0	0	0	0	0	0	1.99317	0	0	0	0	0	0	0.540462	0	0	0	0	0	0	0	0.4676	0.930552	0	0	0	0	0	0	0.51352	0	0.156767	0	0	0
Bacteria	Proteobacteria	Betaproteobacteria	Burkholderiales	Comamonadaceae	Comamonas	Comamonas_thiooxydans	0	0	0	0	0.0563313	0	0	0.594548	0	0	2.36837	0	0	0	0	0	0	0	0	0	0	0	0	0	0	0	0	0	0	0	0	0	0	0	0	0	0	0	0	0	0	0	0
Bacteria	Proteobacteria	Betaproteobacteria	Burkholderiales	Comamonadaceae	Comamonas	Comamonas_serinivorans	0	0	0	0	0.0563313	0	0	0	0	0	0	0	0	0	0	0	0	0	0	0	0	0	0	0.0672501	0	0	0	0	0	0	0	0	0	0.675906	0	0	1.55709	0	0	0	0	0	0
Bacteria	Proteobacteria	Betaproteobacteria	Burkholderiales	Sutterellaceae	Sutterella	Sutterella_parvirubra	0	0	0	0	0.168994	2.48062	0	0.594548	0	0	0	0	0	0	0	0	0	0	0	0	0	0	0	0	0	0	0	0	0	0	0	0	0	0	0	0	0	0	0	9.87631	0	0	0
Bacteria	Proteobacteria	Betaproteobacteria	Burkholderiales	Sutterellaceae	Sutterella	Sutterella_megalosphaeroides	0	0	0	0	0.0563313	3.10078	0	0	0	0	0	0	0	0	0	0	0	0	0	0	0	0	0	0	0	0	0	0	0	0	0	0	0	0	0	0	0	0	0	10.3466	0.945255	0	0
Bacteria	Proteobacteria	Betaproteobacteria	Burkholderiales	Sutterellaceae	Parasutterella	Parasutterella_excrementihominis	0	0	0	0	0.0563313	0.620156	0	2.37819	0	0	0	0	0	0	0	0	0	0	0	0	0	0	0	0	0	0	0	0	0	0.4676	0	0	0	0	0	0	0	0	0	0	0	0	0
Bacteria	Proteobacteria	Betaproteobacteria	Neisseriales	Neisseriaceae	Neisseriaceae (family)	Neisseriaceae (family)	0	0	0	0	0.45065	0	0	0	0.639418	0	0	0	0	0	0	0	0	0	0	0	0	1.62139	0	0	0	0	0	0	0	0	0	0	0	0	0	0	0	0.51352	0	0.940601	0	0	1.91118
Bacteria	Proteobacteria	Betaproteobacteria	Neisseriales	Neisseriaceae	Neisseria	Neisseria (genus)	0	0	0	0	0.337988	1.24031	0	1.1891	0	0	0	0	0	0	0	0	0	0	0	0	0	0.540462	0	0.1345	0	0	0	0	0	0	0.930552	0	0	0	0	0	0	0	0	13.7955	0	0	1.91118
Bacteria	Proteobacteria	Betaproteobacteria	Neisseriales	Neisseriaceae	Neisseria	Neisseria_mucosa	0	0	0	0	2.92923	0	0	0	0	0	0	0	0	0	0	1.19106	0	0	0	1.38998	0	1.08092	0	0	0	0	0	0	0.707006	0	0	0	0	0	0	0	0	0	0	0	0	0	0
Bacteria	Proteobacteria	Betaproteobacteria	Neisseriales	Neisseriaceae	Neisseria	Neisseria_elongata	0	0	0	0	0.45065	0	0	0	0	0	0	0	0	0	0	0	0	0	0	0	0	0	0	0	0	0	0	0	0	0	0	0	0	0	0	0	0	0	0	0	0	0	0
Bacteria	Proteobacteria	Betaproteobacteria	Neisseriales	Neisseriaceae	Neisseria	Neisseria_dentiae	0	0	0	0	0.394319	0	0	0	0	0	0	0	0	0	0	0	0	0	0	0	0	0	0	0	0	0	0	0	0	0	0	0	0	0	0	0	0	0	0	0.156767	0	0	0
Bacteria	Proteobacteria	Betaproteobacteria	Neisseriales	Neisseriaceae	Neisseria	Neisseria_chenwenguii	0	0	0	0	0.394319	0	0	0.594548	0	0	0	0	0	0	0	0	0	0	0	0	0	0.540462	0	0	0	0	0	0	0	0	0	0	0	0	0	0	0	0	0	1.09737	0	0	2.86677
Bacteria	Proteobacteria	Betaproteobacteria	Neisseriales	Neisseriaceae	Neisseria	Neisseria_sp. oral taxon 014	0	0	0	0	0.337988	0	0	0	0	0	0	0	0	0	0	0	0	0	0	0	0	0.540462	0	0	0	0	0	0	0	0	0	0	0	0	0	0	0	0	0	0.783834	0	0	0
Bacteria	Proteobacteria	Betaproteobacteria	Neisseriales	Neisseriaceae	Neisseria	Neisseria_polysaccharea	0	0	0	0	0.225325	1.24031	0	0	0	0	0	0	0	0	0	0	0	0	0	0	0	0.540462	0	0	0	0	0	0	0	0	0	0	0	0	0	0	0	0	0	0	0	0	0
Bacteria	Proteobacteria	Betaproteobacteria	Neisseriales	Neisseriaceae	Neisseria	Neisseria_zalophi	0	0	0	0	0.225325	0	0	0	0	0	0	0	0	0	0	0	0	0	0	0	0	0	0	0	0	0	0	0	0	0	0	0	0	0	0	0	0	0	0	0	0	0	0
Bacteria	Proteobacteria	Betaproteobacteria	Neisseriales	Neisseriaceae	Neisseria	Neisseria_bacilliformis	0	0	0	0	0.168994	1.24031	0	0	0	0	0	0	0	0	0	0	0	0	0	0	0	0	0	0	0	0	0	0	0	0	0	0	0	0	0	0	0	0	0	0	0	0	0
Bacteria	Proteobacteria	Betaproteobacteria	Neisseriales	Neisseriaceae	Neisseria	Neisseria_sicca	0	0	0	0	0.112663	0	0	0	0	0	0	0	0	0	0	0	0	0	0	0	0	1.08092	0	0	0	0	0	0	0	0	0	0	0	0	0	0	0	0	0	0	0	0	0
Bacteria	Proteobacteria	Betaproteobacteria	Neisseriales	Neisseriaceae	Neisseria	Neisseria_musculi	0	0	0	0	0.112663	0	0	0	0	0	0	0	0	0	0	0	0	0	0	0	0	0	0	0	0	0	0	0	0	0	0	0	0	0	0	0	0	0	0	0.156767	0	0	0
Bacteria	Proteobacteria	Betaproteobacteria	Neisseriales	Neisseriaceae	Neisseria	Neisseria_brasiliensis	0	0	0	0	0.0563313	0	0	0	0	0	0	0	0	0	0	0	0	0	0	0	0	2.16185	0	0	0	0	0	0	0	0	0	0	0	0	0	0	0	0	0	1.4109	0	0	0
Bacteria	Proteobacteria	Betaproteobacteria	Neisseriales	Neisseriaceae	Neisseria	Neisseria_subflava	0	0	0	0	0.0563313	0	0	0	0	0	0	0	0	0	0.996584	0	0	0	0	1.38998	0	0	0	0	0	0	0	0	0	0	0	0	0	0	0	0	0	0	0	0.783834	0	0	0
Bacteria	Proteobacteria	Betaproteobacteria	Neisseriales	Neisseriaceae	Neisseria	Neisseria_shayeganii	0	0	0	0	0.0563313	0	0	0	0	0	0	0	0	0	0	0	0	0.73687	0	0	0	0.540462	0	0	0	0	0	0	0	0	0	0	0	0	0	0.658288	0	0	0	9.24924	0	0	4.77795
Bacteria	Proteobacteria	Betaproteobacteria	Neisseriales	Neisseriaceae	Neisseria	Neisseria_lactamica	0	0	0	0	0.0563313	0	4.63921	0	0	0	0	0	0	0	0	0	0	0	0	0	0	0	0	0	0	0	0	0	0	0	0	0	0	0	0	0	0	0	0	0	0	0	0
Bacteria	Proteobacteria	Betaproteobacteria	Neisseriales	Neisseriaceae	Kingella	Kingella_denitrificans	0	0	0	0	0.112663	0	0	0	0	0	0	0	0	0	0	0	0	0	0	0	0	0	0	0	0	0	0	0	0	0	0	0	0	0	0	0	0	0	0	1.8812	0	0	0.955589
Bacteria	Proteobacteria	Betaproteobacteria	Neisseriales	Neisseriaceae	Kingella	Kingella_oralis	0	0	0	0	0.0563313	0.620156	0	0	1.27884	0	0	0	0	0	0	0	0	0	0	0	0	0	0	0	0	0	0	0	0	0	0	0	0	0	0	0	0	0	0	0	0	0	0
Bacteria	Proteobacteria	Betaproteobacteria	Neisseriales	Chromobacteriaceae	Aquitalea	Aquitalea (genus)	0	0	0	0	0.0563313	0	0	0	0	0	0	0	0	0	0	0	0	0	0	0	0	0	0	0	0	0	0	0	0	0	0	0	0	0	0	0	0	0	0	0.156767	0	0	0
Bacteria	Proteobacteria	Betaproteobacteria	Neisseriales	Chromobacteriaceae	Aquitalea	Aquitalea_magnusonii	0	0	0	0	0.112663	0	0	0	1.27884	0	0	0	0	0	0	0	0	0	0	0	0	0	0	0	0	0	0	0	0	0	0	0	0	0	0	0	0	0	0	12.5413	0	0	0
Bacteria	Proteobacteria	Epsilonproteobacteria	Campylobacterales	Campylobacterales (order)	Campylobacterales (order)	Campylobacterales (order)	0	0	0	0	0.0563313	0	0	0	0	0	0	0	0	0	0	0	0	0	0	0	0	0	0	0	0	0	0	0	0	0	0	0	0	0	0	0	0	0	0	0	0	0	0
Bacteria	Proteobacteria	Epsilonproteobacteria	Campylobacterales	Campylobacteraceae	Campylobacter	Campylobacter (genus)	0	0	0	0	1.07029	9.30234	0	0	1.27884	0	0	0	0	0	0	0	0.799155	0	0	0	0	0	0	0.0672501	0	0	0	0	1.41401	1.4028	0	0	0	0	0	0	0	0	0	5.6436	1.89051	0	0.955589
Bacteria	Proteobacteria	Epsilonproteobacteria	Campylobacterales	Campylobacteraceae	Campylobacter	Campylobacter_peloridis	0	0	0	0	5.06982	0	0	0	0	0	0	0	0	0	0	0	0	0	0	0	1.44885	1.08092	0	0	0	0	0	0	0	0	0	0	0	0	0	0	0	0	0	0	0	0	3.82236
Bacteria	Proteobacteria	Epsilonproteobacteria	Campylobacterales	Campylobacteraceae	Campylobacter	Campylobacter_jejuni	0	0	0	0	1.68994	1.86047	0	0	0	0	0	0	0	0	0	0	0	0	0	0	0	0.540462	0	0	0	0	0	0.66534	0	0.935199	0	0	0	0	0	0	0	0	0	1.8812	0.945255	0	3.82236
Bacteria	Proteobacteria	Epsilonproteobacteria	Campylobacterales	Campylobacteraceae	Campylobacter	Campylobacter_fetus	0	0	0	0	1.52094	4.34109	0	0	0	0	0	0	0	0	0	0	0	0	0	0	0	0	0	0	0	0	0	0	0	2.8056	0	0	0	0	0	0	0	0	0	1.25413	0	0	0
Bacteria	Proteobacteria	Epsilonproteobacteria	Campylobacterales	Campylobacteraceae	Campylobacter	Campylobacter_concisus	0	0	0	0	1.46461	6.82171	0	0	0	0	0	0	0	0	0	0	0	0	0	1.38998	0	0.540462	0	0.1345	0	0	0	0	0	0.4676	0	0	0	0	0	0	0.778547	0	1.03098	687.266	0	0	3.82236
Bacteria	Proteobacteria	Epsilonproteobacteria	Campylobacterales	Campylobacteraceae	Campylobacter	Campylobacter_corcagiensis	0	0	0	0	0.506982	6.82171	0	0	0	0	0	0	0	0	0	0	0	0	0	0	0	0	0	0	0	0	0	0	0	1.4028	0	0	0	0	0	0	0	0	0	0.940601	0.945255	0	0
Bacteria	Proteobacteria	Epsilonproteobacteria	Campylobacterales	Campylobacteraceae	Campylobacter	Campylobacter_hyointestinalis	0	0	0	0	0.337988	1.24031	0	0	0	0	0	0	0	0	0	0	0	0	0	0	0	0	0	0	0	0	0	0	0	0	0	0	0	0	0	0	0	0	0	0	0	0	5.73354
Bacteria	Proteobacteria	Epsilonproteobacteria	Campylobacterales	Campylobacteraceae	Campylobacter	Campylobacter_lari	0	0	0	0	0.225325	2.48062	0	0	0	0	0	0	0	0	0	0	0	0	0	0	0	0	0	0	0	0	0	0	0	0	0	0	0	0	0	0	0	0	0	0.313534	0	0	0
Bacteria	Proteobacteria	Epsilonproteobacteria	Campylobacterales	Campylobacteraceae	Campylobacter	Campylobacter_coli	0	0	0	0	0.225325	0.620156	0	0	0.639418	0	0	0	0	0	0	0	0	0	0	0	0	0	0	0	0	0	0	0.33267	0	0	0.930552	0	0	0	0	0	0	0	0	1.4109	0	0	0
Bacteria	Proteobacteria	Epsilonproteobacteria	Campylobacterales	Campylobacteraceae	Campylobacter	Campylobacter_sputorum	0	0	0	0	0.225325	1.86047	0	0	0	0	0	0	0	0	0	0	0	0	0	0	0	0	0	0.0672501	0	0	0	0	0	1.8704	0.930552	0	0	0	0	0	0	0	0	0.783834	0	0	0
Bacteria	Proteobacteria	Epsilonproteobacteria	Campylobacterales	Campylobacteraceae	Campylobacter	Campylobacter_blaseri	0	0	0	0	0.112663	1.24031	0	0	0.639418	0	0	0	0	0	0	0	0	0	0	0	0	0	0	0	0	0	0	0	0	0.4676	0	0	0	0	0	0	0	0	0	1.25413	0.945255	0	0
Bacteria	Proteobacteria	Epsilonproteobacteria	Campylobacterales	Campylobacteraceae	Campylobacter	Campylobacter_canadensis	0	0	0	0	0.112663	0	0	0	0	0	0	0	0	0	0	0	0	0	0	0	0	0	0	0	0	0	0	0	0	0	0	0	0	0	0	0	0	0	0	0.313534	0	0	0
Bacteria	Proteobacteria	Epsilonproteobacteria	Campylobacterales	Campylobacteraceae	Campylobacter	Campylobacter_lanienae	0	0	0	0	0.0563313	2.48062	0	0	0	0	0	0	0	0	0	0	0	0	0	0	0	0	0	0.269	0	0	0	0	0	0	1.8611	0	0	0	0	0	0	0	0	18.0282	0	0	3.82236
Bacteria	Proteobacteria	Epsilonproteobacteria	Campylobacterales	Helicobacteraceae	Helicobacter	Helicobacter (genus)	0	0	0	0	0.0563313	0	0	0	0	0	0	0	0	0	0	0	0	0	0	0	0	2.16185	0	0	0	0	0	0	0	0	0	0	0	0	0	0	0	0	0	0.156767	0	0	0.955589
Bacteria	Proteobacteria	Epsilonproteobacteria	Campylobacterales	Helicobacteraceae	Helicobacter	Helicobacter_pylori	0	0	0	0	0.225325	0	0	0	0	0	0	0	0	2.80561	0	0	0	0	0	0	0	3.78323	0	0.0672501	0	0	0	0	0	0	0	0	0	0	0	0	0	0	0	0.627067	0	0	4.77795
Bacteria	Proteobacteria	Epsilonproteobacteria	Campylobacterales	Helicobacteraceae	Helicobacter	Helicobacter_apodemus	0	0	0	0	0.0563313	2.48062	0	0	0	0	0	0	0	0	0	0	0	0	0	0	0	0	0	0	0	0	0	0	0	0	0	0	0	0	0	0	0	0	0	1.8812	0	0	0
Bacteria	Proteobacteria	Epsilonproteobacteria	Campylobacterales	Helicobacteraceae	Helicobacter	Helicobacter_canadensis	0	0	0	0	0.0563313	0	0	0	0	0	0	0	0	0	0	0	0	0	0	0	0	0	0	0	0	0	0	0	0	0	0	0	0	0	0	0	0	0	0	0	0	0	0.955589
Bacteria	Proteobacteria	Epsilonproteobacteria	Campylobacterales	Helicobacteraceae	Helicobacter	Helicobacter_suis	0	0	0	0	0.0563313	0	0	0	0	0	0	0	0	0	0	0	0	0	0	0	0	0	0	0	0	0	0	0	0	0	0	0	0	0	0	0	0	0	0	0.4703	0	0	0
Bacteria	Proteobacteria	Epsilonproteobacteria	Campylobacterales	Helicobacteraceae	Helicobacter	Helicobacter_typhlonius	0	0	0	0	0.0563313	0	0	0	0	0	0	0	0	0	0	0	0	0	0	0	0	0	0	0	0	0	0	0	0	0	0	0	0	0	0	0	0	0	0	0	0	0	0
Bacteria	Proteobacteria	Epsilonproteobacteria	Campylobacterales	Helicobacteraceae	Helicobacter	Helicobacter_cholecystus	0	0	0	0	0.0563313	0	0	0	0.639418	0	0	0	0	0	0	0	0	0	0	0	0	0	0	0	0	0	0	0	0	0	0	0	0	0	0	1.97486	0	0	0	2.3515	0	0	0
Bacteria	Proteobacteria	Deltaproteobacteria	Desulfovibrionales	Desulfovibrionaceae	Desulfovibrionaceae (family)	Desulfovibrionaceae (family)	0	0	0	0	0.0563313	0	0	0	0	0	0	0	0	0	0	0	0	0	0	0	0	0	0	0	0	0	0	0	0	0	0	0	0	0	0	0	0	0	0	5.6436	0	0	0
Bacteria	Proteobacteria	Deltaproteobacteria	Desulfovibrionales	Desulfovibrionaceae	Desulfovibrio	Desulfovibrio_desulfuricans	0	0	0	0	0.45065	0	0	0	0.639418	0	0	0	0	0	0	0	0	0	0	0	0	0	0	0	0	0	0	0	0	0	0	0	0	0	0	0	0	0	0	0	0	0	0
Bacteria	Proteobacteria	Deltaproteobacteria	Desulfovibrionales	Desulfovibrionaceae	Desulfovibrio	Desulfovibrio_marinus	0	0	0	0	0.45065	0	0	0	0.639418	0	0	0	0	0	0	0	0	0	0	0	0	0	0	0	0	0.903729	0	0	0	0	0	0	0	0	0	0	0	0	0	0.156767	0	0	0
Bacteria	Proteobacteria	Deltaproteobacteria	Desulfovibrionales	Desulfovibrionaceae	Desulfovibrio	Desulfovibrio_piger	0	0	0	0	0.337988	0.620156	0	0	0.639418	0	0	0	0	0	0	0	0	0	0	0	0	0	0	0.0672501	0	0	0	0	0	0	0	0	0	0	0	0	0	0	0	0	0	0	0
Bacteria	Proteobacteria	Deltaproteobacteria	Desulfovibrionales	Desulfovibrionaceae	Desulfovibrio	Desulfovibrio_ferrophilus	0	0	0	0	0.225325	0.620156	1.5464	0	0	0	0	0	0	0	0	0	0	0	0	0	0	1.62139	0	0	0	0	0	0	0	0	0.930552	0	0	0	0.560608	0	0	0	0	3.60564	0	0	4.77795
Bacteria	Proteobacteria	Deltaproteobacteria	Desulfovibrionales	Desulfovibrionaceae	Desulfovibrio	Desulfovibrio_fairfieldensis	0	0	0	0	0.168994	0	0	0	1.27884	0	0	0	0	0	0	0	0	0	0	0	0	0.540462	0	0	0	0	0	0	0	0	0	0	0	0	0	0	0	0	0	0.313534	0	0	0.955589
Bacteria	Proteobacteria	Deltaproteobacteria	Desulfovibrionales	Desulfovibrionaceae	Desulfovibrio	Desulfovibrio_carbinolicus	0	0	0	0	0.112663	0	0	0	0	0	0	0	0	0	0	0	0	0	0	0	0	0	0	0	0	0	0	0	0	0	0	0	0	0	0	0	0	0	0	0.156767	0	0	0
Bacteria	Proteobacteria	Deltaproteobacteria	Desulfovibrionales	Desulfovibrionaceae	Bilophila	Bilophila_wadsworthia	0	0	0	0	0.168994	2.48062	1.5464	0	0	0	0	0	0	0	0	0	0	0	0	0	0	0	0	0	0	0	0	0	0	3.2732	0	0	1.94556	0	0	0	0	0	0	10.8169	3.78102	0	0
Bacteria	Proteobacteria	Alphaproteobacteria	Alphaproteobacteria (class)	Alphaproteobacteria (class)	Alphaproteobacteria (class)	Alphaproteobacteria (class)	0	0	0	0	0.281656	0	0	0.594548	0	0	2.36837	0	0	0	0	0	0	0	0	0	0	0	0	0.269	0	0	0	0	0	0.4676	0	0	0	0	0	0	0	0	0	0.4703	0	0	0
Bacteria	Proteobacteria	Alphaproteobacteria	Rhizobiales	Methylobacteriaceae	Methylobacterium	Methylobacterium (genus)	0	0	0	0	0.225325	0	0	1.1891	0	0	0	0	0	0	0	0	0	0	0	0	0	0	0	0	2.04438	0	0	0	0	0.4676	0.930552	0	0	0	0	0	0	0	0	1.25413	0	0	0
Bacteria	Proteobacteria	Alphaproteobacteria	Rhizobiales	Methylobacteriaceae	Methylobacterium	Methylobacterium_aquaticum	0	0	0	0	1.23929	0	0	0.594548	0	0	0	0	0	0	0	0	0	0	0	0	0	0	0	0	1.02219	0	0	0	0	0	1.8611	0	0	0	0	0	0	0	0	0.156767	0	0	0
Bacteria	Proteobacteria	Alphaproteobacteria	Rhizobiales	Methylobacteriaceae	Methylobacterium	Methylobacterium_durans	0	0	0	0	0.563313	0	0	1.1891	0	0	0	0	0	0	0	0	0	0	0	2.77996	0	0	0	0	0	0	0	0	0	0	0	0	0	0	0	0	0	0	0	0.4703	0	0	0
Bacteria	Proteobacteria	Alphaproteobacteria	Rhizobiales	Methylobacteriaceae	Methylobacterium	Methylobacterium_radiotolerans	0	0	0	0	0.394319	0	0	0	0	0	0	0	0	0	0	0	0	0	0	0	0	0	0	0	0	0	0	0	0	0	0	0	0	0	0.560608	0	0	0	0	4.54624	1.89051	0	0
Bacteria	Proteobacteria	Alphaproteobacteria	Rhizobiales	Methylobacteriaceae	Methylobacterium	Methylobacterium_indicum	0	0	0	0	0.225325	0.620156	0	0	0	0	0	0	0	0	0	0	0	0	0	0	0	0	0	0	0	0	0	0	0	0	0	0	0	0	0	0	0	0	0	0	0	0	0
Bacteria	Proteobacteria	Alphaproteobacteria	Rhizobiales	Methylobacteriaceae	Methylobacterium	Methylobacterium_brachiatum	0	0	0	0	0.168994	0	0	0.594548	0	0	0	0	0	0	0	0	0	0	0	0	0	0	0	0	0	0	0	0	0	0	0	0	0	0	0	0	0	0	0	0	0	0	0
Bacteria	Proteobacteria	Alphaproteobacteria	Rhizobiales	Brucellaceae	Brucellaceae (family)	Brucellaceae (family)	0	0	0	0	0.168994	0	0	0	0	0	0	0	0	0	0	0	0	0	0	0	0	0	0	0	0	0	0	0	0	0	0	0	0	0	0	0	0	0	0	1.56767	0	0	0
Bacteria	Proteobacteria	Alphaproteobacteria	Rhizobiales	Brucellaceae	Ochrobactrum	Ochrobactrum_quorumnocens	0	0	0	0	0.168994	0	0	0.594548	0	0	0	0	0	0	0	0	0	0	0	0	0	0	1.08826	0	0	0	0	0	0	0	0	0	0	0	0	0	0	0	0	1.09737	0	0	0
Bacteria	Proteobacteria	Alphaproteobacteria	Rhizobiales	Brucellaceae	Ochrobactrum	Ochrobactrum_anthropi	0	0	0	0	0.112663	1.24031	0	0	0	0	0	0	0	0	0	0	0	0	0	0	0	1.08092	2.17653	0.0672501	0	0	0	0	0	0	1.8611	0	0	0	0	0	0	0	0	11.2872	0	0	0
Bacteria	Proteobacteria	Alphaproteobacteria	Rhizobiales	Brucellaceae	Ochrobactrum	Ochrobactrum_pseudogrignonense	0	0	0	0	0.0563313	0	0	0	0	0	0	0	0	0	0	0	0	0	0	0	0	0	0	0	0	0	0	0	0	0	0	0	0	0	0	0	0	0	0	0.4703	0	0	0
Bacteria	Proteobacteria	Alphaproteobacteria	Rhizobiales	Brucellaceae	Brucella	Brucella_pituitosa	0	0	0	0	0.168994	0	0	0	0	0	0	0	0	0	0	0	0	0	0	0	0	0	0	0	0	0	0	0	0	0	0	0	0	0	0	0	0	0	0	2.19474	0	0	0
Bacteria	Proteobacteria	Alphaproteobacteria	Rhodospirillales	Acetobacteraceae	Acetobacter	Acetobacter (genus)	0	0	0	0	2.47858	0	0	0.594548	0	0	0	0	0	0	0	0	0	0	0	0	0	0	0	0	0	0	0	0	0	0	0	0	0	0	0	0	0	0	0	1.4109	0	0	0
Bacteria	Proteobacteria	Alphaproteobacteria	Rhodospirillales	Acetobacteraceae	Acetobacter	Acetobacter_pasteurianus	0	0	0	0	0.168994	0	0	0	0	0	0	0	0	0	0	0	0	0	0	0	0	1.08092	0	0	0	0	0	0	0	0	0	0	0	0	0.560608	0	0	0	0	0	0	0	0
Bacteria	Proteobacteria	Alphaproteobacteria	Rhodospirillales	Acetobacteraceae	Acetobacter	Acetobacter_syzygii	0	0	0	0	0.168994	0	0	0	0	0	0	0	0	0	0	0	0	0	0	0	0	0	0	0	0	0	0	0	0	0	0	0	0	0	0	0	0	0	0	0.156767	0	0	0
Bacteria	Proteobacteria	Alphaproteobacteria	Rhodospirillales	Acetobacteraceae	Acetobacter	Acetobacter_ghanensis	0	0	0	0	0.0563313	0	0	0	0	0	0	0	0	0	0	0	0	0	0	0	0	0	0	0	0	0	0	0	0	0	0	0	0	0	0	0	0	0	0	0	0	0	0
Bacteria	Proteobacteria	Alphaproteobacteria	Rhodospirillales	Acetobacteraceae	Enhydrobacter	Enhydrobacter_aerosaccus	0	0	0	0	0.506982	0	0	0.594548	1.91825	0	0	0	0	0	0	0	0	0	0	0	0	0	0	0.1345	0	0	0	0	1.41401	0	0	0	0	0	0	0	0	0	0	0.313534	0	0	0
Bacteria	Proteobacteria	Alphaproteobacteria	Rhodobacterales	Rhodobacteraceae	Paracoccus	Paracoccus (genus)	0	0	0	0	0.168994	0	0	0.594548	0.639418	0	0	0	0	0	0	0	0	0	0	0	1.44885	0	0	0	0	0	0	0	0	0	0	0	1.94556	0	0	0	0	0	0	5.01654	0	0	0
Bacteria	Proteobacteria	Alphaproteobacteria	Rhodobacterales	Rhodobacteraceae	Paracoccus	Paracoccus_salipaludis	0	0	0	0	0.394319	0	0	0.594548	0	0	0	0	0	0	0	0	0	0	0	0	0	0	0	0.0672501	2.04438	0	0	0	0	0	0.930552	0	0	0	0	0	0	0	0	0	0.945255	0	0
Bacteria	Proteobacteria	Alphaproteobacteria	Rhodobacterales	Rhodobacteraceae	Paracoccus	Paracoccus_zhejiangensis	0	0	0	0	0.337988	0	3.09281	0	0	0	0	0	0	0	0	0	0	0	0	0	0	1.62139	0	0	0	0	0	0	0	0	0	0	0	0.675906	1.12122	0	0	0	0	0.156767	0	0	0
Bacteria	Proteobacteria	Alphaproteobacteria	Rhodobacterales	Rhodobacteraceae	Paracoccus	Paracoccus_aminovorans	0	0	0	0	0.281656	0	1.5464	0	0	0	0	0	0	0	0	0	0	0	0	0	0	0	0	0	0	0	0	0	0	0	0	0	0	0	0	0	0	0	0	0	0	0	0
Bacteria	Proteobacteria	Alphaproteobacteria	Rhodobacterales	Rhodobacteraceae	Paracoccus	Paracoccus_suum	0	0	0	0	0.281656	0	0	0	0	0	0	0	0	0	0	0	0	0	0	0	0	0	0	0	0	0	0	0	0	0	0	0	0	0	0	0	0	0	0	0	0	0	0
Bacteria	Proteobacteria	Alphaproteobacteria	Rhodobacterales	Rhodobacteraceae	Paracoccus	Paracoccus_jeotgali	0	0	0	0	0.225325	0	0	0	0	0	0	0	0	0	0	0	0	0	0	0	0	0	0	0	0	0	0	0	0	0	0	0	0	0	0	0	0	0	0	0	0	0	0
Bacteria	Proteobacteria	Alphaproteobacteria	Rhodobacterales	Rhodobacteraceae	Paracoccus	Paracoccus_pantotrophus	0	0	0	0	0.168994	0	0	0	0	0	0	0	0	0	0	0	0	0	0	0	0	0	0	0	0	0	0	0	0	0	0	0	0	0	0	0	0	0	0	0	0	0	0
Bacteria	Proteobacteria	Alphaproteobacteria	Rhodobacterales	Rhodobacteraceae	Paracoccus	Paracoccus_kondratievae	0	0	0	0	0.0563313	0	0	0.594548	0.639418	0	0	0	0	0	0	0	0	0	0	0	0	0	0	0	0	0	0	0	0	0	0	0	0	0	0	0	0	0	0	2.8218	0	0.873434	0
Bacteria	Proteobacteria	Alphaproteobacteria	Rhodobacterales	Rhodobacteraceae	Paracoccus	Paracoccus_contaminans	0	0	0	0	0.0563313	0	0	0.594548	0	0	0	0	0	0	0	0	0	0	0	0	0	0	0	0.0672501	1.02219	0	0	0	0	0	0	0	0	0	0	0	0	0	0	0.627067	0	0	0.955589
Bacteria	Proteobacteria	Alphaproteobacteria	Sphingomonadales	Sphingomonadaceae	Sphingobium	Sphingobium (genus)	0	0	0	0	0.168994	1.24031	0	2.37819	0	0	0	0	0	0	0	0	0	0	0	0	0	0.540462	0	0	0	0	0	0	0	0	0	0	0	0	0	0	0	0	0	0	0	0	0
Bacteria	Proteobacteria	Alphaproteobacteria	Sphingomonadales	Sphingomonadaceae	Sphingobium	Sphingobium_yanoikuyae	0	0	0	0	0.337988	0	0	5.94548	0	0	0	0	0	0	0	0	0	0	3.33319	0	0	1.62139	0	0	0	0	0	0	0	0.4676	0	0	0	0	0	0	0	0.51352	0	0.627067	0	0	2.86677
Bacteria	Proteobacteria	Alphaproteobacteria	Sphingomonadales	Sphingomonadaceae	Sphingobium	Sphingobium_cloacae	0	0	0	0	0.0563313	0	0	0.594548	0	0	0	0	0	0	0	0	0	0	0	0	0	0	0	0	0	0	0	0	0	0	0	0	0	0	0	0	0	0.51352	0	0	0	0	0
Bacteria	Proteobacteria	Alphaproteobacteria	Rhodospirillales	Acetobacteraceae	Enhydrobacter	Enhydrobacter_Proteobacteria bacterium CAG:139	0	0	0	0	0.168994	0.620156	0	0	0	0	0	0	0	0	0	0	0	0	0	0	0	0	0	0	0	0	0	0	0	0	0	0	0	0	0	0	0	0	0	0.156767	0	0	0
Bacteria	Actinobacteria	Actinobacteria (phylum)	Actinobacteria (phylum)	Actinobacteria (phylum)	Actinobacteria (phylum)	Actinobacteria (phylum)	0	0	0	0	5.85845	0	0	0.594548	69.0572	0	59.2092	0	0	2.80561	0	0	0	0	0	0	0	34.0491	2.17653	1.00875	0	0	0	0	0	0.935199	0	0	3.89112	0	0	0	0	0	0	117.105	0.945255	0	58.291
Bacteria	Actinobacteria	Actinomycetia	Bifidobacteriales	Bifidobacteriaceae	Bifidobacteriaceae (family)	Bifidobacteriaceae (family)	0	0	0	0	38.5869	0	0	0	11.5095	0	16.5786	0	0	0	0	0	0	0	6.66638	0	0	12.4306	0	0.33625	0	0	0	2.66136	0	0	0	0	0	0	0	0	0	0	0	2.19474	0	0	20.0674
Bacteria	Actinobacteria	Actinomycetia	Bifidobacteriales	Bifidobacteriaceae	Gardnerella	Gardnerella (genus)	0	0	0	0	6968.63	0.620156	0	203.335	6773.99	0	13731.8	0	0	0	0.996584	2.38213	0	8.84244	3.33319	27.7996	2.17327	1562.48	21.7653	52.3205	0	0.903729	0	928.482	0	0.4676	0	0	0	0.675906	0	139.557	0	0	0	85.7514	116.266	0	8446.45
Bacteria	Actinobacteria	Actinomycetia	Bifidobacteriales	Bifidobacteriaceae	Gardnerella	Gardnerella_leopoldii	0	0	0	0	27072	6.20156	0	32.1056	15799.4	5.71934	35201.1	0	3.92155	0	1.99317	4.76426	0	25.0536	0	51.4293	6.51981	3014.16	401.57	113.72	0	0	0	911.848	0	0	0	0	0	0	0	1866.25	0	0	0	19.2823	221.19	0	13942
Bacteria	Actinobacteria	Actinomycetia	Bifidobacteriales	Bifidobacteriaceae	Bifidobacterium	Bifidobacterium_catenulatum	0	0	0	0	20.3356	0.620156	21.6497	1.1891	1.91825	0	0	0	0	0	0	1.19106	0.799155	0	0	0	0	1.08092	0	2.89175	0	0	0	0	0	0	0	0	1.94556	0	0	0	0	0	0	2933.73	7.56204	0	0
Bacteria	Actinobacteria	Actinomycetia	Bifidobacteriales	Bifidobacteriaceae	Bifidobacterium	Bifidobacterium_angulatum	0	0	0	0	14.9278	0	0	0.594548	0	0	0	0	0	0	0	0	0	0	0	0	0	0	0	0.33625	0	0	0	0	0	0	0	0	0	0	0	0	0	0	0	72.583	0	0	0
Bacteria	Actinobacteria	Actinomycetia	Bifidobacteriales	Bifidobacteriaceae	Bifidobacterium	Bifidobacterium_animalis	0	0	0	0	13.5195	0.620156	1.5464	0	0	0	0	1.66227	0	0	0.996584	1.19106	0	0	0	0	0	0	0	0	0	0	0	0	0	0	0	0	0	0	0	0	0	0	0	41.8567	0	0	0
Bacteria	Actinobacteria	Actinomycetia	Bifidobacteriales	Bifidobacteriaceae	Bifidobacterium	Bifidobacterium_breve	0	0	0	0	10.365	181.706	29.3817	0.594548	1.91825	5.71934	0	0	0	0	0	26.2034	0	0	0	5.55993	0	72.9623	1.08826	0.33625	0	0	0	0	0.707006	0.935199	0.930552	0	0	0	0	0	3.11419	0	0	721.284	3.78102	0	44.9127
Bacteria	Actinobacteria	Actinomycetia	Bifidobacteriales	Bifidobacteriaceae	Bifidobacterium	Bifidobacterium_thermophilum	0	0	0	0	9.85797	1.86047	10.8248	0	97.831	0	0	0	0	0	0	0	0	0	0	0	0.724423	0	0	0	0	0	2.70961	0	0	0.4676	0	0	0	0	0	0	0	0	0	71.6424	0	0	4.77795
Bacteria	Actinobacteria	Actinomycetia	Bifidobacteriales	Bifidobacteriaceae	Bifidobacterium	Bifidobacterium_bifidum	0	0	0	0	9.57632	1.24031	15.464	2.37819	2579.41	0	0	0.831137	0	0	0	2.38213	0	0	0	0	0	129.17	0	0.0672501	0	0	0	0	0	0	0	4.51153	0	0	0	1.31658	0.778547	0	0	334.227	2.83576	0	0
Bacteria	Actinobacteria	Actinomycetia	Bifidobacteriales	Bifidobacteriaceae	Bifidobacterium	Bifidobacterium_dentium	0	0	0	0	9.182	0	2400.02	0	0	0	0	4.15569	0	0	0	1.19106	0.799155	0	0	0	2.89769	0	0	0	0	0	0	0	0	0	0	0	0	0.675906	0	0	0	0	0	183802	511.383	0	0
Bacteria	Actinobacteria	Actinomycetia	Bifidobacteriales	Bifidobacteriaceae	Bifidobacterium	Bifidobacterium_imperatoris	0	0	0	0	8.61869	0	0	0	0	0	0	0	0	0	0	0	0	0	0	0	0	0	0	0	0	0	0	0	0	0.4676	0	0	0	0	0	0	0	0	0	25.0827	0	0	1.91118
Bacteria	Actinobacteria	Actinomycetia	Bifidobacteriales	Bifidobacteriaceae	Bifidobacterium	Bifidobacterium_adolescentis	0	0	0	0	6.70342	0.620156	38.6601	30.9165	24.9373	0	0	0	0	0	0	2.38213	2.39746	0	0	0	0	3.78323	0	2.959	0	0	0	1.66335	0	8.41679	0.930552	0	0	0	0	0	0	1.54056	3.09293	1720.52	10.3978	0	0
Bacteria	Actinobacteria	Actinomycetia	Bifidobacteriales	Bifidobacteriaceae	Bifidobacterium	Bifidobacterium_pseudolongum	0	0	0	0	5.01348	0	0	0	0	0	0	0	0	0	0	0	0	0	0	0	0	0	0	0	0	0	0	0	0	0	0	0	0	0	0	0	0	0	0	12.3846	0	0	1.91118
Bacteria	Actinobacteria	Actinomycetia	Bifidobacteriales	Bifidobacteriaceae	Bifidobacterium	Bifidobacterium_coryneforme	0	0	0	0	4.11218	0	0	0	0	0	0	0	0	0	0	0	0	0	0	0	0	0	0	0	0	0	0	0	0	0	0	0	0	0	0	0	0	0	0	7.36804	0	0	0.955589
Bacteria	Actinobacteria	Actinomycetia	Bifidobacteriales	Bifidobacteriaceae	Bifidobacterium	Bifidobacterium_pseudocatenulatum	0	0	0	0	2.7039	0	0	0	0	0	0	0	0	0	0.996584	1.19106	0.799155	0	0	0	0	0	0	0.1345	0	0	0	0	0	0.4676	0	0	0	0	0	0	0	0	0	309.458	1.89051	0	0.955589
Bacteria	Actinobacteria	Actinomycetia	Bifidobacteriales	Bifidobacteriaceae	Bifidobacterium	Bifidobacterium_subtile	0	0	0	0	1.68994	2.48062	0	0	0	0	0	0	0	0	0	1.19106	0	0	0	0	0	0	0	0	0	0	0	0	0	0	0	0	0	0	0	0	0	0	0	31.5101	0	0	0
Bacteria	Actinobacteria	Actinomycetia	Bifidobacteriales	Bifidobacteriaceae	Bifidobacterium	Bifidobacterium_eulemuris	0	0	0	0	1.07029	0	0	0	0	0	0	0	0	0	0	1.19106	0.799155	0	0	0	0	0	0	0	0	0	0	0	0	0	0	0	0	0	0	0	0	0	1.03098	79.0105	0.945255	0	0
Bacteria	Actinobacteria	Actinomycetia	Bifidobacteriales	Bifidobacteriaceae	Bifidobacterium	Bifidobacterium_lemurum	0	0	0	0	1.07029	0	3.09281	0	0	0	0	0	0	0	0	0	0	0	0	0	0	0	0	0	0	0	0	0	0	0	0	0	0	0	0	1.31658	0	0	0	68.9774	0	0	0
Bacteria	Actinobacteria	Actinomycetia	Bifidobacteriales	Bifidobacteriaceae	Bifidobacterium	Bifidobacterium_saguini	0	0	0	0	0.788638	0	0	0	0	0	0	0	0	0	0	0	0	0	0	0	0	18.3757	0	0	0	0	0	0	0	0	0	0	0	0	0	0	0	0	0	19.5958	0	0	1.91118
Bacteria	Actinobacteria	Actinomycetia	Bifidobacteriales	Bifidobacteriaceae	Bifidobacterium	Bifidobacterium_mongoliense	0	0	0	0	0.619644	1.24031	4.63921	0	0.639418	0	0	0	0	0	0	2.38213	0	0	0	0	0	0	0	0.0672501	0	0	0	0.33267	0	0	0	0	0	0	0	0	0	0	0	182.477	0	0	0
Bacteria	Actinobacteria	Actinomycetia	Bifidobacteriales	Bifidobacteriaceae	Scardovia	Scardovia_wiggsiae	0	0	0	0	5.68946	0.620156	0	0	0	0	0	0	0	0	0	0	0	0	0	0	0	0.540462	0	0.0672501	0	0	0	0	36.7643	0	0	0	0	0	0	0	0	0	28.8673	16.6173	0	0	4.77795
Bacteria	Actinobacteria	Actinomycetia	Bifidobacteriales	Bifidobacteriaceae	Parascardovia	Parascardovia_denticolens	0	0	0	0	0.337988	0	0	0	1.91825	0	0	0	0	0	0	0	0	0	0	0	0	0	2.17653	0	0	0	0	0	0	0	0	0	1.94556	0	0	0	0	0	0	1388.48	0	0	2.86677
Bacteria	Actinobacteria	Actinomycetia	Corynebacteriales	Corynebacteriaceae	Corynebacterium	Corynebacterium_sp. HMSC058E07	0	0	0	0	2.8729	0	0	0	0	0	0	0	0	0	0	1.19106	2.39746	0	0	0	2.17327	3.24277	2.17653	0.20175	0	0	0	7.31874	0	2.338	0.930552	0	0	0	0	0	0	0	0	5.6436	0	0	0
Bacteria	Actinobacteria	Actinomycetia	Corynebacteriales	Corynebacteriaceae	Corynebacterium	Corynebacterium_pseudodiphtheriticum	0	0	0	0	5.06982	0	0	0	0	0	0	0	0	0	0	1.19106	0	0	0	0	0.724423	0	0	0	0	0	0	0	0	0	0	0	0	0	0	0	0	0	1.03098	11.9143	0	0	0
Bacteria	Actinobacteria	Actinomycetia	Corynebacteriales	Corynebacteriaceae	Corynebacterium	Corynebacterium_phocae	0	0	0	0	2.98556	1.24031	0	0.594548	0	0	0	0	0	0	0.996584	0	0	0	0	0	3.62212	0	0	0	0	0	2.70961	0	1.41401	0	0	0	0	0	0	0	0	0	0	9.09247	0	0	3.82236
Bacteria	Actinobacteria	Actinomycetia	Corynebacteriales	Corynebacteriaceae	Corynebacterium	Corynebacterium_variabile	0	0	0	0	2.7039	0	0	0	0	0	0	0	0	0	0.996584	0	0	0	0	0	0.724423	0	0	0	0	0	0	0	0	0.935199	2.79166	0	0	0.675906	0	0	0	0	0	31.9804	0	0	0
Bacteria	Actinobacteria	Actinomycetia	Corynebacteriales	Corynebacteriaceae	Corynebacterium	Corynebacterium_matruchotii	0	0	0	0	2.25325	0	0	0	0.639418	0	0	0	0	0	3.98634	1.19106	0	0	0	0	3.62212	0.540462	0	0.269	0	0	0	0.33267	0	0	0	0	0	1.35181	0	0	0	0	0	9.09247	0	0	0
Bacteria	Actinobacteria	Actinomycetia	Corynebacteriales	Corynebacteriaceae	Corynebacterium	Corynebacterium_geronticis	0	0	0	0	1.85893	1.24031	0	1.1891	0	0	0	0	0	0	0.996584	1.19106	0	0	0	0	3.62212	0.540462	0	0.0672501	0	0	0	0	0	0.4676	0	0	0	0	0	0	0	0	0	28.0613	0	0	0
Bacteria	Actinobacteria	Actinomycetia	Corynebacteriales	Corynebacteriaceae	Corynebacterium	Corynebacterium_suranareeae	0	0	0	0	1.07029	0	0	0	0	0	0	0	0	0	0.996584	0	0	0	0	0	0	0	0	0.1345	0	0	0	0	0	0	0.930552	0	0	0	0	0	0	0	0	5.1733	0	0	0
Bacteria	Actinobacteria	Actinomycetia	Corynebacteriales	Corynebacteriaceae	Corynebacterium	Corynebacterium_mustelae	0	0	0	0	0.844969	0	0	0	0	0	0	0	0	0	0	0	0	0	0	0	0.724423	0	0	0	1.02219	0	0	0	0	0	0	0	0	0	0	0	0	0	0	13.1684	0	0	0
Bacteria	Actinobacteria	Actinomycetia	Corynebacteriales	Corynebacteriaceae	Corynebacterium	Corynebacterium_crudilactis	0	0	0	0	0.788638	0	0	0	0	0	0	0	0	0	0	0	0	0	0	0	0	0	0	0.0672501	0	0	0	0	0	0	0	0	0	0	0	0	0	0	0	9.40601	0	0	0.955589
Bacteria	Actinobacteria	Actinomycetia	Corynebacteriales	Dietziaceae	Dietzia	Dietzia (genus)	0	0	0	0	0.563313	0	0	0	0	0	0	0	0	0	0	0	0	0	0	0	0	0	1.08826	0	0	0	0	0	0	0	0	0	0	0	0	0	0	0	0	1.56767	0	0	0
Bacteria	Actinobacteria	Actinomycetia	Corynebacteriales	Dietziaceae	Dietzia	Dietzia_psychralcaliphila	0	0	0	0	1.40828	0	0	0	0	0	0	0	0	0	0.996584	0	0	0	0	0	0	0	0	0.1345	0	0	0	0	0	0.4676	0	0	0	0	0	0	0	0	0	2.3515	0	0.873434	0
Bacteria	Actinobacteria	Actinomycetia	Corynebacteriales	Dietziaceae	Dietzia	Dietzia_timorensis	0	0	0	0	0.732307	0	0	0.594548	0	0	0	0	0	0	0	0	0	0	0	0	1.44885	0	0	0	0	0	0	0	0	0.935199	0.930552	0	0	0	0	0	0	0	0	6.27067	0	0	0
Bacteria	Actinobacteria	Actinomycetia	Corynebacteriales	Dietziaceae	Dietzia	Dietzia_lutea	0	0	0	0	0.675975	0	0	0	0	0	0	0	0	0	0	0	0	0	0	0	0	0	0	0	0	0	0	0	0	0	0	0	0	0	0	0	0	0	0	4.703	0	0	0
Bacteria	Actinobacteria	Actinomycetia	Actinomycetales	Actinomycetaceae	Mobiluncus	Mobiluncus_mulieris	0	0	0	0	10.4213	7.44187	0	0.594548	0	0	0	0	0	0	0	0	3.99577	0	0	0	1.44885	0.540462	1.08826	1.00875	0	0	10.8384	0.33267	0	0.4676	3.72221	0	5.83668	0.675906	0	5.2663	0	21.0543	1.03098	62.7067	0	0	43.0015
Bacteria	Actinobacteria	Actinomycetia	Actinomycetales	Actinomycetaceae	Fannyhessea	Fannyhessea_vaginae	0	0	0	0	133.843	1.86047	0	114.153	231038	2.85967	4814.89	2.49341	11329.3	0	0	3.57319	0	0	0	5.55993	0	72500.2	1.08826	355.417	0	0	0	712.246	39.5924	0	0.930552	0	0	12.8422	0	2.63315	0	0	6.18586	132.625	0	0	15995.6
Bacteria	Actinobacteria	Actinomycetia	Actinomycetales	Actinomycetaceae	Actinomyces	Actinomyces_sp. oral taxon 180	0	0	0	0	2.92923	0	0	7.72912	0	0	0	0	0	0	0	0	0	0	0	0	0	2.16185	0	0.0672501	0	0	0	0	0	0	0	0	0	0	0	0	0	0	0	528.147	258.055	0	0
Bacteria	Actinobacteria	Actinomycetia	Actinomycetales	Actinomycetaceae	Actinomyces	Actinomyces_sp. oral taxon 181	0	0	0	0	2.64757	0.620156	0	0.594548	0	0	0	0	0	0	0	0	0	0	0	9.72987	0	0	2.17653	0.33625	0	0	0	0	0	0.4676	0.930552	0	0	1.35181	0	0	0	0	0	461.051	0	0	0
Bacteria	Actinobacteria	Actinomycetia	Actinomycetales	Actinomycetaceae	Actinomyces	Actinomyces_sp. HPA0247	0	0	0	0	1.40828	0.620156	0	0	0	0	0	0	0	0	0	0	0	0	0	5.55993	0	0	0	0.1345	0	0	0	0	0	1.4028	2.79166	0	0	0	0	0	0	0	3.09293	457.759	5.67153	0	0
Bacteria	Actinobacteria	Actinomycetia	Actinomycetales	Actinomycetaceae	Actinomyces	Actinomyces_israelii	0	0	0	0	2.98556	0.620156	0	0	0.639418	0	0	0	0	0	0	0	0	0	0	0	0	0	0	0.0672501	0	0	0	0	0	0.4676	0.930552	0	0	0	0	0.658288	0	0	0	97.3522	0	0	0
Bacteria	Actinobacteria	Actinomycetia	Actinomycetales	Actinomycetaceae	Actinomyces	Actinomyces_graevenitzii	0	0	0	0	2.8729	0.620156	0	0	0	0	0	0	0	0	0.996584	0	0	0	0	4.16994	0	0	0	0	0	0	0	0	0	0.4676	0	0	1.94556	0	0	0	0	0	0	155.042	1.89051	0	0
Bacteria	Actinobacteria	Actinomycetia	Actinomycetales	Actinomycetaceae	Actinomyces	Actinomyces_qiguomingii	0	0	0	0	2.25325	1.86047	0	0	0	0	0	0	0	0	0	0	0	0	0	0	0.724423	0	0	0.0672501	0	0	0	0	0	0.935199	0	0	1.94556	0	0	0	0	0	0	113.499	0	0	0
Bacteria	Actinobacteria	Actinomycetia	Actinomycetales	Actinomycetaceae	Actinomyces	Actinomyces_procaprae	0	0	0	0	1.97159	0	0	0	0	0	0	0	0	0	0	0	0.799155	0	0	0	0	0	0	0	0	0	0	0	0	2.8056	0	0	0	0	0	1.31658	0	0	0	109.423	0.945255	0	0
Bacteria	Actinobacteria	Actinomycetia	Actinomycetales	Actinomycetaceae	Actinomyces	Actinomyces_pacaensis	0	0	0	0	1.91526	0	0	0	0	0	0	0	0	0	0	0	0	0	0	0	0	0	0	0.0672501	0	0	0	0	0	0.4676	1.8611	0	0	0	0	0	0	0	0	269.952	0.945255	0	0
Bacteria	Actinobacteria	Actinomycetia	Actinomycetales	Actinomycetaceae	Actinomyces	Actinomyces_slackii	0	0	0	0	1.68994	0	0	0	0	0	0	0	0	0	0	0	0	0	0	0	0	0	0	0.1345	0	0	0	0	0	0	4.65276	0	0	0	0	0	0	0	1.03098	48.9112	1.89051	0	0
Bacteria	Actinobacteria	Actinomycetia	Actinomycetales	Actinomycetaceae	Actinomyces	Actinomyces_weissii	0	0	0	0	1.12663	1.86047	0	0	0	0	0	0	0	0	0	0	0	0	0	0	0	0	0	0	0	0	0	0	0	0	0.930552	0	0	0	0	0	0	0	2.06195	70.0748	0	0	0
Bacteria	Actinobacteria	Actinomycetia	Actinomycetales	Actinomycetaceae	Actinomyces	Actinomyces_viscosus	0	0	0	0	1.07029	0.620156	0	0	0	0	0	0	0	0	0	0	0	0	3.33319	0	0	0	0	0	0	0	0	0	0	0.4676	0	0	0	0	0	0	0	0	0	17.8714	0	0.873434	0
Bacteria	Actinobacteria	Actinomycetia	Actinomycetales	Actinomycetaceae	Actinomyces	Actinomyces_wuliandei	0	0	0	0	1.01396	0	0	0	0.639418	0	0	0	0	0	0	0	0	0	0	0	0	0	0	0	0	0	0	0	0	0	0	0	0	0	0	0.658288	0	0	0	40.9161	0	0	0
Bacteria	Actinobacteria	Actinomycetia	Actinomycetales	Actinomycetaceae	Actinomyces	Actinomyces_naeslundii	0	0	0	0	0.957632	0.620156	0	0	0	0	0	0	0	0	0	2.38213	0	0	0	0	0	0.540462	0	0.0672501	0	0	2.70961	0	0	0.4676	0.930552	0	0	0	0	0	0	0	0	48.4409	0.945255	0	0
Bacteria	Actinobacteria	Actinomycetia	Actinomycetales	Actinomycetaceae	Actinomyces	Actinomyces_lilanjuaniae	0	0	0	0	0.901301	0	0	0	0.639418	0	0	0	0	0	0	0	0.799155	0	0	0	0	0	0	0	0	0	0	0.33267	0	0	0	0	0	0	0	0	0	0	0	25.8665	0	0	0
Bacteria	Actinobacteria	Actinomycetia	Actinomycetales	Actinomycetaceae	Actinomyces	Actinomyces_gaoshouyii	0	0	0	0	0.901301	0	0	0	1.27884	0	0	0	0	0	0	0	0	0	0	0	0	0	0	0	0	0	0	0	0.707006	0	0	0	0	0	0	0	0	0	0	29.3154	0	0	0
Bacteria	Actinobacteria	Actinomycetia	Actinomycetales	Actinomycetaceae	Actinomyces	Actinomyces_marmotae	0	0	0	0	0.281656	0	0	0	0	0	0	0	0	0	0	0	0	0	0	0	0	0	0	0	0	0	0	0	0	0.4676	0.930552	0	0	0	0	0	0	0	0	55.0251	0	0	0
Bacteria	Actinobacteria	Actinomycetia	Actinomycetales	Actinomycetaceae	Schaalia	Schaalia_cardiffensis	0	0	0	0	4.61917	1.86047	0	0	0	0	0	0	3.92155	0	0	0	0	0	0	0	2.17327	0	1.08826	0.1345	0	0.903729	0	0	0	1.4028	0.930552	0	0	0	0	0	0	0	0	2145.98	0.945255	0	0
Bacteria	Actinobacteria	Actinomycetia	Actinomycetales	Actinomycetaceae	Schaalia	Schaalia_odontolytica	0	0	0	0	2.19692	0.620156	0	0	0	0	0	0	1.96077	0	0.996584	0	0	0	0	16.6798	0	1.08092	0	0.269	0	0	0	0	0	1.4028	0	0	0	0.675906	0	0	0	0	0	691.969	15.1241	0	0
Bacteria	Actinobacteria	Actinomycetia	Micrococcales	Dermabacteraceae	Dermabacter	Dermabacter (genus)	0	0	0	0	4.33751	0.620156	0	0	0	0	0	0	0	0	0	0	0	0	0	0	0	0.540462	2.17653	0	0	0	0	0.66534	0	0	1.8611	0	1.94556	1.35181	0	0	0	0	1.03098	45.4624	1.89051	0	0
Bacteria	Actinobacteria	Actinomycetia	Micrococcales	Dermabacteraceae	Dermabacter	Dermabacter_vaginalis	0	0	0	0	4.33751	0	0	0	0	0	0	0	0	0	0	0	0	0	0	0	0	0	9.79438	0.33625	0	0	0	0.99801	0	0.4676	0.930552	0	0	2.70362	0	0	0	0	2.06195	16.3037	0	0	0
Bacteria	Actinobacteria	Actinomycetia	Micrococcales	Dermabacteraceae	Dermabacter	Dermabacter_hominis	0	0	0	0	4.16851	0	0	0	0	0	0	0	0	0	0	0	0	0	0	0	0	0	20.677	0.672501	0	0	0	3.99204	0	0.4676	0	0	0	17.5736	0	0	0	0	3.09293	32.921	4.72627	0	0
Bacteria	Actinobacteria	Actinomycetia	Micrococcales	Dermabacteraceae	Brachybacterium	Brachybacterium_saurashtrense	0	0	0	0	1.68994	0.620156	0	0	0	0	0	0	0	0	0	0	0	0	0	0	0	0	0	0	0	0	2.70961	0	0	0	0	0	0	0	0	0	0	0	0	11.7575	0	0	0
Bacteria	Actinobacteria	Actinomycetia	Micrococcales	Dermabacteraceae	Brachybacterium	Brachybacterium_vulturis	0	0	0	0	0.506982	0	0	0	0	0	0	0	0	0	0	0	0	0	0	0	0	0.540462	0	0	0	0	0	0.33267	0	0	0.930552	0	0	0	0	0	0	0	0	3.44887	0	0	0
Bacteria	Actinobacteria	Actinomycetia	Micrococcales	Dermabacteraceae	Brachybacterium	Brachybacterium_ginsengisoli	0	0	0	0	0.45065	0	0	0	0	0	0	0	0	0	0.996584	0	0	0	0	0	0	0	0	0	0	0	0	0	0	0	0	0	0	0	0	0	0	0	0	4.703	0	0	0
Bacteria	Actinobacteria	Actinomycetia	Micrococcales	Micrococcaceae	Rothia	Rothia (genus)	0	0	0	0	1.23929	0	0	0	0	0	0	0	0	0	0	0	0	0	0	0	0	0	0	0.0672501	0	0	0	0	0	0	0	0	0	0	0	0	0	0	0	27.2774	0	0	0
Bacteria	Actinobacteria	Actinomycetia	Micrococcales	Micrococcaceae	Rothia	Rothia_amarae	0	0	0	0	8.22437	1.24031	0	0	0	0	0	0	0	0	0	0	0.799155	0.73687	0	0	0.724423	0	0	0.33625	0	0	0	0	0	0.4676	0	0	0	0	0	0	0	0	0	35.8996	0	0	0.955589
Bacteria	Actinobacteria	Actinomycetia	Micrococcales	Micrococcaceae	Rothia	Rothia_nasimurium	0	0	0	0	2.76023	1.24031	1.5464	0	0	0	0	0	0	0	0	1.19106	0	0	0	0	0.724423	0	0	0	0	0	0	0	0	0	0	0	0	0	0	0	0	0	1.03098	36.2131	0	0	0
Bacteria	Actinobacteria	Actinomycetia	Micrococcales	Micrococcaceae	Rothia	Rothia_kristinae	0	0	0	0	2.47858	0.620156	0	0	0	0	0	0	0	0	0	0	0	0	0	0	0.724423	1.08092	1.08826	0	0	0	0	0	0	0	0	0	0	0	0	0	0	0	0	28.5316	0	0	0
Bacteria	Actinobacteria	Actinomycetia	Micrococcales	Micrococcaceae	Rothia	Rothia_dentocariosa	0	0	0	0	2.25325	0	0	0	0	0	0	0	0	0	0.996584	0	0	0	0	1.38998	0	0	0	0.1345	0	0	0	0	0	0	0	0	0	0	0	0	0	0	0	17.2443	0	0	0
Bacteria	Actinobacteria	Actinomycetia	Micrococcales	Micrococcaceae	Rothia	Rothia_terrae	0	0	0	0	1.63361	0	0	0	0	0	0	0	0	0	0	0	0	0	0	0	0	1.08092	0	0.0672501	0	0	0	0	0	0.4676	0	0	3.89112	0	0	0	0	0	0	40.6026	0	0	3.82236
Bacteria	Actinobacteria	Actinomycetia	Micrococcales	Micrococcaceae	Rothia	Rothia_aeria	0	0	0	0	1.01396	0	0	0	0	0	0	0	3.92155	0	0	1.19106	0	0	0	0	0	2.16185	0	0	0	0	0	0	0	0	0	0	0	0	0	0	0	0	0	15.2064	0	0	0
Bacteria	Actinobacteria	Actinomycetia	Micrococcales	Micrococcaceae	Kocuria	Kocuria (genus)	0	0	0	0	2.25325	0.620156	0	0	0.639418	0	0	0	0	0	0	0	0	0	0	0	0	0	0	0.4035	0	0	0	0	0	0.935199	0.930552	0	0	0	0	0	0.778547	0	0	23.2015	0	0	0
Bacteria	Actinobacteria	Actinomycetia	Micrococcales	Micrococcaceae	Kocuria	Kocuria_rhizophila	0	0	0	0	1.8026	0.620156	0	0	0	0	2.36837	0	1.96077	0	0	1.19106	0	0	0	0	0	0	3.26479	0.1345	0	0	0	3.99204	0	5.61119	0	6.76729	0	0	0	0	0	0	0	12.5413	0	0	0.955589
Bacteria	Actinobacteria	Actinomycetia	Micrococcales	Micrococcaceae	Kocuria	Kocuria_flava	0	0	0	0	0.957632	0	0	0	0	0	0	0	0	0	0	0	0.799155	0	0	0	0	0	0	0	0	0	0	0	0	0	0	0	0	0	0	0	0	0	0	27.4342	0	0	0
Bacteria	Actinobacteria	Actinomycetia	Micrococcales	Micrococcaceae	Kocuria	Kocuria_marina	0	0	0	0	0.844969	0	0	0	0	0	0	0	0	0	0	0	0	0	0	0	0	0	0	0	0	0	0	0	0	0.4676	0	0	0	0	0	0	0	0	0	0.313534	0	0	0
Bacteria	Actinobacteria	Actinomycetia	Micrococcales	Micrococcaceae	Kocuria	Kocuria_turfanensis	0	0	0	0	0.281656	0	0	0	0	0	0	0	0	0	0	0	0	0	0	0	0	0	0	0.0672501	0	0	2.70961	0	0	0	0.930552	0	0	0	0	0.658288	0	0	0	14.5793	0	0	0
Bacteria	Actinobacteria	Actinomycetia	Micrococcales	Micrococcaceae	Kocuria	Kocuria_indica	0	0	0	0	0.281656	0	0	0	0	0	0	0	0	0	0	0	0	0	0	0	0	0	0	0	0	0	0	0.33267	0.707006	0	0	0	0	0	0	0	0	0	0	0.313534	0	0	0
Bacteria	Actinobacteria	Actinomycetia	Micrococcales	Micrococcaceae	Micrococcus	Micrococcus_terreus	0	0	0	0	1.46461	0	1.5464	0	0.639418	0	0	0	0	0	0	0	0	0	0	0	0	0	0	0	0	0	0	0	0	0	2.79166	0	0	5.40725	0	0	0	0	0	15.3631	0	0	0
Bacteria	Actinobacteria	Actinomycetia	Micrococcales	Micrococcaceae	Micrococcus	Micrococcus_lylae	0	0	0	0	1.01396	0	0	0	0	0	0	0	0	0	0	0	1.59831	0	0	0	0.724423	0	0	0	0	0	0	7.31874	0	0.4676	0	0	0	0	0	0	0	0	0	8.30864	0	0	0
Bacteria	Actinobacteria	Actinomycetia	Micrococcales	Brevibacteriaceae	Brevibacterium	Brevibacterium (genus)	0	0	0	0	2.19692	0.620156	0	0	2.55767	0	0	0	0	0	0	0	0	0	0	0	0.724423	0	0	0.0672501	0	0	0	0	0	0	0	0	0	0	0	0	0	0	0	33.7049	0	0	0
Bacteria	Actinobacteria	Actinomycetia	Micrococcales	Brevibacteriaceae	Brevibacterium	Brevibacterium_mcbrellneri	0	0	0	0	3.26721	0	0	0.594548	0	0	0	0	0	0	0	0	0	0	0	0	1.44885	0	1.08826	1.27775	0	0	0	0.33267	0	0	0.930552	2.25576	0	0	0	0	0	0	0	23.2015	1.89051	0	0
Bacteria	Actinobacteria	Actinomycetia	Micrococcales	Brevibacteriaceae	Brevibacterium	Brevibacterium_luteolum	0	0	0	0	2.14059	8.68218	0	0	0	0	0	0	0	0	0	0	0	0	0	0	0	0	0	0	0	0	0	0	0	0	0.930552	0	0	1.35181	0	0	0	0	1.03098	23.8286	0.945255	0	0
Bacteria	Actinobacteria	Actinomycetia	Micrococcales	Brevibacteriaceae	Brevibacterium	Brevibacterium_linens	0	0	0	0	1.40828	0.620156	0	0	0	0	0	0	1.96077	0	0	0	0.799155	0	0	0	0.724423	0	2.17653	0.0672501	0	0	0	0	0	0	0	0	7.78225	0	0	0	0	0	0	44.6785	0	0	0
Bacteria	Actinobacteria	Actinomycetia	Micrococcales	Brevibacteriaceae	Brevibacterium	Brevibacterium_aurantiacum	0	0	0	0	0.901301	1.24031	0	0	0	2.85967	0	0	0	0	0.996584	0	0	0	0	0	2.89769	0	0	0	0	0	0	0	0	0	1.8611	0	0	0	0	0	0	0	0	26.4936	0	0	0
Bacteria	Actinobacteria	Actinomycetia	Micrococcales	Brevibacteriaceae	Brevibacterium	Brevibacterium_siliguriense	0	0	0	0	0.619644	0	0	0	0.639418	0	0	0	0	0	0	0	0	0	0	0	0	0	0	0.0672501	0	0	0	0	0	0	0	0	0	0	0	0	0	0	0	18.0282	0	0	0
Bacteria	Actinobacteria	Actinomycetia	Micrococcales	Brevibacteriaceae	Brevibacterium	Brevibacterium_sandarakinum	0	0	0	0	0.337988	0	0	0	0	0	0	0	0	0	0	0	0	0	0	0	0	1.62139	0	0	0	0	0	0	0	0.4676	1.8611	0	0	0	0	0	0	0	0	19.4391	0	0.873434	0
Bacteria	Actinobacteria	Actinomycetia	Micrococcales	Intrasporangiaceae	Intrasporangiaceae (family)	Intrasporangiaceae (family)	0	0	0	0	0.675975	0	0	0	0	0	0	0	0	0	0	0	0	0	0	0	0	0	0	0.20175	0	0	0	0	0	0.4676	0	0	0	0	0	0	0	0	0	2.66504	0	0	0
Bacteria	Actinobacteria	Actinomycetia	Micrococcales	Intrasporangiaceae	Janibacter	Janibacter (genus)	0	0	0	0	0.281656	1.24031	0	0	0	0	0	0	0	0	0	0	0	0	0	0	0	0	0	0	0	0	2.70961	0	0	0	0	0	0	0	0	0	0	0	0	15.6767	0	0	0
Bacteria	Actinobacteria	Actinomycetia	Micrococcales	Intrasporangiaceae	Janibacter	Janibacter_limosus	0	0	0	0	2.08426	0	0	0	0	2.85967	0	0	0	0	0	0	0	0	0	0	2.17327	0	0	0	0	0	0	0	0	0	0	0	0	0	0	0	0	0	0	11.6007	0	0	0
Bacteria	Actinobacteria	Actinomycetia	Micrococcales	Intrasporangiaceae	Janibacter	Janibacter_indicus	0	0	0	0	1.46461	0	0	0	0	0	0	0	0	0	0	2.38213	0	0	0	0	0	0	0	0	1.02219	0	0	0	0	0	0	0	0	0	1.12122	1.97486	0	0	1.03098	13.9522	0	0	0
Bacteria	Actinobacteria	Actinomycetia	Micrococcales	Intrasporangiaceae	Phycicoccus	Phycicoccus_elongatus	0	0	0	0	1.52094	0	0	0.594548	0	0	0	0	0	0	0.996584	0	0	0	0	0	0	0	1.08826	0.0672501	0	0	0	0	0.707006	0	0	0	0	0	0	0	0	0	0	25.8665	0	0	0
Bacteria	Actinobacteria	Actinomycetia	Micrococcales	Intrasporangiaceae	Knoellia	Knoellia_flava	0	0	0	0	0.788638	0	0	0	0	0	0	0	0	0	0	0	0	0	0	0	0	0	0	0	0	0	0	0	0	0.935199	0	0	0	0	0	0	0	0	0	15.5199	0	0	0
Bacteria	Actinobacteria	Actinomycetia	Micrococcales	Kytococcaceae	Kytococcus	Kytococcus_sedentarius	0	0	0	0	1.85893	0	0	0	0	0	0	0	0	0	0	0	0	0	0	0	0.724423	0	0	0.33625	0	0	0	0	0	0	0	0	0	0	0	0	0	0	0	47.6571	0	0	0
Bacteria	Actinobacteria	Actinomycetia	Propionibacteriales	Propionibacteriaceae	Propionibacteriaceae (family)	Propionibacteriaceae (family)	0	0	0	0	10.5339	1.24031	0	0	0	0	0	0	0	0	0	0	0	0	0	0	0	0	2.17653	0.1345	0	0	0	0	0	2.8056	0	0	0	0	0	0	0	0	0	22.2609	0	0	0
Bacteria	Actinobacteria	Actinomycetia	Propionibacteriales	Propionibacteriaceae	Cutibacterium	Cutibacterium_namnetense	0	0	0	0	3.04189	1.24031	0	0	0	0	0	0.831137	0	0	0	0	0	0.73687	0	0	0.724423	0	0	0.269	0	0	0	0	0	0.935199	0.930552	0	0	0.675906	0	0.658288	0	0	0	7.99511	0	0	2.86677
Bacteria	Actinobacteria	Actinomycetia	Propionibacteriales	Propionibacteriaceae	Propionibacterium	Propionibacterium (genus)	0	0	0	0	4.95715	0	0	0	0.639418	0	0	0	0	0	0	0	0	0	0	0	0	0	0	0	0	0	0	0	0	0.4676	0	0	1.94556	0	0	0	0	0	0	19.9094	0	0	0
Bacteria	Actinobacteria	Actinomycetia	Propionibacteriales	Propionibacteriaceae	Propionibacterium	Propionibacterium_freudenreichii	0	0	0	0	13.6322	0.620156	0	0	1.91825	0	0	0	0	0	0.996584	0	0	0	0	0	0	5.94508	1.08826	0.33625	0	0	0	0	0.707006	3.7408	3.72221	0	1.94556	0	0	0	0	0.51352	0	20.0662	0	0	0
Bacteria	Actinobacteria	Actinomycetia	Propionibacteriales	Propionibacteriaceae	Propionibacterium	Propionibacterium_australiense	0	0	0	0	11.2663	0	0	0	2.55767	0	0	0	0	0	0	0	0	0	0	0	0	0	0	0	0	0	0	0	0	1.4028	0	0	0	0	0	0	0	0	0	16.3037	0	0	0
Bacteria	Actinobacteria	Actinomycetia	Propionibacteriales	Propionibacteriaceae	Propionibacterium	Propionibacterium_acidifaciens	0	0	0	0	9.182	0.620156	1.5464	0	0	0	0	0	0	0	0	0	0	0	0	0	0	0	0	0	0	0	0	0.33267	0	0	0.930552	0	1.94556	0	0	0	0	0	1.03098	34.3319	0	0	0
Bacteria	Actinobacteria	Actinomycetia	Propionibacteriales	Propionibacteriaceae	Acidipropionibacterium	Acidipropionibacterium (genus)	0	0	0	0	2.59124	0	0	0	1.91825	0	0	0	0	0	0	0	0	0	0	0	0	0	0	0	0	0	0	0	0	0.4676	0	0	1.94556	0	0	0	0	0	0	4.38947	0	0	0
Bacteria	Actinobacteria	Actinomycetia	Propionibacteriales	Propionibacteriaceae	Acidipropionibacterium	Acidipropionibacterium_jensenii	0	0	0	0	5.35147	0.620156	0	0	0	0	0	0	0	0	0	1.19106	1.59831	0	0	0	0	0	0	0	0	0	0	0	1.41401	2.338	0	0	3.89112	0	0	0	0	0	0	16.6173	3.78102	0	0
Bacteria	Actinobacteria	Actinomycetia	Propionibacteriales	Propionibacteriaceae	Acidipropionibacterium	Acidipropionibacterium_acidipropionici	0	0	0	0	5.06982	0	1.5464	0	0.639418	0	0	0	0	0	0	0	0	0	0	0	0	0	0	0	0	0	0	0	0	0	0	0	0	0	0	0	0	0	0	19.4391	0	0	0
Bacteria	Actinobacteria	Actinomycetia	Propionibacteriales	Propionibacteriaceae	Acidipropionibacterium	Acidipropionibacterium_virtanenii	0	0	0	0	2.81656	0	0	0	0	0	0	0	1.96077	0	1.99317	0	0	0	0	0	0	0	0	0	0	0	0	0	0	0.4676	0	0	0	0	0	0	0	0	0	18.9688	0	0	0
Bacteria	Actinobacteria	Actinomycetia	Propionibacteriales	Propionibacteriaceae	Arachnia	Arachnia_Pseudopropionibacterium propionicum	0	0	0	0	8.1117	1.24031	0	0	1.27884	0	0	0	0	0	0	0	0.799155	0	0	0	0	3.24277	0	0	0	0	0	0	0	2.8056	0	0	0	0	0	0.658288	0	0	0	12.071	0	0	0
Bacteria	Actinobacteria	Coriobacteriia	Coriobacteriia (class)	Coriobacteriia (class)	Coriobacteriia (class)	Coriobacteriia (class)	0	0	0	0	0.112663	0	0	0	2.55767	0	0	0	0	0	0	0	0	0	0	0	0	4.32369	2.17653	0.33625	0	0	0	0	0	0	0	0	0	0	0	0	0	0	0	26.1801	1.89051	0	4.77795
Bacteria	Actinobacteria	Coriobacteriia	Coriobacteriales	Coriobacteriales (order)	Coriobacteriales (order)	Coriobacteriales (order)	0	0	0	0	0.0563313	0	0	0	0	0	0	0	0	0	0	0	0	0	0	0	0	0	0	0	0	0	0	0	0	0	0	0	0	0	0	0	0	0	0	0.940601	0	0	0.955589
Bacteria	Actinobacteria	Coriobacteriia	Coriobacteriales	Atopobiaceae	Olsenella	Olsenella_timonensis	0	0	0	0	1.85893	1.86047	1.5464	0	0	0	0	0	0	0	0	0	0	0	0	0	0	0	0	0.1345	0	0	0	0	0	0	0.930552	0	0	0	0	0	0	0	0	15.8334	0	0	0
Bacteria	Actinobacteria	Coriobacteriia	Coriobacteriales	Atopobiaceae	Olsenella	Olsenella_uli	0	0	0	0	1.46461	0	0	0	51.1534	0	0	0	0	0	0	0	0	0	0	0	0	2.16185	1.08826	0	0	0	0	0	0	0.4676	0	0	1.94556	0	0	0	0	0	0	16.147	0	0	3.82236
Bacteria	Actinobacteria	Coriobacteriia	Coriobacteriales	Atopobiaceae	Olsenella	Olsenella_scatoligenes	0	0	0	0	0.563313	0.620156	6.18562	0	0.639418	0	0	0	0	0	0	0	0	0	0	0	0	0	0	0	0	0	0	0	0	0	0	0	0	0	0	0	0	0	0	8.62217	0	0	0
Bacteria	Actinobacteria	Coriobacteriia	Coriobacteriales	Atopobiaceae	Olsenella	Olsenella_umbonata	0	0	0	0	0.394319	0	0	0	1.91825	0	0	0	0	0	0	0	0	0	0	0	0	1.08092	0	0	0	0	0	0	0	0	0	0	0	0	0	1.31658	0	0	0	2.8218	0	0	1.91118
Bacteria	Actinobacteria	Coriobacteriia	Coriobacteriales	Atopobiaceae	Lancefieldella	Lancefieldella_parvula	0	0	0	0	0.675975	0	1.5464	0	203.335	0	14.2102	0	1.96077	0	0	0	0	0	0	6.94991	0	28.6445	0	11.6343	0	0	0	0.99801	0	0	0	0	0	0	0	0	0	0	0	86.692	0	0	36.3124
Bacteria	Actinobacteria	Coriobacteriia	Coriobacteriales	Atopobiaceae	Lancefieldella	Lancefieldella_rimae	0	0	0	0	0.225325	43.4109	0	0	2350.5	5.71934	0	0	0	0	0	0	0	0	0	0	0	1.08092	0	0	0	0	0	0	0	0.4676	0	24.8134	0	0	0	11.1909	0	0	0	1.25413	0	0	0
Bacteria	Actinobacteria	Coriobacteriia	Coriobacteriales	Coriobacteriaceae	Collinsella	Collinsella (genus)	0	0	0	0	0.112663	0	0	0	0	0	0	0	0	0	0	0	0	0	0	0	0	3.24277	0	0	0	0	0	0	0	0	0	0	0	0	0	0	0	0	0	5.01654	0	0	0
Bacteria	Actinobacteria	Coriobacteriia	Coriobacteriales	Coriobacteriaceae	Collinsella	Collinsella_aerofaciens	0	0	0	0	0.281656	0	3.09281	10.1073	0.639418	0	2.36837	0	1.96077	0	0	0	0.799155	0	0	0	0.724423	2.16185	1.08826	4.50575	0	0	0	0.33267	0	35.07	0	0	5.83668	1.35181	0	0	0	1.02704	0	158.021	0.945255	0	0
Bacteria	Actinobacteria	Coriobacteriia	Coriobacteriales	Coriobacteriaceae	Collinsella	Collinsella_intestinalis	0	0	0	0	0.225325	0	1.5464	0	0	0	0	0	0	0	0	0	0	0	0	0	0	0.540462	0	0.0672501	0	0	0	0	0	0	0	0	0	0	0	0	0	0	0	19.7526	0	0	0
Bacteria	Actinobacteria	Coriobacteriia	Coriobacteriales	Coriobacteriaceae	Collinsella	Collinsella_stercoris	0	0	0	0	0.168994	0	0	0	0.639418	0	0	0	0	0	0	0	0	0	0	0	0	0	0	0	0	0	0	0	0	0.4676	0	0	0	0	0	0	0	0	0	15.3631	0	0	0
Bacteria	Actinobacteria	Coriobacteriia	Coriobacteriales	Coriobacteriaceae	Enorma	Enorma_massiliensis	0	0	0	0	0.394319	0	0	0	12.1489	0	0	0	0	0	0	0	0	0	0	0	0	0	0	0	0	0	0	0	0	0.4676	0	0	0	0	0	0	0	0	0	0.156767	0	0	0
Bacteria	Actinobacteria	Coriobacteriia	Coriobacteriales	Coriobacteriaceae	Enorma	Enorma_[Collinsella] massiliensis	0	0	0	0	0.112663	0	0	0	0	0	0	0	0	0	0	0	0	0	0	0	0	0	0	0	0	0	0	0	0	0	0	0	0	0	0	0	0	0	0	3.7624	0	0	0
Bacteria	Actinobacteria	Coriobacteriia	Eggerthellales	Eggerthellaceae	Gordonibacter	Gordonibacter (genus)	0	0	0	0	0.112663	0	0	0	0	0	0	0	0	0	0	0	0	0	0	0	0	7.026	0	0	0	0	0	0	0	0	0	0	0	0	0	0	0	0	0	0	0	0	5.73354
Bacteria	Actinobacteria	Coriobacteriia	Eggerthellales	Eggerthellaceae	Gordonibacter	Gordonibacter_pamelaeae	0	0	0	0	0.788638	0.620156	0	0	0	0	0	0	0	0	0	0	0	0	0	0	0	0	0	0.4035	0	0	0	0.33267	0	0	0	0	0	0	0	0	0	1.02704	0	10.3466	0	0	0
Bacteria	Actinobacteria	Coriobacteriia	Eggerthellales	Eggerthellaceae	Gordonibacter	Gordonibacter_urolithinfaciens	0	0	0	0	0.168994	0	0	0	1.27884	0	0	0	0	0	0	0	0	0	0	0	0	1.62139	0	0.1345	0	0	0	0.33267	0	0	0	0	0	0	0	0	0	0	0	7.05451	0	0	2.86677
Bacteria	Actinobacteria	Coriobacteriia	Eggerthellales	Eggerthellaceae	Slackia	Slackia_isoflavoniconvertens	0	0	0	0	0.281656	0	0	0.594548	0.639418	0	0	0	0	0	0	0	0.799155	0	0	0	0	2.16185	0	0	0	0	0	0	0	0	0	0	0	0.675906	0	0	0	0	0	5.48684	0	0	5.73354
Bacteria	Actinobacteria	Coriobacteriia	Eggerthellales	Eggerthellaceae	Slackia	Slackia_heliotrinireducens	0	0	0	0	0.0563313	0	3.09281	0	1.27884	0	0	0	0	0	0	0	0	0	0	0	0	3.78323	0	0	0	0	0	0	0	0	0	0	0	0	0	0	0	0	0	0.156767	0	0	1.91118
Bacteria	Actinobacteria	Coriobacteriia	Eggerthellales	Eggerthellaceae	Eggerthella	Eggerthella_lenta	0	0	0	0	0.619644	0	0	0	0	0	0	0	0	0	0	0	0	0	0	0	0	5.94508	0	0.0672501	0	0	0	0	0	0	0	0	0	0	0	0	0	0	0	2.66504	0.945255	0	4.77795
Bacteria	Actinobacteria	Coriobacteriia	Eggerthellales	Eggerthellaceae	Adlercreutzia	Adlercreutzia_equolifaciens	0	0	0	0	0.225325	0	0	0	0	0	0	0	0	0	0	0	0	0	0	0	0	4.32369	0	0	0	0	0	0	0	0.4676	0	0	0	0	0	0	0	0	0	20.2229	0	0	4.77795
Bacteria	Firmicutes	Bacilli	Lactobacillales	Enterococcaceae	Enterococcus	Enterococcus (genus)	0	0	0	0	56.7256	4.96125	6.18562	0.594548	4.47593	2.85967	0	0	3.92155	0	56.8053	2.38213	0.799155	117.162	0	0	42.0166	4.32369	0	10724.8	0	0	5.41922	14.9701	0	468.067	0	4.51153	0	0	5.60608	4.60802	0.778547	2.05408	1.03098	1211.81	0	1.74687	8.6003
Bacteria	Firmicutes	Bacilli	Lactobacillales	Enterococcaceae	Enterococcus	Enterococcus_hirae	0	0	0	0	4.5065	0	1.5464	0	0	0	0	0	0	0	0	0	0	0	0	0	1.44885	0.540462	0	119.167	1.02219	0	0	0	0	0.935199	0	0	0	0	0	0	0	0	0	11.9143	0	0	0
Bacteria	Firmicutes	Bacilli	Lactobacillales	Enterococcaceae	Enterococcus	Enterococcus_avium	0	0	0	0	3.66153	0	0	0	0	0	0	0	0	0	23.918	0	0	22.843	0	0	0	0	0	133.693	0	0	0	19.6275	0	6.07879	0	0	0	0	1.68182	0.658288	0	0	0	0.783834	0	0.873434	0.955589
Bacteria	Firmicutes	Bacilli	Lactobacillales	Enterococcaceae	Enterococcus	Enterococcus_saigonensis	0	0	0	0	1.85893	0	0	0	0	0	0	0	0	0	0	0	0	0	0	0	0	1.62139	0	3.0935	0	0	0	0	0	0	0	0	0	0	0	0	0	0	0	0.313534	0	0	0.955589
Bacteria	Firmicutes	Bacilli	Lactobacillales	Enterococcaceae	Enterococcus	Enterococcus_durans	0	0	0	0	0.675975	0	0	0	0	0	0	0	0	0	0	0	0	0	0	0	0	1.62139	0	114.796	0	0	0	0	0	14.028	0	0	0	0	0	0.658288	0	0	0	2.8218	0	0	0
Bacteria	Firmicutes	Bacilli	Lactobacillales	Enterococcaceae	Enterococcus	Enterococcus_gallinarum	0	0	0	0	0.394319	0	3.09281	0	0	0	0	0	0	0	0	0	0	0	0	0	0.724423	0.540462	0	117.419	0	0	0	0.33267	0	7.48159	0	0	0	0	0	0	0	0	0	2.66504	0	0	1.91118
Bacteria	Firmicutes	Bacilli	Lactobacillales	Enterococcaceae	Enterococcus	Enterococcus_raffinosus	0	0	0	0	0.394319	0	0	0	0	0	0	0	0	0	0	0	0	3.68435	0	0	0	0.540462	0	16.678	0	0	0	0	0	2.338	0	0	0	0	0	0	0	0	0	1.56767	0	0	0.955589
Bacteria	Firmicutes	Bacilli	Lactobacillales	Enterococcaceae	Enterococcus	Enterococcus_mundtii	0	0	0	0	0.337988	0.620156	1.5464	0	2.55767	0	0	0	0	0	0	0	0	1.47374	0	0	0	2.70231	0	3.29525	0	0	0	0	0	0.4676	0.930552	0	0	0.675906	0.560608	6.58288	2.33564	39.5411	0	3.91917	0	0	1.91118
Bacteria	Firmicutes	Bacilli	Lactobacillales	Enterococcaceae	Vagococcus	Vagococcus (genus)	0	0	0	0	0.168994	0	0	0	0	0	0	0	0	0	0	0	0	0	0	0	0	0	0	0.672501	0	0	0	0	0	0	0	0	0	0	0	0	0	0	0	0	0	0	0
Bacteria	Firmicutes	Bacilli	Lactobacillales	Enterococcaceae	Vagococcus	Vagococcus_carniphilus	0	0	0	0	0.675975	0	0	0	26.2161	0	0	0	0	0	0	0	0	0	0	0	0	32.4277	0	1.81575	0	0	0	17.6315	0	0	0	0	0	1.35181	0	0.658288	0	0	0	0	0	0	0
Bacteria	Firmicutes	Bacilli	Lactobacillales	Enterococcaceae	Vagococcus	Vagococcus_zengguangii	0	0	0	0	0.619644	0	0	0	0	0	0	0	0	0	0	0	0	0	0	0	0	0	0	2.75725	0	0	0	2.66136	0	0	0	0	0	0	0	0.658288	0	0	0	1.25413	0	0	1.91118
Bacteria	Firmicutes	Bacilli	Lactobacillales	Enterococcaceae	Vagococcus	Vagococcus_hydrophili	0	0	0	0	0.337988	0	0	0	0	0	0	0	0	0	0	0	0	0	0	0	0	0	2.17653	1.41225	0	0	0	0	0	0	0	0	0	0	0	0	0	0	0	0.4703	0	0	0.955589
Bacteria	Firmicutes	Bacilli	Lactobacillales	Enterococcaceae	Vagococcus	Vagococcus_coleopterorum	0	0	0	0	0.225325	0	0	0	0	0	0	0	0	0	0	0	0	0	0	0	0	0	0	1.076	0	0	0	0	0	0	0	0	0	0	0	0	0	0.51352	0	0.627067	0	0	0
Bacteria	Firmicutes	Bacilli	Lactobacillales	Enterococcaceae	Vagococcus	Vagococcus_penaei	0	0	0	0	0.0563313	0	0	0	0.639418	0	0	0	0	0	0	0	0	0	0	0	0	1.08092	0	1.076	0	0	0	0.33267	0	0	0	0	0	0.675906	0	0	12.4568	0	0	0.156767	0	0	0
Bacteria	Firmicutes	Bacilli	Lactobacillales	Enterococcaceae	Melissococcus	Melissococcus_sp. OM08-11BH	0	0	0	0	0.225325	0	0	0	0	0	0	0	0	0	0	0	0	0	0	0	0	0	0	0.269	0	0	0	0	0	0.4676	0	0	0	0	0	0	0	0	0	0.156767	0	0	0
Bacteria	Firmicutes	Bacilli	Lactobacillales	Enterococcaceae	Melissococcus	Melissococcus_plutonius	0	0	0	0	0.168994	0	0	0	0	0	0	0	0	0	0	0	0	0.73687	0	0	0	0	0	2.21925	0	0	5.41922	1.66335	0	0.935199	0	0	0	0	0	0	0	0	0	0.156767	0	0.873434	0.955589
Bacteria	Firmicutes	Bacilli	Lactobacillales	Lactobacillaceae	Lactobacillus	Lactobacillus_kullabergensis	0	0	0	0	4.33751	0	7.73202	0	6.39418	0	14.2102	0	0	25.2505	0	3.57319	16.7822	0	123.328	0	3.62212	1.62139	0	0.20175	0	3.61492	21.6769	42.9144	0	0	0.930552	4.51153	0	0.675906	8.96972	0	0	5.64873	0	0	0	34.0639	1.91118
Bacteria	Firmicutes	Bacilli	Lactobacillales	Lactobacillaceae	Lactobacillus	Lactobacillus_terrae	0	0	0	0	2.81656	0	0	0	0.639418	0	163.417	0	0	0	0	7.14639	1.59831	0.73687	9.99956	0	0	0	0	5.71625	2.04438	17.1709	13.5481	0.99801	0	0	0	0	0	2.02772	17.3788	0	2.33564	0	0	0.627067	0	0.873434	0.955589
Bacteria	Firmicutes	Bacilli	Lactobacillales	Lactobacillaceae	Lactobacillus	Lactobacillus_apis	0	0	0	0	0.168994	0	10.8248	0	25.5767	0	163.417	0	0	2.80561	0	4.76426	0.799155	0	119.995	1.38998	0	0	0	0	3.06657	35.2454	2.70961	84.1655	0	0.935199	0.930552	0	0	2.02772	42.6062	0	197.751	0.51352	0	1.72443	0.945255	0	0
Bacteria	Firmicutes	Bacilli	Lactobacillales	Lactobacillaceae	Leuconostoc	Leuconostoc_pseudomesenteroides	0	0	0	0	2.59124	0	0	0	0	0	0	0	0	0	0	0	0	0	0	0	0	0	0	0	0	0	0	0	0	0	0	0	0	0	0	0	0	0.51352	0	0	0	0	0
Bacteria	Firmicutes	Bacilli	Lactobacillales	Lactobacillaceae	Leuconostoc	Leuconostoc_lactis	0	0	0	0	0.225325	0	4.63921	0	0	0	0	0	0	0	0	0	0	0	3.33319	0	0	3.24277	0	0.0672501	0	0	0	0	0	0	0	0	0	0	0	0	0	0.51352	0	68.3503	0	0	0.955589
Bacteria	Firmicutes	Bacilli	Lactobacillales	Lactobacillaceae	Leuconostoc	Leuconostoc_carnosum	0	0	0	0	0.168994	0	0	1.1891	0	0	0	0	0	0	0	0	0	0	0	0	0	0.540462	0	0.538	1.02219	0	0	0.33267	0	0	0	0	0	0	0.560608	0	0	0	0	2.3515	0	0	0
Bacteria	Firmicutes	Bacilli	Lactobacillales	Lactobacillaceae	Leuconostoc	Leuconostoc_mesenteroides	0	0	0	0	0.0563313	0	3.09281	0	0	0	0	0	0	0	0	0	1.59831	0	0	4.16994	0	0.540462	0	0	3.06657	0	0	0.33267	0	0.4676	0	0	0	0	0	0	0	0	0	0	0	6.11404	0
Bacteria	Firmicutes	Bacilli	Lactobacillales	Lactobacillaceae	Weissella	Weissella (genus)	0	0	0	0	0.563313	0	1.5464	0	0	0	0	0	0	0	0	0	0	0	0	0	0	0	0	1.2105	0	0	0	0.33267	0	0	0	0	0	0	0	0	0	0	0	0.783834	0	0	0
Bacteria	Firmicutes	Bacilli	Lactobacillales	Lactobacillaceae	Weissella	Weissella_hellenica	0	0	0	0	0.394319	0	1.5464	0	3.19709	2.85967	0	0	0	0	0	0	0	0	0	0	0	0	0	0.269	0	0	0	1.99602	0	0	0	0	0	0	0	0	0	0	0	0	0	0	0
Bacteria	Firmicutes	Bacilli	Lactobacillales	Lactobacillaceae	Weissella	Weissella_paramesenteroides	0	0	0	0	0.337988	0.620156	0	0	0.639418	2.85967	0	0	0	0	0	0	0	0	0	0	0	0	0	0.20175	2.04438	0	0	1.66335	0	0	0	0	0	0	0	0	0	0	0	0	0	0	1.91118
Bacteria	Firmicutes	Bacilli	Lactobacillales	Lactobacillaceae	Weissella	Weissella_ceti	0	0	0	0	0.168994	0.620156	0	0	0	0	0	0	0	0	0	0	0	0	0	0	0	2.16185	0	0.739751	0	0	0	2.32869	0	0	0	0	0	0	1.12122	0	3.11419	0	0	0.313534	0	0	0.955589
Bacteria	Firmicutes	Bacilli	Lactobacillales	Lactobacillaceae	Weissella	Weissella_cryptocerci	0	0	0	0	0.168994	0	4.63921	0	0	2.85967	0	0	0	0	0	0	0	0	0	0	0	0	0	3.42975	0	0	2.70961	1.33068	0	0.4676	0	0	0	0	0	0	3.89274	0	0	5.33007	0	0	0
Bacteria	Firmicutes	Bacilli	Lactobacillales	Lactobacillaceae	Weissella	Weissella_viridescens	0	0	0	0	0.0563313	0	1.5464	0	0	0	0	0	0	0	0	0	0	0	0	0	0	0	0	0	1.02219	0	0	0.33267	0	0	0	0	0	0	0	0	0.778547	0	0	0	0	0	0
Bacteria	Firmicutes	Bacilli	Lactobacillales	Lactobacillaceae	Ligilactobacillus	Ligilactobacillus_ruminis	0	0	0	0	0.844969	0	3.09281	5.94548	0	0	0	0	0	0	0	0	0	0	0	0	0	1.62139	0	1.076	0	0	0	0.33267	0	0.4676	0	0	0	0	0	0	0	0	0	1.56767	0	0	2.86677
Bacteria	Firmicutes	Bacilli	Lactobacillales	Lactobacillaceae	Ligilactobacillus	Ligilactobacillus_agilis	0	0	0	0	0.112663	0.620156	4.63921	0	0	0	9.47348	0	0	0	0	0	0	0.73687	0	0	0	0	0	0.807001	4.08876	0	18.9673	4.65738	0	0	0	0	0	0.675906	0	0	0.778547	0.51352	0	1.72443	0	0	0
Bacteria	Firmicutes	Bacilli	Lactobacillales	Lactobacillaceae	Lacticaseibacillus	Lacticaseibacillus_rhamnosus	0	0	0	0	2.19692	0	3.09281	0	296.051	0	0	0	0	2.80561	0.996584	0	0.799155	0	223.324	0	0	0.540462	0	0.1345	4.08876	0	0	140.387	0	0.935199	0	2.25576	0	0	0	0	0	1.54056	0	1.4109	0	3.49374	0.955589
Bacteria	Firmicutes	Bacilli	Lactobacillales	Lactobacillaceae	Pediococcus	Pediococcus_pentosaceus	0	0	0	0	0.45065	0	6.18562	0	0.639418	2.85967	4.73674	4.15569	0	0	0	1.19106	2.39746	0	149.993	0	2.89769	0.540462	0	1.14325	19.4216	0	0	31.9363	0	7.01399	0	4.51153	0	0	1.68182	0.658288	3.89274	0.51352	0	0.940601	0	0	0
Bacteria	Firmicutes	Bacilli	Lactobacillales	Lactobacillaceae	Pediococcus	Pediococcus_inopinatus	0	0	0	0	0.225325	0	0	0	0	0	0	0	0	0	0	0	0	0	0	0	0	1.62139	0	0.1345	0	24.4007	0	5.65539	0	0	0	0	0	0	42.0456	0	0.778547	0	0	0.4703	0	0	5.73354
Bacteria	Firmicutes	Bacilli	Lactobacillales	Lactobacillaceae	Pediococcus	Pediococcus_claussenii	0	0	0	0	0.0563313	0	0	0	0	0	0	0	0	0	0	0	0	0	0	0	0	3.78323	0	0.33625	3.06657	0	0	0.66534	0	0.4676	0.930552	2.25576	0	0	0	0	0	0	0	0	0	0	3.82236
Bacteria	Firmicutes	Bacilli	Lactobacillales	Streptococcaceae	Streptococcus	Streptococcus_ratti	0	0	0	0	0.563313	0.620156	3.09281	0	0.639418	0	2.36837	0	0	0	0	0	0	0	0	0	0	0	0	1.95025	0	0	0	0	0	0	0	0	0	0	0	0.658288	0	0	0	23.6718	0	0	0
Bacteria	Firmicutes	Bacilli	Lactobacillales	Streptococcaceae	Streptococcus	Streptococcus_salivarius CAG:79	0	0	0	0	0.112663	0	0	0	0	0	0	0	0	0	0	0	0	0	0	0	0	0	0	0	0	0	0	0	0	0	0.930552	0	0	0	0	0	0	0	0	8.77894	0	0	0
Bacteria	Firmicutes	Bacilli	Lactobacillales	Streptococcaceae	Lactococcus	Lactococcus (genus)	0	0	0	0	0.901301	0.620156	1.5464	0	2.55767	2.85967	2.36837	0.831137	0	0	0	0	0.799155	0	6.66638	0	0	0	0	6.3215	1.02219	0	0	0.66534	0	54.2415	0	0	0	0	0.560608	1.31658	0.778547	0	1.03098	8.77894	0	0	0
Bacteria	Firmicutes	Bacilli	Lactobacillales	Streptococcaceae	Lactococcus	Lactococcus_taiwanensis	0	0	0	0	0.844969	0	0	0	0.639418	0	0	0	0	0	0	0	0	0	0	0	0	0	0	0	0	0	0	0	0	0	0.930552	0	0	0	0	0	0	0	0	36.5267	0	0.873434	0
Bacteria	Firmicutes	Bacilli	Lactobacillales	Streptococcaceae	Lactococcus	Lactococcus_garvieae	0	0	0	0	0.563313	0	3.09281	0	0	0	0	0	0	0	0	0	0	0	0	0	0	0	0	0.33625	0	0	0	3.99204	0	4.2084	0	0	0	0	0	0	0	1.02704	0	0.4703	0	0	0.955589
Bacteria	Firmicutes	Bacilli	Lactobacillales	Streptococcaceae	Lactococcus	Lactococcus_allomyrinae	0	0	0	0	0.168994	1.24031	0	0	0	0	0	0	0	0	0	0	0	0	0	0	0	0	0	0.269	1.02219	0	0	0	0	0	0	0	0	0	0	0	0.778547	0	0	4.07594	0	0	0
Bacteria	Firmicutes	Bacilli	Lactobacillales	Aerococcaceae	Aerococcus	Aerococcus (genus)	0	0	0	0	0.281656	0	0	0	13.4278	0	0	0	0	0	0	0	0	0	0	0	0	5.40462	0	0.874251	0	0	0	0	0	0	0	0	0	0	0	0	0	0	0	0.156767	0	1.74687	0.955589
Bacteria	Firmicutes	Bacilli	Lactobacillales	Aerococcaceae	Aerococcus	Aerococcus_sanguinicola	0	0	0	0	0.901301	3.72093	0	0.594548	0	0	0	0	0	0	0	0	0	0	0	0	12.3152	0	1.08826	0.1345	0	0	0	1.33068	2.82803	3.2732	1.8611	0	0	0	0	0	0	0.51352	0	0.313534	0	0	0
Bacteria	Firmicutes	Bacilli	Lactobacillales	Aerococcaceae	Aerococcus	Aerococcus_urinaehominis	0	0	0	0	0.732307	0	12.3712	1.1891	1.91825	0	0	0	0	0	0	0	0	0	0	0	0	0	1.08826	1.2105	1.02219	0	0	0	0.707006	0	0	2.25576	0	0	0	0	0	0	0	0.313534	0	0	0
Bacteria	Firmicutes	Bacilli	Lactobacillales	Aerococcaceae	Aerococcus	Aerococcus_urinaeequi	0	0	0	0	0.281656	0	0	0	0	0	0	0	0	0	0	0	0	0	0	0	0	0	0	0.269	0	0	0	3.65937	0.707006	2.338	0	2.25576	0	0	0	1.31658	0	0	0	0	1.89051	0	0
Bacteria	Firmicutes	Bacilli	Lactobacillales	Aerococcaceae	Aerococcus	Aerococcus_viridans	0	0	0	0	0.112663	0	0	0	0	0	0	0	0	0	0	0	0	0	0	0	0	0	0	0	0	0	0	0	0	1.8704	0	0	0	0	0	0	0	0	0	0.313534	0	0	0
Bacteria	Firmicutes	Bacilli	Lactobacillales	Aerococcaceae	Abiotrophia	Abiotrophia_defectiva	0	0	0	0	0.112663	0	1.5464	0	0	0	0	0	0	0	0	0	0	0	0	0	0	1.08092	0	0	0	0	0	0	0	0	0	0	0	0	0	0	0	0	1.03098	0.4703	0	0	0
Bacteria	Firmicutes	Bacilli	Bacillales	Bacillales (order)	Bacillales (order)	Bacillales (order)	0	0	0	0	0.337988	0.620156	0	0	1.27884	0	0	0	0	0	0	0	0	0	0	0	0	6.48554	0	4.77475	0	0	0	23.9522	0	0	0.930552	0	0	0.675906	0	0	0	0	0	8.77894	0	0	3.82236
Bacteria	Firmicutes	Bacilli	Bacillales	Staphylococcaceae	Staphylococcaceae (family)	Staphylococcaceae (family)	0	0	0	0	0.563313	0	0	0	0	0	0	0	1.96077	0	0	0	0	0	0	0	0	0.540462	3.26479	37.929	0	0	0	0.66534	0	0	0	0	0	8.11087	6.16668	1.31658	0	0	0	0	0	0	1.91118
Bacteria	Firmicutes	Bacilli	Bacillales	Staphylococcaceae	Staphylococcus	Staphylococcus_simulans	0	0	0	0	8.05537	0	0	0.594548	0.639418	0	0	0	0	2.80561	0.996584	0	0	0	0	0	0	0	1.08826	10.6928	2.04438	0	2.70961	0	0	0.935199	0	0	0	8.11087	2.24243	0	0.778547	0	0	0.156767	0	0	0
Bacteria	Firmicutes	Bacilli	Bacillales	Staphylococcaceae	Staphylococcus	Staphylococcus_agnetis	0	0	0	0	4.11218	0	0	0	0	0	0	0	0	0	0	0	0	0	0	0	0	0	0	0.807001	0	0	0	0	0	0.4676	0	0	0	0.675906	1.12122	0	0	2.5676	2.06195	0	0	7.86091	0
Bacteria	Firmicutes	Bacilli	Bacillales	Staphylococcaceae	Staphylococcus	Staphylococcus_equorum	0	0	0	0	0.901301	0	9.27843	0	0	0	2.36837	0	0	0	0	0	1.59831	0	0	0	1.44885	1.08092	6.52959	3.29525	0	0	0	0.99801	0	0	0.930552	0	0	11.4904	2.24243	2.63315	2.33564	0.51352	0	0.627067	0.945255	0	0
Bacteria	Firmicutes	Bacilli	Bacillales	Staphylococcaceae	Staphylococcus	Staphylococcus_saprophyticus	0	0	0	0	0.337988	0	0	0	0	0	0	0	1.96077	0	0.996584	1.19106	0	0	0	0	2.17327	3.78323	0	11.7688	0	0	0	0	0	0	0	0	0	2.02772	1.68182	0.658288	0	0.51352	0	0.313534	0	0	3.82236
Bacteria	Firmicutes	Bacilli	Bacillales	Staphylococcaceae	Staphylococcus	Staphylococcus_auricularis	0	0	0	0	0.281656	0	0	0	0	0	0	0	0	0	0	0	0	0	0	0	0	0	0	2.8245	0	0	0	0	0	0	0	0	0	1.35181	0	0	0	0	0	0	0	0	0
Bacteria	Firmicutes	Bacilli	Bacillales	Staphylococcaceae	Staphylococcus	Staphylococcus_simiae	0	0	0	0	0.225325	0	0	0	0.639418	0	0	0	0	11.2224	0	0	0	0	0	0	0	4.32369	0	2.421	0	0	0	0.66534	0	0	0	0	0	4.05544	0	0	0	0	0	0.313534	0	0.873434	3.82236
Bacteria	Firmicutes	Bacilli	Bacillales	Staphylococcaceae	Staphylococcus	Staphylococcus_hyicus	0	0	0	0	0.225325	0	0	0	0	0	0	0	0	0	0	0	0	0	0	0	0	0	0	0.269	0	0	0	0	0	0	0	0	0	0	0	0	0	0	0	0.156767	0	0	0
Bacteria	Firmicutes	Bacilli	Bacillales	Staphylococcaceae	Staphylococcus	Staphylococcus_debuckii	0	0	0	0	0.168994	0	0	0	0	0	0	0	0	0	0	0	0	0	0	0	0	0	0	0.4035	0	0	0	0	0	0	0	0	0	0	0	0	0	0	0	0.313534	0	0	0
Bacteria	Firmicutes	Bacilli	Bacillales	Staphylococcaceae	Staphylococcus	Staphylococcus_chromogenes	0	0	0	0	0.168994	0	0	0	1.91825	0	0	0	0	0	0	0	0	0	0	0	0	0	0	0.672501	0	0	0	0	0	0	0	0	0	0	0	0	0	0	0	1.56767	0	0	0.955589
Bacteria	Firmicutes	Bacilli	Bacillales	Staphylococcaceae	Staphylococcus	Staphylococcus_felis	0	0	0	0	0.168994	0	1.5464	0.594548	0	0	0	0	0	0	0	0	0	0	0	0	0	0	0	0.4035	0	0	0	0	0	0	0	0	0	2.70362	0	0	0	0	0	13.9522	0	0	0
Bacteria	Firmicutes	Bacilli	Bacillales	Staphylococcaceae	Staphylococcus	Staphylococcus_succinus	0	0	0	0	0.168994	0	0	0	0.639418	0	0	0	0	0	0	0	0	0	0	0	0	0	0	0.269	0	0	0	0	0	0	0	0	0	0	0	0	0	0	0	1.8812	0	0	0
Bacteria	Firmicutes	Bacilli	Bacillales	Staphylococcaceae	Staphylococcus	Staphylococcus_condimenti	0	0	0	0	0.112663	0	0	1.78364	0	0	0	0	0	0	0	0	0	0.73687	0	0	0	0	0	9.07876	2.04438	14.4597	0	0	0	0	6.51386	0	0	0.675906	29.7122	0	0	0	8.24781	0	0	0	1.91118
Bacteria	Firmicutes	Bacilli	Bacillales	Staphylococcaceae	Staphylococcus	Staphylococcus_kloosii	0	0	0	0	0.112663	0	0	0	0	0	0	0	0	0	0.996584	0	0	0	0	0	0	0	0	1.883	0	0	0	0.33267	0	0	0	0	0	0	1.12122	0	0	0	0	0.940601	0	0	0
Bacteria	Firmicutes	Bacilli	Bacillales	Staphylococcaceae	Staphylococcus	Staphylococcus_lutrae	0	0	0	0	0.0563313	0	0	0	0	0	0	0	0	0	0	0	0	0	0	0	0	0	0	0.47075	0	0	0	0	0	0	0	0	0	0.675906	0	0	0	0	0	0	0	0	0
Bacteria	Firmicutes	Bacilli	Bacillales	Staphylococcaceae	Staphylococcus	Staphylococcus_pettenkoferi	0	0	0	0	0.0563313	0	0	0.594548	0	0	0	0	0	0	0	0	0	1.47374	0	0	0	1.08092	0	2.75725	0	0	0	0	0	0	0	0	0	2.70362	1.68182	0.658288	0	0	0	0.156767	0	0	0.955589
Bacteria	Firmicutes	Bacilli	Bacillales	Staphylococcaceae	Staphylococcus	Staphylococcus_nepalensis	0	0	0	0	0.0563313	0	0	0	0	0	0	0	0	0	0	0	0	0	0	0	0	3.78323	0	3.228	0	0	0	0	0	0	0	2.25576	0	2.02772	9.53033	0	0	0	0	0.156767	0	0	0.955589
Bacteria	Firmicutes	Bacilli	Bacillales	Staphylococcaceae	Staphylococcus	Staphylococcus_arlettae	0	0	0	0	0.0563313	0.620156	0	0	0.639418	2.85967	0	0	0	0	0	0	0	0	0	0	0	0	0	1.00875	0	0	13.5481	0	0	0.4676	0	0	0	0	0	0	0	0	0	3.7624	0	0	0
Bacteria	Firmicutes	Bacilli	Bacillales	Staphylococcaceae	Staphylococcus	Staphylococcus_schleiferi	0	0	0	0	0.0563313	0	0	0	0	0	0	0	0	0	0	0	0	0.73687	0	1.38998	0	0.540462	1.08826	1.81575	0	0	0	0.99801	0	0	0	0	0	2.70362	0	0	0	0	0	4.38947	0	0	1.91118
Bacteria	Firmicutes	Bacilli	Bacillales	Staphylococcaceae	Macrococcus	Macrococcus_canis	0	0	0	0	0.337988	0	0	0	0	0	0	0	0	0	0	0	0	0	0	0	0	0.540462	0	0.1345	0	0	0	0	0.707006	0	0	0	0	0	0	0	0	0	0	4.54624	0	0	0
Bacteria	Firmicutes	Bacilli	Bacillales	Bacillaceae	Bacillaceae (family)	Bacillaceae (family)	0	0	0	0	0.281656	0	0	0	0	0	0	0	0	0	0	0	0	0	0	0	0	1.08092	0	0.4035	0	0	0	0	0	0	0	0	0	0	0	0	0	0	0	0.156767	0	0	0
Bacteria	Firmicutes	Bacilli	Bacillales	Bacillaceae	Bacillus	Bacillus (genus)	0	0	0	0	1.74627	0.620156	0	0	0	0	0	0	0	0	0	0	0	0	0	0	0	2.16185	0	2.152	0	0	0	0.33267	0	0	0.930552	0	0	0	0	0	0	0	0	15.9902	0	0	2.86677
Bacteria	Firmicutes	Bacilli	Bacillales	Bacillaceae	Bacillus	Bacillus_anthracis	0	0	0	0	0.732307	0.620156	1.5464	0	0.639418	0	0	0	0	0	0	0	0	0	0	0	0	0	0	4.9765	2.04438	0	0	0.33267	0.707006	0	0	0	0	0	0	0	0	0.51352	0	0.4703	0	0	0
Bacteria	Firmicutes	Bacilli	Bacillales	Bacillaceae	Bacillus	Bacillus_cytotoxicus	0	0	0	0	0.563313	0.620156	0	0	0	0	0	0	0	0	0	0	0	0	0	0	0	3.78323	0	0.4035	0	0	0	0	0	2.338	0	0	1.94556	0	0	0	0	0	0	0.940601	0	0	0.955589
Bacteria	Firmicutes	Bacilli	Bacillales	Bacillaceae	Bacillus	Bacillus_pseudomycoides	0	0	0	0	0.281656	0	0	0	0	0	0	0	0	0	0	0	0	0	0	0	0	3.78323	0	0.47075	0	0	0	0	0	0	0	0	0	0	0	0	0	0	0	0	0	0	0.955589
Bacteria	Firmicutes	Bacilli	Bacillales	Bacillaceae	Bacillus	Bacillus_mycoides	0	0	0	0	0.168994	0	0	0	0	0	0	0	0	8.41682	0	0	0	0	0	0	0	1.62139	0	0.538	0	0	0	0	0	0	0	0	0	0	0	0	0	0.51352	0	1.09737	0	0	2.86677
Bacteria	Firmicutes	Bacilli	Bacillales	Bacillaceae	Bacillus	Bacillus_albus	0	0	0	0	0.112663	0	0	0	0	0	0	0	0	0	0	0	0	0	0	0	0	0	0	0	0	0	0	0	0	0	0	0	0	0	0	0	0	0	0	0	0	0	0
Bacteria	Firmicutes	Bacilli	Bacillales	Bacillaceae	Bacillus	Bacillus_thuringiensis	0	0	0	0	0.0563313	0.620156	0	0	0	0	2.36837	0	0	0	0	1.19106	0	0	0	0	0	0	0	8.00276	0	0	0	0	0	0.4676	0	0	0	0	0.560608	0.658288	0.778547	0	0	0.156767	0	0	0.955589
Bacteria	Firmicutes	Bacilli	Bacillales	Bacillaceae	Bacillus	Bacillus_wiedmannii	0	0	0	0	0.0563313	0	0	1.1891	0	0	2.36837	0	0	0	0	0	0	0.73687	0	0	0	0	0	0	0	0	0	0	0	0.4676	0	0	0	0	0	0	0	0	0	0	1.89051	0	0
Bacteria	Firmicutes	Bacilli	Bacillales	Bacillaceae	Bacillus	Bacillus_tropicus	0	0	0	0	0.0563313	0	0	0	0	0	0	0	0	0	0	0	0	0	0	0	0	0	0	0	0	0	0	0	0	0	0	0	0	0	0	0	0	0	0	0	0	0	0
Bacteria	Firmicutes	Bacilli	Bacillales	Bacillaceae	Bacillus	Bacillus_cohnii	0	0	0	0	5.18248	0	0	0	0	0	0	0	0	0	0	0	0	0	0	0	0	0	0	0.1345	0	0	0	0	0	0	0	0	0	0	0	0	0	0	0	2.3515	0	0	0
Bacteria	Firmicutes	Bacilli	Bacillales	Bacillaceae	Bacillus	Bacillus_thermoamylovorans	0	0	0	0	0.506982	0.620156	0	0	0	0	0	0	0	2.80561	0	0	0	0	0	0	2.17327	2.16185	0	0.538	0	0	0	0	0	0	0	0	0	0	0	0	0	0	0	0.156767	0	0	4.77795
Bacteria	Firmicutes	Bacilli	Bacillales	Bacillaceae	Bacillus	Bacillus_weihaiensis	0	0	0	0	0.337988	0	0	0	0	0	0	0	0	0	0	0	0	0	0	0	0	0.540462	0	0.20175	0	0	0	0	0	0	0	0	0	0	0	0	0	0	0	0.156767	0	0	1.91118
Bacteria	Firmicutes	Bacilli	Bacillales	Bacillaceae	Bacillus	Bacillus_beveridgei	0	0	0	0	0.281656	0	0	0	0	0	0	0	0	0	0	0	0	0	0	0	0	0	0	0.1345	0	0	0	0	0	0	0	0	0	0	0	0	0	0	0	0.783834	0	0	0
Bacteria	Firmicutes	Bacilli	Bacillales	Bacillaceae	Bacillus	Bacillus_pumilus	0	0	0	0	0.225325	0	1.5464	0	0.639418	0	0	2.49341	0	0	0	0	1.59831	0	0	0	0	0.540462	0	1.00875	0	0	0	0.66534	0	0	0	0	0	0	0	0	0	0	0	19.2823	0	0.873434	0
Bacteria	Firmicutes	Bacilli	Bacillales	Bacillaceae	Bacillus	Bacillus_dafuensis	0	0	0	0	0.168994	0	1.5464	0	3.19709	0	0	0	0	0	0	0	0	0	0	0	0	0.540462	0	0.20175	0	0	0	0	0	0	0	0	0	0	0	0.658288	0	0	0	9.24924	0	0	3.82236
Bacteria	Firmicutes	Bacilli	Bacillales	Bacillaceae	Bacillus	Bacillus_vini	0	0	0	0	0.168994	0	0	0	0.639418	0	0	0	0	0	0	0	0	0	0	0	0	0	0	0.20175	0	0	0	0	0	0	0	0	0	0	0	0.658288	0	0	0	1.09737	0	0	0
Bacteria	Firmicutes	Bacilli	Bacillales	Bacillaceae	Bacillus	Bacillus_[Brevibacterium] frigoritolerans	0	0	0	0	0.168994	0	0	0	0	0	0	0	0	0	0	0	0	0	0	0	0	0.540462	0	0.33625	0	0	0	0	0	0	0	0	0	0	3.92425	0	0	0	0	0.627067	0	0	0.955589
Bacteria	Firmicutes	Bacilli	Bacillales	Bacillaceae	Bacillus	Bacillus_vietnamensis	0	0	0	0	0.112663	0	1.5464	0	0	0	0	0	0	0	0	0	0	0	0	0	0	0	0	0.1345	0	0	0	0.99801	0	0	0	0	0	0	0	0	0	0	0	0	0	0	0
Bacteria	Firmicutes	Bacilli	Bacillales	Bacillaceae	Bacillus	Bacillus_haynesii	0	0	0	0	0.112663	0	0	0	0	0	0	0	0	0	0	0	0.799155	0	0	0	0	0	0	0.0672501	0	0	0	0	0	0	0	0	0	0	0	0	0	0	0	3.44887	0	0	1.91118
Bacteria	Firmicutes	Bacilli	Bacillales	Bacillaceae	Bacillus	Bacillus_safensis	0	0	0	0	0.112663	0	0	0	0	0	0	0	0	0	0	0	0	0	0	0	0	1.62139	0	0.807001	0	0	0	0	0	0	0	0	0	0	0	0	0	0	0	0	0	0	0.955589
Bacteria	Firmicutes	Bacilli	Bacillales	Bacillaceae	Bacillus	Bacillus_ciccensis	0	0	0	0	0.112663	0.620156	0	0	0	0	0	0	0	0	0	0	0	0	0	0	0	0	0	0.538	0	0	0	0	0	0.4676	0	0	0	0	0	0	0	0	0	0	0	0	0.955589
Bacteria	Firmicutes	Bacilli	Bacillales	Bacillaceae	Bacillus	Bacillus_freudenreichii	0	0	0	0	0.0563313	0	0	0	0	0	0	0	0	0	0	0	0	0	0	0	0	0	0	0.1345	0	0	0	0	0	0.4676	0	0	0	0	0	0	0	0	0	2.8218	0	0	0
Bacteria	Firmicutes	Bacilli	Bacillales	Bacillaceae	Bacillus	Bacillus_gobiensis	0	0	0	0	0.0563313	0	4.63921	0	0.639418	0	0	0	0	0	0	0	1.59831	0	0	0	0	1.08092	0	0	12.2663	0	0	0	0	0	0	0	0	0	0	0	0	0	0	0.940601	0	0	0
Bacteria	Firmicutes	Bacilli	Bacillales	Bacillaceae	Bacillus	Bacillus_gibsonii	0	0	0	0	0.0563313	0	0	0	0.639418	0	0	0	0	0	0	0	0	0	0	0	0	0	0	0.0672501	0	0	0	0.33267	0	0	0	0	0	0	0	0	0	0	0	2.50827	0	0	2.86677
Bacteria	Firmicutes	Bacilli	Bacillales	Bacillaceae	Bacillus	Bacillus_horikoshii	0	0	0	0	0.0563313	0	0	0	0	0	0	0	0	0	0	0	0	0	0	0	0	1.62139	0	0.269	0	0	0	0	0	0	0	0	0	0	0	0	0	0	0	1.72443	0	0	3.82236
Bacteria	Firmicutes	Bacilli	Bacillales	Bacillaceae	Geobacillus	Geobacillus (genus)	0	0	0	0	0.394319	0	1.5464	0	0	0	0	0	0	0	0	0	0	0	0	0	0	1.08092	0	0.33625	0	0	0	0	0	0	0	0	0	0	0	0	0	0	0	3.60564	0	0	1.91118
Bacteria	Firmicutes	Bacilli	Bacillales	Bacillaceae	Geobacillus	Geobacillus_genomosp. 3	0	0	0	0	0.563313	0	0	0	0	0	0	0	0	0	0	0	0	0	0	0	0	1.62139	0	0	0	0	0	0	0	0	0	0	0	0	0	0	0	0	0	0.156767	0	0	0.955589
Bacteria	Firmicutes	Bacilli	Bacillales	Bacillaceae	Geobacillus	Geobacillus_thermodenitrificans	0	0	0	0	0.225325	0.620156	0	0.594548	0	0	0	0	0	0	0	0	0	0	0	0	0	3.78323	0	0.1345	0	0	0	0	0	0	0	0	0	0	0	0	0	0	0	0.313534	0	0	2.86677
Bacteria	Firmicutes	Bacilli	Bacillales	Bacillaceae	Geobacillus	Geobacillus_subterraneus	0	0	0	0	0.112663	0.620156	0	0	0	0	0	0	0	0	0	0	0	0	0	0	0	3.24277	0	0.807001	0	0	0	0.33267	0	0	0	0	0	0	0	0	0	0	0	0.156767	0	0	9.55589
Bacteria	Firmicutes	Bacilli	Bacillales	Bacillaceae	Geobacillus	Geobacillus_stearothermophilus	0	0	0	0	0.0563313	0	0	0	0	0	0	0	0	0	0	0	0	0	3.33319	0	0	0.540462	0	0.47075	0	0	0	0	0	0	0	0	0	0	0	0	0	0	0	0	0	0	0
Bacteria	Firmicutes	Bacilli	Bacillales	Bacillaceae	Geobacillus	Geobacillus_zalihae	0	0	0	0	0.0563313	0	0	0	0	0	0	0	0	0	0	0	0	0	0	0	0	0.540462	0	0	0	0	0	0	0	0.4676	0	0	0	0	0	0	0	0	0	0	0	0	0
Bacteria	Firmicutes	Bacilli	Bacillales	Bacillaceae	Aeribacillus	Aeribacillus_pallidus	0	0	0	0	0.0563313	0.620156	1.5464	0	0	0	0	0	0	0	0	0	0	0	0	0	0.724423	1.62139	0	0	0	0	2.70961	2.99403	0	0	0	0	0	0.675906	0	0.658288	0	0	0	3.2921	0	0	3.82236
Bacteria	Firmicutes	Bacilli	Bacillales	Staphylococcaceae	Gemella	Gemella_morbillorum	0	0	0	0	2.8729	1.86047	3.09281	0	0	0	0	0	0	0	0	0	0	0	0	0	0	4.86416	3.26479	3.16075	3.06657	0	0	0	0	0	0	0	0	0	0	0	0	0	0	119.613	16.0693	0	6.68913
Bacteria	Firmicutes	Bacilli	Bacillales	Bacillaceae	Gemella	Gemella_sanguinis	0	0	0	0	0.168994	0	0	0	0	0	0	0	0	0	0	0	0	0	0	1.38998	0	1.62139	0	0.4035	0	0	0	0	0	0	0	0	0	0	0	0	0	0.51352	0	0.156767	0	4.36717	1.91118
Bacteria	Firmicutes	Clostridia	Eubacteriales	Oscillospiraceae	Oscillospiraceae (family)	Oscillospiraceae (family)	0	0	0	0	0.0563313	0	0	0	3.19709	0	0	0	0	0	0	0	0	0	0	0	0	0	0	0	0	0	0	0	0.707006	0.4676	0	0	0	0	0	0	0	0	0	0	0	0	1.91118
Bacteria	Firmicutes	Clostridia	Eubacteriales	Oscillospiraceae	Ruminococcus	Ruminococcus_sp. CAG:563	0	0	0	0	1.07029	0	0	0	0	0	0	0	0	0	0	0	0	0	0	0	0	0	0	0.1345	0	0	0	0	0	0	0	0	0	0	0	0	0	0	0	1.4109	0	0	1.91118
Bacteria	Firmicutes	Clostridia	Eubacteriales	Oscillospiraceae	Ruminococcus	Ruminococcus_callidus	0	0	0	0	0.675975	0.620156	0	0	0	0	0	0.831137	1.96077	0	0	0	0	0	0	0	0	1.08092	0	0.1345	0	0	0	0	0	0	0	0	0	0	0	0	0	0	0	3.13534	0	0	0.955589
Bacteria	Firmicutes	Clostridia	Eubacteriales	Oscillospiraceae	Ruminococcus	Ruminococcus_bicirculans	0	0	0	0	0.225325	0	0	0	0	0	0	0	0	0	0	0	0	0	0	0	0	1.08092	1.08826	0.0672501	0	0	5.41922	0	0	12.1576	0	2.25576	0	0	0	0	0	0	0	2.3515	0.945255	0	0
Bacteria	Firmicutes	Clostridia	Eubacteriales	Oscillospiraceae	Faecalibacterium	Faecalibacterium_[Clostridium] methylpentosum	0	0	0	0	0.563313	0	0	0	0.639418	0	0	0	0	0	0	0	0	0	0	0	0	0	0	0.0672501	0	0	0	0	0	0	0	0	0	0	0	0.658288	0	0	0	0.313534	0	0	0
Bacteria	Firmicutes	Clostridia	Eubacteriales	Oscillospiraceae	Faecalibacterium	Faecalibacterium_[Clostridium] leptum	0	0	0	0	0.281656	0	0	0	1.27884	0	0	0	0	0	0	0	0	0	0	0	0	1.62139	0	0.0672501	0	0	0	0	0	0	0	0	0	0	0	0	0	0	0	0.313534	0	0	4.77795
Bacteria	Firmicutes	Clostridia	Eubacteriales	Oscillospiraceae	Anaerotruncus	Anaerotruncus_sp. CAG:528	0	0	0	0	0.45065	0	0	0	0	0	0	0	0	0	0	0	0	0	0	0	0	0	0	0	0	0	0	0	0	0	0	0	0	0	0	0	0	0	0	3.60564	0	0	1.91118
Bacteria	Firmicutes	Clostridia	Eubacteriales	Oscillospiraceae	Anaerotruncus	Anaerotruncus_colihominis	0	0	0	0	0.168994	0	0	0	0.639418	0	0	0	0	0	0	0	0	0	0	0	0	0	0	0.0672501	0	0	0	0	0	0	0	0	0	0	0	0	0	0	0	0.156767	0	0	0
Bacteria	Firmicutes	Clostridia	Eubacteriales	Oscillospiraceae	Flavonifractor	Flavonifractor_plautii	0	0	0	0	0.563313	0	0	0.594548	1.91825	0	0	0	0	0	0	0	0	0	0	0	0	1.62139	2.17653	0	0	0	0	0	0	0	0	0	0	0	0	0	0	0	0	2.3515	0	0	0
Bacteria	Firmicutes	Clostridia	Eubacteriales	Oscillospiraceae	Faecalibacterium	Faecalibacterium_prausnitzii	0	0	0	0	0.506982	0	3.09281	7.72912	8.95185	0	0	2.49341	0	0	0	0	2.39746	0	0	0	0	4.32369	0	1.00875	0	0	8.12883	0.66534	0	28.9912	0	9.02305	0	0	0	0.658288	0	0.51352	4.12391	2.97857	0.945255	0	2.86677
Bacteria	Firmicutes	Clostridia	Eubacteriales	Oscillospiraceae	Oscillibacter	Oscillibacter (genus)	0	0	0	0	0.168994	0	0	0	0	0	0	0	0	0	0	0	0	0	0	0	0	0	0	0	0	0	0	0	0	0	0	0	0	0	0	0	0	0	0	0	0	0	0
Bacteria	Firmicutes	Clostridia	Eubacteriales	Oscillospiraceae	Oscillibacter	Oscillibacter_sp. 57_20	0	0	0	0	0.281656	0.620156	0	0	0	0	0	0	1.96077	0	0	0	0.799155	0	0	0	0	0	2.17653	0.1345	0	0	0	0	0	0	0	0	0	0	0	0	0	0	0	0.156767	0	0	0
Bacteria	Firmicutes	Clostridia	Eubacteriales	Oscillospiraceae	Ruthenibacterium	Ruthenibacterium_lactatiformans	0	0	0	0	0.394319	0.620156	0	0	3.19709	0	0	0	0	0	0	0	0	0	0	0	0	0.540462	0	0.269	0	0	0	0	0	0.935199	0	0	0	0	0	0	0	0	0	15.6767	0	0	4.77795
Bacteria	Firmicutes	Clostridia	Eubacteriales	Oscillospiraceae	Agathobaculum	Agathobaculum_butyriciproducens	0	0	0	0	0.225325	1.24031	0	0	0.639418	0	0	2.49341	0	0	0	0	0	0	0	0	0	3.24277	0	0.538	0	0	0	0	0	0.4676	0	0	0	0	0	0	0	0.51352	0	0	0	0	0
Bacteria	Firmicutes	Clostridia	Eubacteriales	Oscillospiraceae	Anaeromassilibacillus	Anaeromassilibacillus_sp. An250	0	0	0	0	0.112663	0	0	0	0	0	0	0	0	0	0	0	0	0	0	0	0	1.08092	0	0	0	0	0	0	0	0	0	0	0	0	0	0	0	0	0	1.09737	0.945255	0	0
Bacteria	Firmicutes	Clostridia	Eubacteriales	Oscillospiraceae	Harryflintia	Harryflintia_acetispora	0	0	0	0	0.112663	0	0	0	0	0	0	0	0	0	0	0	0	0	0	0	0	0	0	0.47075	0	0	0	0	0	0	0	0	0	0	0	0	0	0	0	0.156767	1.89051	0	0
Bacteria	Firmicutes	Clostridia	Eubacteriales	Oscillospiraceae	Pseudoflavonifractor	Pseudoflavonifractor_capillosus	0	0	0	0	0.0563313	0	0	0	0	2.85967	0	0	0	0	0	0	0	0	0	0	0	0	0	0.20175	0	0	0	0	0	0.935199	0	0	0	0	0	0	0	0	0	3.13534	0.945255	0	0
Bacteria	Firmicutes	Clostridia	Eubacteriales	Lachnospiraceae	Lachnospiraceae (family)	Lachnospiraceae (family)	0	0	0	0	2.8729	2.48062	0	2.97274	33.2497	0	7.10511	0	0	0	0	0	0	0	0	0	0	4.32369	0	0.874251	0	0.903729	0	0.66534	0	5.61119	0.930552	0	0	0	0	1.31658	0	0.51352	0	201.916	3.78102	0	25.8009
Bacteria	Firmicutes	Clostridia	Eubacteriales	Lachnospiraceae	Lachnoclostridium	Lachnoclostridium_[Clostridium] symbiosum	0	0	0	0	6.25277	0	0	0	2.55767	0	0	0	1.96077	0	0	0	0	0	0	0	0	1.62139	0	0	2.04438	0	0	0.66534	0	0	0	0	0	0	0	0	0	0	0	19.7526	0.945255	0	11.4671
Bacteria	Firmicutes	Clostridia	Eubacteriales	Lachnospiraceae	Lachnoclostridium	Lachnoclostridium_[Clostridium] scindens	0	0	0	0	0.45065	0	0	0	2.55767	0	0	7.48024	0	0	0	0	0	0	0	0	0	1.62139	0	0.0672501	0	0	0	0	0	1.8704	0	0	0	0	0	0	0	0	0	14.5793	0	0	0
Bacteria	Firmicutes	Clostridia	Eubacteriales	Lachnospiraceae	Lachnoclostridium	Lachnoclostridium_phocaeense	0	0	0	0	0.337988	0.620156	0	1.78364	3.19709	0	0	0.831137	0	0	0	0	0	0	0	0	0	7.026	0	0.0672501	0	0	0	0	0	0	0	0	0	0	0	0	0	0	0	7.05451	0	0	0
Bacteria	Firmicutes	Clostridia	Eubacteriales	Lachnospiraceae	Lachnoclostridium	Lachnoclostridium_sp. An181	0	0	0	0	0.281656	0	0	0	1.27884	0	0	0	0	0	0	0	0	0	0	0	0	2.16185	0	0	0	0	0	0	0	0	0	0	0	0	0	0	0	0	0	9.09247	0	0	5.73354
Bacteria	Firmicutes	Clostridia	Eubacteriales	Lachnospiraceae	Mediterraneibacter	Mediterraneibacter_[Ruminococcus] gnavus	0	0	0	0	5.18248	0	0	1.78364	3.19709	0	0	0	0	0	0	0	0	0	0	0	0	0	0	0	0	0	0	0	0	0.4676	0	0	0	0	0	0	0	0	0	17.7146	1.89051	0	0
Bacteria	Firmicutes	Clostridia	Eubacteriales	Lachnospiraceae	Mediterraneibacter	Mediterraneibacter_[Ruminococcus] lactaris	0	0	0	0	1.18296	1.24031	0	2.97274	1.91825	0	9.47348	0	0	0	0	0	0	0	0	0	0	0	0	0.20175	0	0	2.70961	0	0	1.8704	0	0	0	0	0	0	0	0	0	53.1439	0	0	13.3783
Bacteria	Firmicutes	Clostridia	Eubacteriales	Lachnospiraceae	Roseburia	Roseburia (genus)	0	0	0	0	0.506982	0	1.5464	0	3.83651	0	0	0	0	0	0	0	0	0	0	0	0	0	0	0.0672501	0	0	0	0	0	0.4676	0	0	0	0	0	0	0	0	0	2.19474	0	0	0
Bacteria	Firmicutes	Clostridia	Eubacteriales	Lachnospiraceae	Roseburia	Roseburia_sp. CAG:303	0	0	0	0	1.85893	0	0	0	1.27884	0	0	0	0	0	0	1.19106	0	0	0	0	0.724423	0.540462	0	0.1345	1.02219	0	0	0.66534	0	0.935199	0.930552	0	0	0	0	0	0	0	0	18.9688	0	0	0
Bacteria	Firmicutes	Clostridia	Eubacteriales	Lachnospiraceae	Roseburia	Roseburia_sp. CAG:309	0	0	0	0	0.563313	0	0	0	1.91825	0	0	0	0	0	0	0	0	0	0	0	0	0	0	0	0	0	2.70961	0	0	0.935199	0	0	0	0	0	0	0	0	0	13.7955	0	0	0
Bacteria	Firmicutes	Clostridia	Eubacteriales	Lachnospiraceae	Roseburia	Roseburia_sp. CAG:182	0	0	0	0	0.225325	0	0	0	5.75476	0	0	0	0	0	0.996584	0	0	0	0	0	0	2.70231	0	0	1.02219	0	0	0	0	0.4676	0	0	0	0	0	0	0	0	0	12.071	0	0.873434	5.73354
Bacteria	Firmicutes	Clostridia	Eubacteriales	Lachnospiraceae	Roseburia	Roseburia_sp. CAG:471	0	0	0	0	0.225325	0	0	0	1.91825	0	0	0	0	0	0	0	0	0	0	0	0	1.08092	0	0.0672501	0	0	5.41922	0	0	0	0	2.25576	0	0	0	0	0	0	1.03098	9.71954	0	0	0
Bacteria	Firmicutes	Clostridia	Eubacteriales	Lachnospiraceae	Roseburia	Roseburia_inulinivorans	0	0	0	0	1.40828	0	0	1.1891	3.83651	0	0	0.831137	0	0	0	0	0	0	0	0	0	0	0	0.1345	0	0	0	0	0	8.41679	0	0	0	0	0	0.658288	0	0	0	865.666	0	0	0
Bacteria	Firmicutes	Clostridia	Eubacteriales	Lachnospiraceae	Roseburia	Roseburia_intestinalis	0	0	0	0	0.675975	0	0	8.32367	5.75476	0	0	0	0	0	0	0	0.799155	0	0	0	0	3.24277	0	0.269	0	0	0	0	0	2.338	0	0	0	0	0	0	0	0	1.03098	4.38947	0	0	2.86677
Bacteria	Firmicutes	Clostridia	Eubacteriales	Lachnospiraceae	Roseburia	Roseburia_hominis	0	0	0	0	0.225325	0	0	0	4.47593	0	0	0	0	0	0	0	0	0	0	0	0	2.70231	1.08826	0.1345	0	0	2.70961	0	0	0.4676	0	0	1.94556	0	0	0	0	0	0	6.58421	0.945255	0	1.91118
Bacteria	Firmicutes	Clostridia	Eubacteriales	Lachnospiraceae	Butyrivibrio	Butyrivibrio_hungatei	0	0	0	0	2.98556	1.86047	0	0	7.67302	0	0	0	0	0	0	0	0.799155	0	0	0	0	0	0	0	0	0	0	0	0	0	0	0	0	0	0	0.658288	0	0	0	26.0233	0	0	0
Bacteria	Firmicutes	Clostridia	Eubacteriales	Lachnospiraceae	Butyrivibrio	Butyrivibrio_fibrisolvens	0	0	0	0	1.23929	0.620156	0	0	3.19709	0	0	0	0	0	0	0	0	0	0	0	0	0.540462	0	0	0	0	0	0	0	0.4676	0	0	0	0	0	0	0	0	0	23.6718	0	0	0.955589
Bacteria	Firmicutes	Clostridia	Eubacteriales	Lachnospiraceae	Butyrivibrio	Butyrivibrio_crossotus	0	0	0	0	1.01396	0	0	0	4.47593	0	0	0	0	0	0	0	0.799155	0	0	0	0	0	0	0.269	0	0	0	0	0	1.4028	0	0	0	0	0	0	0	0	0	34.959	0	0	0
Bacteria	Firmicutes	Clostridia	Eubacteriales	Lachnospiraceae	Butyrivibrio	Butyrivibrio_sp. CAG:318	0	0	0	0	0.168994	0	0	0	1.27884	0	0	0	0	0	0	0	0	0	0	0	0	0.540462	0	0	0	0	0	0	0	0.935199	0	0	0	0	0	0	0	0	0	17.7146	0	0	0
Bacteria	Firmicutes	Clostridia	Eubacteriales	Lachnospiraceae	Dorea	Dorea_formicigenerans	0	0	0	0	4.95715	0	0	0	3.19709	0	0	0	1.96077	0	0	0	0.799155	0	0	0	0	0.540462	0	0.269	0	0	5.41922	0	0	4.2084	0	0	0	0	0	0	0	0	0	10.1898	0	0	2.86677
[truncated: 532 more rows]
[truncated: 714 more columns]

## Sheet: S3_DominantSpecies
	all samples						only samples where species is present					only samples where species is the dominant species
[truncated: 54 more rows]

[truncated: 12 more sheets: S4_RF_Samples, S4_RF_Factors, S4_RFR, S4_Top12_Factors, S4_RF_ModelData, S5_Shannon_PD, S5_A_alpha_PD_groups, S5_B_alpha_PD_DomSpp_groups, S5_C_alpha_PD_Hospital, S5_D_alpha_PD_Hospitilization, S6_HosReason_DomSpp_Chi2, S6_Preg_Length_Chi2]
